# Supplementary material for: Proteome dataset of subcutaneous adipose tissue obtained from late pregnant dairy cows during summer heat stress and winter seasons
Source: Data Brief. 2017 May 4;12:535–9. doi: 10.1016/j.dib.2017.04.042 (PMC5425336; doi:10.1016/j.dib.2017.04.042)
Supplement: Supplementary file 2 — Supplementary material [file mmc2.xlsx]

## Sheet: Sheet1
															Raw Intensities
														cow	1	2	3	4	5	6	7	8	9	10	11	12	13	14	15	16	17	18
														season	summer	summer	summer	summer	summer	summer	summer	summer	summer	summer	winter	winter	winter	winter	winter	winter	winter	winter
														subgroup	HWL	HWL	HWL	HWL	HWL	HWL	LWL	LWL	LWL	LWL	HWL	HWL	HWL	LWL	LWL	LWL	LWL	LWL
																																	Summer vs. Winter		HWL vs. LWL
	Protein	Number of proteins with shared peptides	Number of peptides	Protein MW	Peptide ID score	Peptide sequences	Protein Description	Proteins with shared peptides	Peptide masses	Quan peptides	Uniprot Gene Name	Uniprot url	Protein Sequence Coverage																				p-value(Summer vs. Winter)	Fold-Change(Summer vs. Winter)	p-value(HWL vs. LWL)	Fold-Change(HWL vs. LWL)
1	tr|F1MU34|F1MU34_BOVIN	1	1	107063	99.7	YQSSLSSTEK	tr|F1MU34|F1MU34_BOVIN Uncharacterized protein OS=Bos taurus GN=ERAP1 PE=4 SV=1	tr|F1MU34|F1MU34_BOVIN	1128.52	YQSSLSSTEK	ERAP1	http://www.uniprot.org/uniprot/F1MU34	1.06157		2.66485e+09	1.60126e+09	2.32295e+09	3.87653e+09	4.52425e+09	3.18312e+09	5.05727e+08	1.2345e+09	1.81051e+09	4.62166e+09	1.71874e+10	7.67103e+09	1.86802e+10	11030854700	5.52779e+09	1.39573e+10	8.577e+09	7.53577e+09	2.26322e-05	-5.25954	0.0674101	1.69837
2	sp|Q28085|CFAH_BOVIN	1	16	140373	99.7,99.7,99.7,99.7,99.7,99.7,99.7,99.7,99.7,99.7,99.7,99.7,99.7,99.7,99.7,99.7	CAAGFEYGQR | Carbamidomethyl [C1],CKPGYVTADGK | Carbamidomethyl [C1],CLSYYQLDGSNTIQCIK | Carbamidomethyl [C1 C15],DVSCGNPPQVENAIIHNQK | Carbamidomethyl [C4],ECSIPEMDPYLNAYPR | Carbamidomethyl [C2],EEYAHNEVVEYACNPR | Carbamidomethyl [C13],HSICINGEWDPK | Carbamidomethyl [C4] Deamidated [N6],IPNGVYRPELSK,KETEILSGSWTEQTYQEGTQATYK | Deamidated [Q13],LDYECVDGYENR | Carbamidomethyl [C5],QIHCSAGGVWSAETPK…	sp|Q28085|CFAH_BOVIN Complement factor H OS=Bos taurus GN=CFH PE=1 SV=3	sp|Q28085|CFAH_BOVIN	1157.493108,1194.570878,2061.946776,2119.008933,1953.860396,1978.849864,1455.651402,1371.753654,2778.293601,1531.624838 : 1531.625744 : 1531.627902,1726.8111,1136.529634,1785.745104 : 1785.74344 : 1785.743034,1348.794482 : 1348.798364 : 1348.797996,991.539988,1610.678076	TTGSIVCGQDGWSDK | Carbamidomethyl [C7] Deamidated [Q9],IPNGVYRPELSK,TPVILNGQAVLPK	CFH	http://www.uniprot.org/uniprot/Q28085	18.2039		2.02446e+10	1.25763e+10	1.60301e+10	1.8328e+10	1.91033e+10	1.24385e+10	1.28502e+10	1.25632e+10	1.88674e+10	1.84005e+10	2.7523e+10	2.77005e+10	2.98124e+10	26096177100	1.93881e+10	2.55012e+10	2.4471e+10	2.30676e+10	4.92881e-05	-1.63912	0.197155	1.12317
3	tr|F1N5H8|F1N5H8_BOVIN	1	1	80997.5	99.7	TAVFQDFTHSK	tr|F1N5H8|F1N5H8_BOVIN Uncharacterized protein OS=Bos taurus GN=DDX31 PE=3 SV=1	tr|F1N5H8|F1N5H8_BOVIN	1279.63	TAVFQDFTHSK	DDX31	http://www.uniprot.org/uniprot/F1N5H8	1.49457		0	5.49632e+07	5.10405e+07	5.96287e+07	2.79873e+07	1.45253e+08	9.00109e+07	1.79386e+07	1.24604e+08	2.1231e+08	0	0	0	0	1.95518e+08	0	0	0	0.000316536	2294820	0.268348	-35.2288
4	tr|F1N2R1|F1N2R1_BOVIN	1	4	31320.1	99.7,99.7,99.7,99.7	AMAAEAEASR,EASMVITESPAALQLR,NLSQILSDR,YLQTLTTIAAEK	tr|F1N2R1|F1N2R1_BOVIN Uncharacterized protein OS=Bos taurus GN=STOM PE=4 SV=2	tr|F1N2R1|F1N2R1_BOVIN	1005.460902,1714.890958 : 1714.89097,1044.555338 : 1044.552994 : 1044.549896 : 1044.559044,1350.736926 : 1350.739808	NLSQILSDR,YLQTLTTIAAEK,EASMVITESPAALQLR	STOM	http://www.uniprot.org/uniprot/F1N2R1	16.5493		1.15002e+10	1.24067e+10	9.06394e+09	1.04263e+10	7.1594e+09	1.05548e+10	1.07859e+10	1.89859e+10	1.36495e+10	7.81923e+09	4.50848e+09	7.37765e+09	6.60119e+09	4543817818	6.82727e+09	6.37801e+09	7.12433e+09	7.23868e+09	0.000334325	1.78643	0.344072	-1.12819
5	tr|F1N0R5|F1N0R5_BOVIN	1	12	307677	99.7,99.7,99.7,99.7,99.7,99.7,99.7,99.7,99.7,99.7,99.7,99.7	AFVLSGVHELEQR,CQVLLSELFAECHK | Carbamidomethyl [C1 C12],EQCVDGCSCPEGQLLDEGR | Carbamidomethyl [C3 C7 C9],LLDLVFLLDGSSK,TATLCPQNCEER | Carbamidomethyl [C5 C9],TCGLCGNYNGNQR | Carbamidomethyl [C2 C5],VAVVEYHDGSHAYLALQDR,VDCNSCVCQDR | Carbamidomethyl [C3 C6 C8],VNCDQGPQPSCPDGQTPLR | Carbamidomethyl [C3 C11],VSPQCADTQK | Carbamidomethyl [C5],VSVVPVGIGPHASLK,VSWPQTPIFIQDFER	tr|F1N0R5|F1N0R5_BOVIN von Willebrand factor OS=Bos taurus GN=VWF PE=4 SV=2	tr|F1N0R5|F1N0R5_BOVIN	1483.773735 : 1483.775658,1732.82646,2207.888264,1418.802602,1477.624382,1512.619144,2142.050988,1411.527304,2124.931184,1132.515226,1458.848634 : 1458.858093,1861.942138	VSVVPVGIGPHASLK,AFVLSGVHELEQR,VAVVEYHDGSHAYLALQDR	VWF	http://www.uniprot.org/uniprot/F1N0R5	6.16097		3.45296e+09	3.59187e+09	6.4082e+09	2.20736e+09	2.17282e+09	2.37885e+09	6.02028e+09	7.49384e+09	4.65528e+09	2.09927e+09	1.58616e+09	2.58927e+09	1.22662e+09	1295742924	1.97243e+09	1.44088e+09	1.84559e+09	1.35679e+09	0.000729206	2.30931	0.464498	-1.15751
6	sp|Q58DK5|HEM2_BOVIN	1	3	36081.1	99.7,99.7,99.7	DAAQSSPAFGDR,LAEVALAYAK,LEEMLKPLVEEGLR	sp|Q58DK5|HEM2_BOVIN Delta-aminolevulinic acid dehydratase OS=Bos taurus GN=ALAD PE=2 SV=1	sp|Q58DK5|HEM2_BOVIN	1220.540164,1047.59643,1654.896219	DAAQSSPAFGDR,LAEVALAYAK,LEEMLKPLVEEGLR	ALAD	http://www.uniprot.org/uniprot/Q58DK5	10.9422		1.81872e+09	1.98415e+09	2.61887e+09	3.78618e+09	3.05078e+09	4.62296e+09	4.84615e+09	3.83529e+09	4.31841e+09	3.62556e+09	1.01086e+09	2.06267e+09	1.6975e+09	1801949950	3.12401e+09	2.71857e+09	1.94666e+09	1.52705e+09	0.00084842	1.88779	0.0306105	-1.43563
7	tr|E1BEB4|E1BEB4_BOVIN	1	4	124033	99.7,99.7,99.7,99.7	CACFPGFSLQDDGR | Carbamidomethyl [C1 C3],EVPAVQEQLAAGGPR,HCEDVNECEAQR | Carbamidomethyl [C2 C8],LEEEEDPNSVHSVPR	tr|E1BEB4|E1BEB4_BOVIN Uncharacterized protein OS=Bos taurus GN=FBLN2 PE=4 SV=2	tr|E1BEB4|E1BEB4_BOVIN	1628.685264,1520.794178 : 1520.794056,1545.593352,1735.799976	CACFPGFSLQDDGR | Carbamidomethyl [C1 C3],LEEEEDPNSVHSVPR,EVPAVQEQLAAGGPR	FBLN2	http://www.uniprot.org/uniprot/E1BEB4	4.82759		4.21637e+09	2.5559e+09	5.63598e+09	3.01601e+09	2.87921e+09	2.16456e+09	2.83837e+09	5.70302e+09	3.05065e+09	2.12534e+09	1.26972e+09	3.09507e+08	1.1891e+09	1159232158	2.0491e+09	1.32987e+09	1.2418e+09	4.02836e+09	0.000904061	2.77085	0.12403	-1.48857
8	tr|G3X6N3|G3X6N3_BOVIN	1	37	77665.4	99.7,99.7,99.7,99.7,99.7,99.7,99.7,99.7,99.7,99.7,99.7,99.7,99.7,99.7,99.7,99.7,99.7,99.7,99.7,99.7,99.7,99.7,99.7,99.7,99.7,99.7,99.7,99.7,99.7,99.7,99.7,99.7,99.7,99.7,99.7,99.7,99.7	AAANFFSASCVPCADQSSFPK | Carbamidomethyl [C10 C13],CACSNHEPYFGYSGAFK | Carbamidomethyl [C1 C3],CACSNHEPYFGYSGAFK | Carbamidomethyl [C1 C3] Deamidated [N5],CGLVPVLAENYK | Carbamidomethyl [C1],CLMEGAGDVAFVK | Carbamidomethyl [C1],CLMEGAGDVAFVK | Carbamidomethyl [C1] Oxidation [M3],DKPDNFQLFQSPHGK,DNPQTHYYAVAVVK,DQTVIQNTDGNNNEAWAK,ECVPNSNER | Carbamidomethyl [C2],EDVIWELLNHAQEHFGK,ELPDPQESIQR,ESKPPDS…	tr|G3X6N3|G3X6N3_BOVIN Serotransferrin OS=Bos taurus GN=TF PE=1 SV=1	tr|G3X6N3|G3X6N3_BOVIN	2260.985374,1993.809717,1994.789073 : 1994.789046,1361.698856 : 1361.698948 : 1361.699148 : 1361.70006 : 1361.703702 : 1361.70335 : 1361.700914 : 1361.699808 : 1361.699276,1395.651846,1411.650318 : 1411.647484 : 1411.643436,1756.853541 : 1756.851038,1603.801713 : 1603.796854,2016.908306 : 2016.913848 : 2016.912482 : 2016.91224,1103.466218,2064.009423,1310.64393 : 1310.64474,973.471672,1735.773424…	KPVTDAENCHLAR | Carbamidomethyl [C9],ELPDPQESIQR,DNPQTHYYAVAVVK	TF	http://www.uniprot.org/uniprot/G3X6N3	57.9545		3.93076e+11	3.24872e+11	2.80507e+11	2.66389e+11	4.7251e+11	3.53982e+11	1.89883e+11	1.29269e+11	2.9355e+11	3.6089e+11	6.93767e+11	3.78791e+11	5.22391e+11	444444082000	4.48067e+11	5.59648e+11	5.09754e+11	4.09277e+11	0.000906091	-1.77465	0.0862978	1.28725
9	tr|F1MJI7|F1MJI7_BOVIN	1	4	68966.2	99.7,99.7,99.7,99.7	ACLQIEMGK | Carbamidomethyl [C2],AGGPSTPLSPTR,QVLEGEEISYK,TLYEAELADAR	tr|F1MJI7|F1MJI7_BOVIN Uncharacterized protein (Fragment) OS=Bos taurus GN=LMNB2 PE=3 SV=1	tr|F1MJI7|F1MJI7_BOVIN	1048.505752,1139.59183,1293.643902,1250.620894	AGGPSTPLSPTR,TLYEAELADAR,QVLEGEEISYK	LMNB2	http://www.uniprot.org/uniprot/F1MJI7	7.00326		1.07072e+09	2.09951e+09	1.26661e+09	2.20352e+09	1.54268e+09	2.04441e+09	1.88648e+09	1.21362e+09	4.41826e+09	2.34201e+09	9.39427e+08	4.7048e+08	6.99044e+08	1140454686	1.36948e+09	1.39052e+09	1.12335e+09	1.67527e+09	0.000961648	2.01247	0.0122107	-1.6216
10	sp|Q3ZBZ8|STIP1_BOVIN	1	2	62481.4	99.7,99.7	AMADPEVQQIMSDPAMR,EGLQNMEAR	sp|Q3ZBZ8|STIP1_BOVIN Stress-induced-phosphoprotein 1 OS=Bos taurus GN=STIP1 PE=2 SV=1	sp|Q3ZBZ8|STIP1_BOVIN	1888.850926 : 1888.85151,1046.484832	AMADPEVQQIMSDPAMR,EGLQNMEAR	STIP1	http://www.uniprot.org/uniprot/Q3ZBZ8	4.78821		3.74383e+08	5.02117e+08	7.11196e+08	3.95103e+08	6.05722e+08	6.99744e+08	1.13231e+09	3.26563e+08	8.2542e+08	7.47307e+08	9.33986e+07	8.94482e+07	4.25727e+08	265951268	6.45604e+08	1.81699e+08	2.52729e+08	3.50375e+08	0.00109894	2.79444	0.0752797	-1.62013
11	tr|A7Z066|A7Z066_BOVIN	1	8	67774.9	99.7,99.7,99.7,99.7,99.7,99.7,99.7,99.7	AEEDEILNR,APVPTGEVYFADSFDR,IPDPDAVKPDDWDEDAPAK,KDDTDDEIAK,KPEDWDERPK,SKPDASSPPSPK,TPELNLDQFHDK,WKPPMIDNPNYQGIWKPR	tr|A7Z066|A7Z066_BOVIN Canx protein OS=Bos taurus GN=canx PE=1 SV=1	tr|A7Z066|A7Z066_BOVIN	1087.517596,1769.825878,2092.956375 : 2092.958364 : 2092.957155,1148.517514,1298.625783 : 1298.623456,1196.603248,1455.706581 : 1455.707346,2239.133536	TPELNLDQFHDK,KPEDWDERPK,IPDPDAVKPDDWDEDAPAK	canx	http://www.uniprot.org/uniprot/A7Z066	17.8752		1.48907e+11	3.20594e+10	8.0569e+09	3.4469e+10	1.79465e+11	5.87183e+10	1.22415e+10	1.63184e+10	5.75919e+10	1.70366e+11	3.52977e+11	1.93391e+11	3.03703e+11	235904932520	1.8107e+11	2.76041e+11	2.10473e+11	2.2136e+11	0.00127218	-5.77373	0.590611	1.27162
12	sp|P54229|CTHL5_BOVIN	1	1	17616.1	99.7	TSQQSPEQCDFK | Carbamidomethyl [C9]	sp|P54229|CTHL5_BOVIN Cathelicidin-5 OS=Bos taurus GN=CATHL5 PE=1 SV=1	sp|P54229|CTHL5_BOVIN	1453.61	TSQQSPEQCDFK | Carbamidomethyl [C9]	CATHL5	http://www.uniprot.org/uniprot/P54229	7.54717		1.37571e+08	3.36644e+08	5.78803e+08	2.64507e+08	1.17907e+08	2.74744e+08	2.92523e+08	2.00676e+08	6.73969e+08	5.19412e+07	4.17893e+07	6.96559e+07	2.54436e+07	129063968	3.36582e+07	1.99539e+08	2.60598e+07	4.3009e+07	0.00168953	4.47215	0.750447	-1.13366
13	sp|P01252|PTMA_BOVIN	1	1	12071.8	99.7	EVVEEAENGR	sp|P01252|PTMA_BOVIN Prothymosin alpha OS=Bos taurus GN=PTMA PE=1 SV=2	sp|P01252|PTMA_BOVIN	1130.53	EVVEEAENGR	PTMA	http://www.uniprot.org/uniprot/P01252	9.09091		5.30999e+08	5.15716e+08	2.58745e+08	3.88469e+08	1.81594e+09	2.28289e+09	1.53224e+07	9.22359e+07	4.13975e+08	2.63474e+09	4.48652e+09	2.2519e+09	3.64272e+09	3813957120	3.47862e+09	4.24013e+09	2.95073e+09	1.84938e+09	0.00185506	-8.70477	0.265035	1.9285
14	sp|Q95M12|LGMN_BOVIN	1	1	49283.6	99.7	ESSYACYYDEQR | Carbamidomethyl [C6]	sp|Q95M12|LGMN_BOVIN Legumain OS=Bos taurus GN=LGMN PE=1 SV=1	sp|Q95M12|LGMN_BOVIN	1569.598096 : 1569.592834	ESSYACYYDEQR | Carbamidomethyl [C6]	LGMN	http://www.uniprot.org/uniprot/Q95M12	2.77136		0	0	0	3.031e+06	0	1.90588e+08	0	0	0	3.20689e+07	6.2383e+07	1.2119e+07	7.36438e+07	190420576	2.5738e+07	1.02313e+08	4.04718e+07	1.83411e+06	0.00202341	-239676	0.822199	2.11712
15	sp|P02769|ALBU_BOVIN	1	48	69292.7	99.7,99.7,99.7,99.7,99.7,99.7,99.7,99.7,99.7,99.7,99.7,99.7,99.7,99.7,99.7,99.7,99.7,99.7,99.7,99.7,99.7,99.7,99.7,99.7,99.7,99.7,99.7,99.7,99.7,99.7,99.7,99.7,99.7,99.7,99.7,99.7,99.7,99.7,99.7,99.7,99.7,99.7,99.7,99.7,99.7,99.7,99.7,99.7	CCAADDKEACFAVEGPK | Carbamidomethyl [C1 C2 C10],CCTESLVNR | Carbamidomethyl [C1 C2],CCTKPESER | Carbamidomethyl [C1 C2],DAFLGSFLYEYSR,DAIPENLPPLTADFAEDK,DAIPENLPPLTADFAEDKDVCK | Carbamidomethyl [C21] Deamidated [N6],DDPHACYSTVFDK | Carbamidomethyl [C6],DVCKNYQEAK | Carbamidomethyl [C3] Deamidated [N5],EACFAVEGPK | Carbamidomethyl [C3],ECCDKPLLEK | Carbamidomethyl [C2 C3],ECCHGDLLECADDR | Carbamid…	sp|P02769|ALBU_BOVIN Serum albumin OS=Bos taurus GN=ALB PE=1 SV=4	sp|P02769|ALBU_BOVIN	1926.779763 : 1926.785768,1137.49206 : 1137.491004 : 1137.495732,1165.484967 : 1165.483209 : 1165.485534 : 1165.48397 : 1165.487786 : 1165.487794,1566.73557 : 1566.733304 : 1566.729618 : 1566.734276 : 1566.728552 : 1566.723734 : 1566.747666 : 1566.736574 : 1566.732624 : 1566.732584 : 1566.733728,1954.949524 : 1954.954552 : 1954.948898 : 1954.962002,2458.179555,1553.649774 : 1553.646132 : 1553.646…	HLVDEPQNLIK,LGEYGFQNALIVR,SLHTLFGDELCK | Carbamidomethyl [C11]	ALB	http://www.uniprot.org/uniprot/P02769	68.369		7.31896e+12	4.29801e+12	4.21847e+12	3.72879e+12	5.69796e+12	3.9132e+12	2.60081e+12	3.13482e+12	4.21991e+12	5.42943e+12	5.83513e+12	6.71259e+12	6.04616e+12	7306221060000	6.3502e+12	5.27131e+12	6.50536e+12	6.95793e+12	0.00231549	-1.51126	0.37464	1.10736
16	sp|P80177|MIF_BOVIN	1	1	12343.1	99.7	LLCGLLTER | Carbamidomethyl [C3]	sp|P80177|MIF_BOVIN Macrophage migration inhibitory factor OS=Bos taurus GN=MIF PE=1 SV=6	sp|P80177|MIF_BOVIN	1073.59	LLCGLLTER | Carbamidomethyl [C3]	MIF	http://www.uniprot.org/uniprot/P80177	7.82609		6.10683e+09	5.58661e+09	5.00458e+09	7.10678e+09	6.4004e+09	8.13879e+09	3.58702e+09	2.95156e+09	7.98276e+09	1.03446e+10	7.88513e+09	9.53339e+09	2.16968e+10	10890588200	1.09203e+10	1.52067e+10	1.64187e+10	6.93937e+09	0.00363967	-1.99084	0.678088	1.08735
17	sp|Q3SX44|DDAH2_BOVIN	1	3	29779.7	99.7,99.7,99.7	DFAVSTVPVTSTSHLR,GAEIVADTFR,TVVAGSSEAAQK	sp|Q3SX44|DDAH2_BOVIN N(G),N(G)-dimethylarginine dimethylaminohydrolase 2 OS=Bos taurus GN=DDAH2 PE=2 SV=1	sp|Q3SX44|DDAH2_BOVIN	1715.880123 : 1715.879934,1077.541334 : 1077.546624 : 1077.543742,1146.590966	DFAVSTVPVTSTSHLR,GAEIVADTFR,TVVAGSSEAAQK	DDAH2	http://www.uniprot.org/uniprot/Q3SX44	13.3333		7.66297e+09	7.28108e+09	1.08355e+10	7.90482e+09	5.60612e+09	8.45103e+09	1.18367e+10	9.51954e+09	7.41183e+09	7.31516e+09	5.69477e+09	5.4956e+09	6.61725e+09	4968351170	7.28096e+09	6.01247e+09	6.6542e+09	6.7286e+09	0.00439203	1.36338	0.332789	-1.09604
18	sp|P81644|APOA2_BOVIN	1	3	11201.8	99.7,99.7,99.7	AGTDLLNFLSSFIDPK,GSELQTQAK,TQEELTPFFK	sp|P81644|APOA2_BOVIN Apolipoprotein A-II OS=Bos taurus GN=APOA2 PE=1 SV=2	sp|P81644|APOA2_BOVIN	1736.900972,960.486962,1238.620448 : 1238.61935 : 1238.619856 : 1238.618078	AGTDLLNFLSSFIDPK,GSELQTQAK,TQEELTPFFK	APOA2	http://www.uniprot.org/uniprot/P81644	35		1.42604e+10	9.53079e+09	1.22838e+10	6.21161e+09	1.79545e+10	5.71891e+09	8.56444e+09	3.30926e+09	6.13961e+09	1.03499e+10	2.04174e+10	1.44373e+10	1.37293e+10	19470265900	1.43202e+10	9.64235e+09	2.26092e+10	1.28576e+10	0.00591539	-1.91105	0.236924	1.28006
19	sp|P61085|UBE2K_BOVIN	1	1	22406.4	99.7	VDLVDENFTELR	sp|P61085|UBE2K_BOVIN Ubiquitin-conjugating enzyme E2 K OS=Bos taurus GN=UBE2K PE=1 SV=3	sp|P61085|UBE2K_BOVIN	1448.706954 : 1448.70792	VDLVDENFTELR	UBE2K	http://www.uniprot.org/uniprot/P61085	6		0	1.08987e+08	1.50155e+07	1.71185e+08	2.78778e+07	5.05681e+08	1.69087e+08	5.45453e+07	2.06992e+08	1.78349e+06	1.60439e+07	0	0	0	0	3.14395e+08	0	0	0.00658339	116302	0.918457	-1.46441
20	sp|Q29460|PA1B3_BOVIN	1	1	25865.2	99.7	VVVLGLLPR	sp|Q29460|PA1B3_BOVIN Platelet-activating factor acetylhydrolase IB subunit gamma OS=Bos taurus GN=PAFAH1B3 PE=1 SV=1	sp|Q29460|PA1B3_BOVIN	964.643	VVVLGLLPR	PAFAH1B3	http://www.uniprot.org/uniprot/Q29460	3.87931		0	0	0	0	0	0	0	0	0	0	4.91139e+08	0	6.58899e+08	0	0	0	0	0	0.00731837	-828.585	0.00731837	828.585
21	tr|A6QPZ4|A6QPZ4_BOVIN	1	2	38647	99.7,99.7	FYLASVESADFK,VANFSGMTGSGDLAISK | Deamidated [N3]	tr|A6QPZ4|A6QPZ4_BOVIN SERPINB4 protein OS=Bos taurus GN=SERPINB4 PE=2 SV=1	tr|A6QPZ4|A6QPZ4_BOVIN	1375.663156,1654.773778	FYLASVESADFK,VANFSGMTGSGDLAISK | Deamidated [N3]	SERPINB4	http://www.uniprot.org/uniprot/A6QPZ4	8.55457		1.92705e+08	1.51495e+09	4.84876e+08	1.77222e+09	2.68028e+08	1.7065e+09	9.80923e+08	1.1263e+09	1.45325e+09	3.18046e+08	5.34636e+07	1.50894e+08	3.26255e+08	95994344	1.89608e+08	1.62586e+09	1.48971e+08	1.1817e+08	0.00740691	4.39978	0.496816	-1.39156
22	tr|F1MVB0|F1MVB0_BOVIN	1	1	81907	99.7	IVGAMVQIITYR	tr|F1MVB0|F1MVB0_BOVIN Uncharacterized protein OS=Bos taurus GN=MPO PE=1 SV=1	tr|F1MVB0|F1MVB0_BOVIN	1362.76	IVGAMVQIITYR	MPO	http://www.uniprot.org/uniprot/F1MVB0	1.66898		0	0	0	0	0	0	0	0	0	0	3.86648e+08	0	6.45586e+07	0	0	0	0	0	0.00746917	-540.603	0.00746917	540.603
23	tr|E1BBM1|E1BBM1_BOVIN	1	4	33230.5	99.7,99.7,99.7,99.7	ELSDLEDLMK,ILTPLVSLDTPGK,VDHATGFGR,VTLAVSDLQK	tr|E1BBM1|E1BBM1_BOVIN Uncharacterized protein OS=Bos taurus GN=GLOD4 PE=4 SV=2	tr|E1BBM1|E1BBM1_BOVIN	1191.568296,1352.784218,958.461567,1072.604832	VTLAVSDLQK,VDHATGFGR,ILTPLVSLDTPGK	GLOD4	http://www.uniprot.org/uniprot/E1BBM1	14.094		1.18508e+09	7.13161e+08	6.19627e+08	5.31354e+08	1.5887e+09	9.21488e+08	3.40398e+08	4.44262e+08	1.12716e+09	2.68074e+09	2.99935e+09	1.27151e+09	4.97952e+09	2225292610	2.37504e+09	1.0787e+09	1.32294e+09	1.44378e+09	0.00753635	-2.46495	0.35791	1.31645
24	tr|G3MWT1|G3MWT1_BOVIN	1	1	14537.4	99.7	SQVSLSVSSVTPEDTATYYCAK | Carbamidomethyl [C20]	tr|G3MWT1|G3MWT1_BOVIN Uncharacterized protein OS=Bos taurus GN=LOC101905477 PE=4 SV=1	tr|G3MWT1|G3MWT1_BOVIN	2392.11	SQVSLSVSSVTPEDTATYYCAK | Carbamidomethyl [C20]	LOC101905477	http://www.uniprot.org/uniprot/G3MWT1	16.0584		7.7037e+08	1.4316e+09	4.10196e+08	7.47022e+08	4.87907e+08	6.45347e+08	6.43997e+07	2.03291e+08	8.34233e+08	1.9338e+08	1.52403e+09	1.59417e+09	5.36279e+08	1638208510	3.87098e+08	1.46298e+09	9.09988e+08	2.11733e+09	0.00758049	-2.88321	0.116001	1.76708
25	tr|E1BP71|E1BP71_BOVIN	1	1	37149.5	99.7	HIDSAHLYQNEEQVGQAIR	tr|E1BP71|E1BP71_BOVIN Uncharacterized protein OS=Bos taurus GN=AKR1C3 PE=4 SV=1	tr|E1BP71|E1BP71_BOVIN	2207.07	HIDSAHLYQNEEQVGQAIR	AKR1C3	http://www.uniprot.org/uniprot/E1BP71	5.8642		0	0	0	6.32311e+07	8.82389e+07	9.71511e+06	0	0	0	0	0	1.05105e+07	1.71136e+08	11895059	1.91774e+08	3.23526e+07	2.13218e+07	7.97253e+07	0.00889669	-28697.2	0.675808	4.23788
26	sp|P25326|CATS_BOVIN	1	2	37175.8	99.7,99.7	LVSLSAQNLVDCSTAK | Carbamidomethyl [C12],NSGNHCGIANYPSYPEI | Carbamidomethyl [C6]	sp|P25326|CATS_BOVIN Cathepsin S OS=Bos taurus GN=CTSS PE=1 SV=2	sp|P25326|CATS_BOVIN	1704.865006,1891.815032	LVSLSAQNLVDCSTAK | Carbamidomethyl [C12],NSGNHCGIANYPSYPEI | Carbamidomethyl [C6]	CTSS	http://www.uniprot.org/uniprot/P25326	9.96979		8.95078e+06	3.07679e+07	7.19427e+06	7.13753e+07	2.30769e+07	3.68598e+08	1.09698e+06	6.57526e+06	2.74525e+08	2.6805e+08	3.30499e+08	1.75636e+08	4.03e+08	470356768	3.53839e+08	2.72174e+08	2.45109e+08	1.84224e+08	0.0100087	-9.70423	0.909981	1.09188
27	sp|Q5E9E3|C1QA_BOVIN	1	2	25801.9	99.7,99.7	DQIQPLGFCDFNSK | Carbamidomethyl [C9],IYHGSEADSIFSGFLIFPSA	sp|Q5E9E3|C1QA_BOVIN Complement C1q subcomponent subunit A OS=Bos taurus GN=C1QA PE=2 SV=1	sp|Q5E9E3|C1QA_BOVIN	1667.7618,2157.041354	DQIQPLGFCDFNSK | Carbamidomethyl [C9],IYHGSEADSIFSGFLIFPSA	C1QA	http://www.uniprot.org/uniprot/Q5E9E3	13.9344		4.44763e+08	1.39299e+08	8.40688e+08	7.65819e+08	1.28931e+08	5.23775e+08	4.62106e+08	9.15308e+07	4.9881e+08	3.77725e+08	7.0691e+08	1.19927e+09	8.4359e+08	982260054	5.27241e+08	5.5789e+08	1.11581e+09	1.51292e+09	0.0102583	-2.63642	0.703919	1.13527
28	sp|Q3SZR3|A1AG_BOVIN	2	6	23182.2	99.7,99.7,99.7,99.7,99.7,99.7	AIQAAFFYLEPR,CIGIQESEIIYTDEK | Carbamidomethyl [C1],EHFVDLLLSK,KDACGPLEK | Carbamidomethyl [C4],NVGVSFYADKPEVTQEQK,TFMLAASWNGTK | Deamidated [N9]	sp|Q3SZR3|A1AG_BOVIN Alpha-1-acid glycoprotein OS=Bos taurus GN=ORM1 PE=2 SV=1	sp|Q3SZR3|A1AG_BOVIN,tr|Q5GN72|Q5GN72_BOVIN	1424.745534,1796.860222,1199.655538 : 1199.654192 : 1199.654214 : 1199.653958 : 1199.65485 : 1199.655982 : 1199.65521,1016.49806,2037.998766 : 2037.999066 : 2037.996326,1326.626396	EHFVDLLLSK,NVGVSFYADKPEVTQEQK,AIQAAFFYLEPR	ORM1	http://www.uniprot.org/uniprot/Q3SZR3	37.6238		4.62824e+10	5.35842e+10	4.58893e+10	7.13901e+10	5.50437e+10	9.50202e+10	3.99123e+10	2.55175e+10	6.35121e+10	1.0716e+11	6.1584e+10	1.26824e+11	1.4546e+11	81108759200	7.38069e+10	7.95409e+10	1.05528e+11	1.02833e+11	0.010627	-1.73685	0.414104	1.17084
29	tr|A5PJE3|A5PJE3_BOVIN	1	27	66997.6	99.7,99.7,99.7,99.7,99.7,99.7,99.7,99.7,99.7,99.7,99.7,99.7,99.7,99.7,99.7,99.7,99.7,99.7,99.7,99.7,99.7,99.7,99.7,99.7,99.7,99.7,99.7	ALLEMQQTK,ALLEMQQTK | Oxidation [M5],ANNNDNTFK,DIQYLPLIK,EEGSVSSGTK,ETGWPFCSDEDWNTK | Carbamidomethyl [C7],GDSVSQGTGLAPGSPR,GDSVSQGTGLAPGSPR | Deamidated [Q6],GIHTSPLGEPSLTP,GLIDEVDQDFTSR,GLIDEVDQDFTSR | Deamidated [Q8],GNLDDFFHR,GNLDDFFHR | Deamidated [N2],MEDEAESLEDLGFK,MEDEAESLEDLGFK | Oxidation [M1],MSTITGPVPR,MSTITGPVPR | Oxidation [M1],MVLETFGGDGHAR,MVLETFGGDGHAR | Oxidation [M1],QFVSSSTTVN…	tr|A5PJE3|A5PJE3_BOVIN Fibrinogen alpha chain OS=Bos taurus GN=FGA PE=1 SV=1	tr|A5PJE3|A5PJE3_BOVIN	1060.557048 : 1060.55862 : 1060.560828 : 1060.568658,1076.552768,1036.457042,1101.644606 : 1101.645736 : 1101.648522 : 1101.64377,979.446162,1870.745924 : 1870.744712,1484.719784 : 1484.72092 : 1484.72507 : 1484.709366 : 1484.71984,1485.705706,1404.727738,1493.705652,1494.673392,1119.512079 : 1119.520126 : 1119.510418 : 1119.518154 : 1119.515624,1120.493853 : 1120.49298 : 1120.492848 : 1120.49317…	DIQYLPLIK,GNLDDFFHR,ALLEMQQTK	FGA	http://www.uniprot.org/uniprot/A5PJE3	38.374		8.63463e+11	5.65714e+11	1.87102e+12	6.41078e+11	5.69286e+11	3.0774e+11	2.10536e+12	1.66458e+12	8.18957e+11	4.34631e+11	3.35722e+11	6.98591e+11	1.30814e+11	664406819000	3.81328e+11	2.70778e+11	3.67298e+11	4.37131e+11	0.0107311	2.38565	0.259818	-1.41507
30	tr|G3MXD9|G3MXD9_BOVIN	2	1	14943	99.7	SQVSLSVSSVTPEDTATYYCAR | Carbamidomethyl [C20]	tr|G3MXD9|G3MXD9_BOVIN Uncharacterized protein OS=Bos taurus GN=LOC100300806 PE=4 SV=1	tr|G3MXD9|G3MXD9_BOVIN,tr|G3MZH0|G3MZH0_BOVIN	2420.12	SQVSLSVSSVTPEDTATYYCAR | Carbamidomethyl [C20]	LOC100300806	http://www.uniprot.org/uniprot/G3MXD9	15.7143		0	0	0	0	0	0	0	0	0	0	5.12554e+06	2.22458e+07	0	58412840	0	0	0	1.55962e+07	0.0107377	-6898.97	0.526972	7.02876
31	sp|Q95L54|ANXA8_BOVIN	1	2	36786.7	99.7,99.7	GAGTLDGTLIR,SETHGSLEEAMLTVVK	sp|Q95L54|ANXA8_BOVIN Annexin A8 OS=Bos taurus GN=ANXA8 PE=2 SV=1	sp|Q95L54|ANXA8_BOVIN	1072.585826,1729.85562	GAGTLDGTLIR,SETHGSLEEAMLTVVK	ANXA8	http://www.uniprot.org/uniprot/Q95L54	8.25688		1.37454e+08	4.59953e+07	4.36312e+08	6.76793e+07	2.22933e+08	2.45373e+07	9.88867e+07	1.16173e+08	1.02584e+08	3.68477e+08	3.54702e+08	1.49615e+08	1.01447e+09	500584576	5.97215e+08	3.26113e+08	2.2482e+08	3.76434e+08	0.0115223	-3.15999	0.640516	-1.20807
32	sp|Q3T199|RS23_BOVIN	3	1	15807.5	99.7	VANVSLLALYK	sp|Q3T199|RS23_BOVIN 40S ribosomal protein S23 OS=Bos taurus GN=RPS23 PE=2 SV=1	sp|Q3T199|RS23_BOVIN,tr|E1B8G4|E1B8G4_BOVIN,tr|E1BEQ3|E1BEQ3_BOVIN	1189.71	VANVSLLALYK	RPS23	http://www.uniprot.org/uniprot/Q3T199	7.69231		4.42008e+08	3.15523e+07	980564	6.76839e+06	8.30783e+08	4.14226e+06	3.6697e+06	2.56206e+06	5.30013e+08	1.67487e+09	1.47897e+09	3.97304e+08	1.58111e+09	1799746430	2.31833e+09	1.92307e+08	1.14706e+09	1.00973e+09	0.0115695	-26.1643	0.749948	-1.44123
33	sp|Q3SZ68|LTOR5_BOVIN	1	1	9613.85	99.7	GTLSDEHAGVISVLAQQAAK	sp|Q3SZ68|LTOR5_BOVIN Ragulator complex protein LAMTOR5 OS=Bos taurus GN=LAMTOR5 PE=3 SV=1	sp|Q3SZ68|LTOR5_BOVIN	1994.04	GTLSDEHAGVISVLAQQAAK	LAMTOR5	http://www.uniprot.org/uniprot/Q3SZ68	21.978		7.45206e+07	6.59192e+07	6.14278e+07	2.17681e+07	1.44558e+08	4.54006e+07	8.78478e+07	2.39661e+07	6.9069e+07	1.9915e+08	1.39979e+08	1.07394e+08	3.23683e+08	151204864	1.60555e+08	1.96339e+08	1.55645e+08	8.59577e+07	0.0117051	-2.37712	0.92498	-1.02907
34	sp|Q0IIK5|DDX1_BOVIN	1	3	82413.6	99.7,99.7,99.7	ELLIIGGVAAR,FGFGFGGTGK,FNFGEEEFK	sp|Q0IIK5|DDX1_BOVIN ATP-dependent RNA helicase DDX1 OS=Bos taurus GN=DDX1 PE=2 SV=1	sp|Q0IIK5|DDX1_BOVIN	1110.668368 : 1110.667072,973.465674,1145.504538	ELLIIGGVAAR,FGFGFGGTGK,FNFGEEEFK	DDX1	http://www.uniprot.org/uniprot/Q0IIK5	4.05405		7.53706e+08	1.12413e+09	1.10132e+08	1.24488e+09	9.1502e+08	2.41457e+08	1.36416e+08	1.77815e+09	1.6687e+09	1.33113e+09	1.64166e+09	5.60408e+09	1.53832e+09	1709841533	1.47386e+09	3.66368e+09	2.92609e+09	2.41797e+09	0.012134	-3.46289	0.643274	-1.22655
35	sp|Q71SP7|FAS_BOVIN	1	1	274552	99.7	LFAGASLHLVALK	sp|Q71SP7|FAS_BOVIN Fatty acid synthase OS=Bos taurus GN=FASN PE=2 SV=1	sp|Q71SP7|FAS_BOVIN	1338.799602 : 1338.80142	LFAGASLHLVALK	FASN	http://www.uniprot.org/uniprot/Q71SP7	0.51731		1.80951e+07	2.88669e+07	7.10836e+07	5.43637e+08	4.04431e+07	6.64618e+08	6.23413e+08	1.78715e+09	1.44917e+07	4.27075e+07	1.63466e+07	7.74761e+06	7.68522e+07	2.19223e+06	1.73582e+07	4.77305e+06	3.17997e+07	9.40248e+06	0.0126563	8.80031	0.848601	1.15951
36	tr|F1MT41|F1MT41_BOVIN	1	1	98895.8	99.7	ALSSDQGSYR	tr|F1MT41|F1MT41_BOVIN Uncharacterized protein (Fragment) OS=Bos taurus GN=PTGFRN PE=4 SV=1	tr|F1MT41|F1MT41_BOVIN	1082.5	ALSSDQGSYR	PTGFRN	http://www.uniprot.org/uniprot/F1MT41	1.13379		0	0	0	0	0	0	0	0	0	0	2.79395e+06	0	21360.9	0	0	3.41495e+06	0	226986	0.0128684	-965.861	0.571491	4.04611
37	tr|C4T8B4|C4T8B4_BOVIN	1	1	25291.8	99.7	THSYSIFSYATK	tr|C4T8B4|C4T8B4_BOVIN C-reactive protein OS=Bos taurus GN=CRP PE=2 SV=1	tr|C4T8B4|C4T8B4_BOVIN	1403.673436 : 1403.664858 : 1403.6696	THSYSIFSYATK	CRP	http://www.uniprot.org/uniprot/C4T8B4	5.35714		1.28483e+09	1.89292e+09	1.61992e+09	1.56332e+09	1.54784e+09	1.47999e+09	2.88288e+08	1.27349e+09	1.30469e+09	1.16497e+09	1.70161e+09	1.90354e+09	2.02862e+09	2556796670	1.31229e+09	1.82208e+09	2.37053e+09	2.26172e+09	0.0142794	-1.67381	0.182625	1.29471
38	sp|P07514|NB5R3_BOVIN	2	5	34121.4	99.7,99.7,99.7,99.7,99.7	DILLRPELEELR,GPNGLLVYQGK | Deamidated [N3],MSQYLESMK,STPAITLENPDIK,SVGMIAGGTGITPMLQVIR	sp|P07514|NB5R3_BOVIN NADH-cytochrome b5 reductase 3 OS=Bos taurus GN=CYB5R3 PE=1 SV=3	sp|P07514|NB5R3_BOVIN,tr|F1N7T1|F1N7T1_BOVIN	1494.840906,1145.612216,1115.499168,1397.742618,1900.029884	STPAITLENPDIK,GPNGLLVYQGK | Deamidated [N3],MSQYLESMK	CYB5R3	http://www.uniprot.org/uniprot/P07514	21.2625		3.16829e+10	3.06194e+10	4.18679e+10	3.12517e+10	2.5731e+10	3.61355e+10	5.6178e+10	3.64638e+10	4.11248e+10	4.73275e+10	1.98103e+10	3.02118e+10	2.8941e+10	37455163800	4.59783e+10	2.3832e+10	2.57365e+10	2.77233e+10	0.0142882	1.34272	0.0315711	-1.28622
39	sp|Q3ZCL8|SH3L3_BOVIN	2	1	10437.6	99.7	VYSTSVTGSR	sp|Q3ZCL8|SH3L3_BOVIN SH3 domain-binding glutamic acid-rich-like protein 3 OS=Bos taurus GN=SH3BGRL3 PE=3 SV=1	sp|Q3ZCL8|SH3L3_BOVIN,tr|G3X6S5|G3X6S5_BOVIN	1055.53	VYSTSVTGSR	SH3BGRL3	http://www.uniprot.org/uniprot/Q3ZCL8	10.7527		3.72572e+09	3.32784e+09	3.40025e+09	2.83533e+09	4.80807e+09	2.3726e+09	3.4463e+09	1.5874e+09	3.51556e+09	7.73377e+09	5.87309e+09	3.44162e+09	7.50432e+09	5207366100	7.10483e+09	5.71038e+09	5.33854e+09	6.99769e+09	0.0144194	-1.66125	0.650488	-1.08783
40	sp|Q3T093|NECP1_BOVIN	1	1	29596.9	99.7	TAGTGGLSLLPPPPGGK	sp|Q3T093|NECP1_BOVIN Adaptin ear-binding coat-associated protein 1 OS=Bos taurus GN=NECAP1 PE=2 SV=1	sp|Q3T093|NECP1_BOVIN	1518.85	TAGTGGLSLLPPPPGGK	NECAP1	http://www.uniprot.org/uniprot/Q3T093	6.18182		0	0	0	0	0	0	0	0	0	0	5.94683e+07	0	1.82071e+08	0	0	4.21115e+07	0	0	0.0145192	-2721.83	0.143378	81.2795
41	sp|Q58DH9|NAGAB_BOVIN	2	1	46532.1	99.7	VVQDAQTFAEWK	sp|Q58DH9|NAGAB_BOVIN Alpha-N-acetylgalactosaminidase OS=Bos taurus GN=NAGA PE=2 SV=1	sp|Q58DH9|NAGAB_BOVIN,tr|Q1RMM9|Q1RMM9_BOVIN	1420.7	VVQDAQTFAEWK	NAGA	http://www.uniprot.org/uniprot/Q58DH9	2.91971		0	0	0	11976.1	8.20675e+07	367872	2.72349e+07	1.09975e+07	8.73012e+07	3.7275e+07	8.79023e+07	6.65925e+07	3.42218e+08	172037056	7.98775e+07	4.09597e+07	9.2484e+07	9.23794e+07	0.0145341	-640.767	0.0461042	-159.712
42	sp|Q3MHM7|RL35_BOVIN	1	1	14565.4	99.7	VLTVINQTQK	sp|Q3MHM7|RL35_BOVIN 60S ribosomal protein L35 OS=Bos taurus GN=RPL35 PE=2 SV=3	sp|Q3MHM7|RL35_BOVIN	1142.66	VLTVINQTQK	RPL35	http://www.uniprot.org/uniprot/Q3MHM7	8.13008		9.0473e+08	0	0	0	1.07315e+09	0	0	1.57459e+07	3.62886e+06	1.6678e+09	1.4275e+09	5.16988e+08	1.24035e+09	1653599230	2.34702e+09	1.90625e+07	1.61349e+09	1.93085e+09	0.0148815	-36186.5	0.436338	-20.707
43	sp|Q2HJ49|MOES_BOVIN	2	6	67974.7	99.7,99.7,99.7,99.7,99.7,99.7	EDAVLEYLK,IGFPWSEIR,IQVWHEEHR,KAPDFVFYAPR,RKPDTIEVQQMK,TQEQLALEMAELTAR	sp|Q2HJ49|MOES_BOVIN Moesin OS=Bos taurus GN=MSN PE=2 SV=3	sp|P31976|EZRI_BOVIN,sp|Q2HJ49|MOES_BOVIN	1078.549462,1103.576558,1232.609536,1309.678846,1471.781865,1702.841068	IGFPWSEIR,TQEQLALEMAELTAR,EDAVLEYLK	MSN	http://www.uniprot.org/uniprot/Q2HJ49	11.2652		1.77269e+10	1.76347e+10	1.01742e+10	1.292e+10	2.38733e+10	1.75403e+10	1.50117e+10	1.11004e+10	2.52167e+10	3.92656e+10	3.2784e+10	2.28444e+10	4.90771e+10	30991233100	3.7961e+10	1.59755e+10	2.55699e+10	3.89578e+10	0.0149029	-1.70987	0.855664	-1.03647
44	tr|F1MY44|F1MY44_BOVIN	1	3	77482.2	99.7,99.7,99.7	FESPEVAER,FGSGMNMGR,MGPLGLDHMASSIER	tr|F1MY44|F1MY44_BOVIN Uncharacterized protein OS=Bos taurus GN=HNRNPM PE=1 SV=2	tr|F1MY44|F1MY44_BOVIN	1062.501992,955.400554,1612.771563	FESPEVAER,FGSGMNMGR,MGPLGLDHMASSIER	HNRNPM	http://www.uniprot.org/uniprot/F1MY44	4.52055		1.06848e+09	2.02339e+09	8.80866e+08	1.0725e+09	1.48593e+09	2.09528e+09	1.14812e+09	8.79813e+08	3.19922e+09	2.01389e+09	2.38516e+08	8.20434e+08	4.31147e+08	1469219858	2.77847e+09	1.10405e+09	1.03833e+09	1.13295e+09	0.0150265	1.88433	0.0120837	-1.93261
45	sp|Q28022|MFAP5_BOVIN	1	2	19079.5	99.7,99.7	EHEAMKDELCR | Carbamidomethyl [C10],LYSVHRPIK	sp|Q28022|MFAP5_BOVIN Microfibrillar-associated protein 5 OS=Bos taurus GN=MFAP5 PE=1 SV=1	sp|Q28022|MFAP5_BOVIN	1416.612063,1111.651244	EHEAMKDELCR | Carbamidomethyl [C10],LYSVHRPIK	MFAP5	http://www.uniprot.org/uniprot/Q28022	11.7647		1.19032e+10	7.95346e+09	1.13783e+10	1.35172e+10	2.61081e+10	1.06436e+10	5.88892e+09	4.09515e+09	7.00145e+09	1.96019e+10	2.76743e+10	1.28964e+10	2.7044e+10	15220634600	1.78733e+10	8.31297e+09	2.38347e+10	2.1313e+10	0.0152745	-1.90356	0.117776	1.47466
46	tr|F2Z4F5|F2Z4F5_BOVIN	1	3	82031	99.7,99.7,99.7	FEWLVASAEQLLK,LAQDFLDSQNLSAYNTR,SYEFQGSHFR	tr|F2Z4F5|F2Z4F5_BOVIN Uncharacterized protein OS=Bos taurus GN=DPP3 PE=1 SV=1	tr|F2Z4F5|F2Z4F5_BOVIN	1532.826502,1954.940064,1256.556987	FEWLVASAEQLLK,LAQDFLDSQNLSAYNTR,SYEFQGSHFR	DPP3	http://www.uniprot.org/uniprot/F2Z4F5	5.47945		4.82757e+07	3.5143e+07	6.42712e+06	5.74637e+07	7.5117e+07	4.51196e+08	5.3157e+06	1.51421e+07	6.75624e+07	3.93992e+06	9.1688e+07	2.92425e+07	2.00817e+08	174446143	2.49814e+08	3.36862e+08	9.49315e+07	7.80482e+07	0.015362	-4.53817	0.484988	1.4817
47	tr|G3MWT9|G3MWT9_BOVIN	1	23	176780	99.7,99.7,99.7,99.7,99.7,99.7,99.7,99.7,99.7,99.7,99.7,99.7,99.7,99.7,99.7,99.7,99.7,99.7,99.7,99.7,99.7,99.7,99.7	EAEMLSSQER,EESKPQACLVDETQAVEAK | Carbamidomethyl [C8],EESQLPDDAIQTTQK,EMAANSAVVQDITK,EVLQAVAEK,GDAAGDPGNQTSIPEDAEASGGSTK,GNGEEPKPEEPK | Deamidated [N2],GVAEAPGQDGEAEEGTTSDGEK,KDESEGAGESDGAGDHPEPSR,KVEFQENNIELQSPAK,LEHEPAVAVCEELSK | Carbamidomethyl [C10],LVESVIQTAVDR,QELGGDGEQVGGQEGR,QLVQTVNVTIIDGEK,QSTEKPEEAPQR,SDSVQLLTVK,SEDSVAGSGAEHAASEAEPGK,SLVHTVSVAVVDGTR,SPSTPPEGTVR,TEEDAGALSGDHSQATELSGDAK,T…	tr|G3MWT9|G3MWT9_BOVIN Uncharacterized protein (Fragment) OS=Bos taurus GN=AKAP12 PE=4 SV=1	tr|G3MWT9|G3MWT9_BOVIN	1178.521692,2131.009641 : 2131.009977,1701.794366,1475.716686,985.541996,2331.01037,1310.591958 : 1310.597696,2132.902538,2125.879191,1872.958116 : 1872.959214,1709.84289,1328.716974,1614.724362,1655.90946,1398.67223,1088.604946,1984.858992,1538.843694 : 1538.842288,1126.563052,2288.002794,1914.797854 : 1914.797544 : 1914.79748,1490.65964,1732.871108 : 1732.873022	GNGEEPKPEEPK | Deamidated [N2],LEHEPAVAVCEELSK | Carbamidomethyl [C10],SPSTPPEGTVR	AKAP12	http://www.uniprot.org/uniprot/G3MWT9	21.6019		2.38255e+09	1.73925e+09	1.92744e+09	3.87372e+09	2.32787e+09	4.13637e+09	3.23748e+09	6.63378e+08	2.02783e+09	3.53523e+09	4.79068e+09	3.11088e+09	5.30086e+09	3968767682	4.13787e+09	3.77508e+09	2.92715e+09	4.77446e+09	0.0158175	-1.80071	0.403139	1.20294
48	tr|E1BME9|E1BME9_BOVIN	1	1	51580.3	99.7	TLSAPTSSPSVVSQSR	tr|E1BME9|E1BME9_BOVIN NADH dehydrogenase [ubiquinone] flavoprotein 3, mitochondrial OS=Bos taurus GN=NDUFV3 PE=4 SV=2	tr|E1BME9|E1BME9_BOVIN	1602.83	TLSAPTSSPSVVSQSR	NDUFV3	http://www.uniprot.org/uniprot/E1BME9	3.3264		1.27929e+07	0	0	0	2.12165e+08	66949.3	1.04942e+06	0	0	1.06316e+08	1.6906e+08	264770	3.94286e+08	119186224	1.88899e+08	6.12885e+06	1.91144e+08	1.83917e+07	0.0159086	-13556.4	0.881689	-1.69221
49	tr|Q3ZBS7|Q3ZBS7_BOVIN	1	1	53574.7	99.7	VDAVIPPYPR	tr|Q3ZBS7|Q3ZBS7_BOVIN Uncharacterized protein OS=Bos taurus GN=VTN PE=2 SV=1	tr|Q3ZBS7|Q3ZBS7_BOVIN	1125.62	VDAVIPPYPR	VTN	http://www.uniprot.org/uniprot/Q3ZBS7	2.10084		2.79914e+09	1.71994e+09	2.50915e+09	1.87704e+09	2.62139e+09	1.7061e+09	1.6154e+09	1.38368e+09	2.69462e+09	3.09865e+09	3.44761e+09	3.5249e+09	2.43511e+09	2491630080	2.69823e+09	2.55108e+09	4.06332e+09	2.99544e+09	0.0161908	-1.41616	0.702845	1.05083
50	sp|Q3SZV7|HEMO_BOVIN	1	9	52208.9	99.7,99.7,99.7,99.7,99.7,99.7,99.7,99.7,99.7	APELGHGVEGGNVAKPDPEVTER,APELGHGVEGGNVAKPDPEVTER | Deamidated [N12],DAPSPVDAAFR,DYFMSCPNR | Carbamidomethyl [C6],FPGIPFPLDAAVECHR | Carbamidomethyl [C14],IEHLWPQGPSTVDAAFLWDK,LDLNLGAQATWTELPWLHTK,MNSLLGCAPHQHS | Carbamidomethyl [C7],MNSLLGCAPHQHS | Carbamidomethyl [C7] Oxidation [M1]	sp|Q3SZV7|HEMO_BOVIN Hemopexin OS=Bos taurus GN=HPX PE=2 SV=1	sp|Q3SZV7|HEMO_BOVIN	2357.161557,2358.165153,1144.551222 : 1144.551114,1188.469092,1824.897207 : 1824.893392,2309.148711 : 2309.14653,2306.206875 : 2306.202771,1450.640961 : 1450.644202,1466.641292	DAPSPVDAAFR,APELGHGVEGGNVAKPDPEVTER,DYFMSCPNR | Carbamidomethyl [C6]	HPX	http://www.uniprot.org/uniprot/Q3SZV7	24.4009		7.55635e+10	1.21118e+11	4.72385e+10	9.26707e+10	1.13095e+11	1.31974e+11	4.34388e+10	4.50579e+10	8.80706e+10	8.41319e+10	9.89374e+10	1.14378e+11	1.19429e+11	141210773700	8.81055e+10	1.18578e+11	1.32973e+11	1.07904e+11	0.0165595	-1.50591	0.267574	1.18972
51	tr|F1MY62|F1MY62_BOVIN	1	1	67535	99.7	ESVTDAILQTDQTLSEK	tr|F1MY62|F1MY62_BOVIN Uncharacterized protein OS=Bos taurus GN=LOC512486 PE=4 SV=2	tr|F1MY62|F1MY62_BOVIN	1876.93	ESVTDAILQTDQTLSEK	LOC512486	http://www.uniprot.org/uniprot/F1MY62	2.87648		9.5343e+07	0	0	0	0	9.30652e+07	0	0	0	1.49079e+08	7.38104e+07	6.44051e+07	7.67668e+07	204898304	9.59785e+07	0	7.07052e+07	2.37274e+08	0.0171251	-67327.6	0.590828	9.60556
52	tr|G3MX98|G3MX98_BOVIN	1	1	54654.6	99.7	QAVEADINGLR	tr|G3MX98|G3MX98_BOVIN Uncharacterized protein OS=Bos taurus GN=KRT9 PE=4 SV=1	tr|G3MX98|G3MX98_BOVIN	1184.62	QAVEADINGLR	KRT9	http://www.uniprot.org/uniprot/G3MX98	2.12355		2.02924e+10	5.85063e+09	2.53967e+10	4.30668e+09	1.89206e+10	4.16581e+09	2.3067e+10	5.56883e+09	1.74478e+10	5.51099e+10	2.85314e+10	5.68169e+10	3.21725e+10	23361630200	3.63538e+10	4.18935e+10	3.82127e+10	2.33945e+10	0.0171307	-2.50703	0.510626	-1.25795
53	sp|P01888|B2MG_BOVIN	1	1	13676.5	99.7	SEQSDLSFSK	sp|P01888|B2MG_BOVIN Beta-2-microglobulin OS=Bos taurus GN=B2M PE=1 SV=2	sp|P01888|B2MG_BOVIN	1126.51	SEQSDLSFSK	B2M	http://www.uniprot.org/uniprot/P01888	8.47458		4.5524e+09	1.0354e+10	5.04218e+09	6.51078e+09	4.43457e+09	6.50483e+09	4.76308e+09	3.99523e+09	6.62465e+09	5.68781e+09	3.75226e+09	5.01586e+09	3.15485e+09	3486502910	3.61005e+09	5.03847e+09	4.33093e+09	4.42134e+09	0.0178179	1.38159	0.740093	1.0416
54	sp|Q9N179|41_BOVIN	3	10	69256.9	99.7,99.7,99.7,99.7,99.7,99.7,99.7,99.7,99.7,99.7	DVPIVHTETK,HSNLMLEDLDK,IRPGEQEQYESTIGFK,IVITGDADIDHDQVLVQAIK,LDGENIYIR,LSMYGVDLHK,SLDGAAAVEPADR,SMTPAQADLEFLENAK,TQTVTISDTANAVK,TQTVTISDTANAVK | Deamidated [N11]	sp|Q9N179|41_BOVIN Protein 4.1 OS=Bos taurus GN=EPB41 PE=2 SV=1	sp|Q9N179|41_BOVIN,tr|E1BDB0|E1BDB0_BOVIN,tr|F1MCU7|F1MCU7_BOVIN	1137.598856,1313.61813,1880.930538,2162.156283,1091.558954 : 1091.556634,1161.585912 : 1161.585114 : 1161.583941 : 1161.582486,1270.612294 : 1270.613992,1763.857172,1447.74005,1448.725938	DVPIVHTETK,LSMYGVDLHK,LDGENIYIR	EPB41	http://www.uniprot.org/uniprot/Q9N179	19.2869		8.94921e+09	1.06895e+10	1.99434e+10	5.15372e+09	8.83565e+09	6.76168e+09	2.46713e+10	1.33325e+10	9.69286e+09	7.54146e+09	4.96677e+09	6.64692e+09	5.73215e+09	6282767680	9.01386e+09	5.30891e+09	9.55033e+09	6.53208e+09	0.017898	1.66555	0.186819	-1.30224
55	sp|P13620|ATP5H_BOVIN	1	1	18692.3	99.7	AGLVDDFEK	sp|P13620|ATP5H_BOVIN ATP synthase subunit d, mitochondrial OS=Bos taurus GN=ATP5H PE=1 SV=2	sp|P13620|ATP5H_BOVIN	992.487	AGLVDDFEK	ATP5H	http://www.uniprot.org/uniprot/P13620	5.59006		2.70433e+09	1.98594e+10	1.60098e+10	1.7978e+10	3.19239e+09	1.59964e+10	1.33051e+10	9.55687e+09	1.94368e+10	2.66143e+09	1.79827e+09	3.47137e+09	4.03985e+09	2310917630	4.23632e+09	1.17149e+10	2.54821e+09	2.58429e+09	0.0179186	2.80073	0.813971	-1.0965
56	tr|F1N4W2|F1N4W2_BOVIN	1	3	57850.7	99.7,99.7,99.7	FEQDYHQVPR,LQEQQQEMEAQK,SELMSAEINQLK	tr|F1N4W2|F1N4W2_BOVIN Uncharacterized protein OS=Bos taurus GN=LOC526823 PE=4 SV=2	tr|F1N4W2|F1N4W2_BOVIN	1317.608997 : 1317.609446,1488.676056,1361.680588	FEQDYHQVPR,LQEQQQEMEAQK,SELMSAEINQLK	LOC526823	http://www.uniprot.org/uniprot/F1N4W2	6.75944		1.40092e+08	1.29835e+09	8.46442e+08	6.10003e+07	2.54384e+08	1.73285e+08	3.50084e+08	4.53474e+08	3.17158e+09	2.75972e+08	2.56491e+08	7.09518e+06	2.16435e+08	150347744	1.98192e+08	1.05576e+08	5.70869e+07	6.45475e+07	0.0180472	4.69854	0.338715	-1.77269
57	sp|Q0VCU1|ACOC_BOVIN	1	3	98203	99.7,99.7,99.7	IETVNESWNALAAPSDK,NDVENILNWK,QYLQAVGMFR	sp|Q0VCU1|ACOC_BOVIN Cytoplasmic aconitate hydratase OS=Bos taurus GN=ACO1 PE=2 SV=1	sp|Q0VCU1|ACOC_BOVIN	1843.894864,1243.62517,1211.620558 : 1211.614764 : 1211.619102	IETVNESWNALAAPSDK,NDVENILNWK,QYLQAVGMFR	ACO1	http://www.uniprot.org/uniprot/Q0VCU1	4.16198		1.04729e+09	8.82255e+08	9.7496e+08	6.8016e+08	1.1914e+09	1.13094e+09	9.55672e+08	6.69754e+08	8.15378e+08	2.32535e+09	2.98509e+08	4.61644e+08	7.0526e+08	637105798	7.36047e+08	9.36811e+08	1.36923e+09	7.88193e+08	0.0180828	1.60219	0.0640997	-1.42484
58	tr|F1MXY2|F1MXY2_BOVIN	1	2	17590.4	99.7,99.7	KVFANPEDCAGFGK | Carbamidomethyl [C9],VFANPEDCAGFGK | Carbamidomethyl [C8]	tr|F1MXY2|F1MXY2_BOVIN Microsomal glutathione S-transferase 1 OS=Bos taurus GN=MGST1 PE=4 SV=1	tr|F1MXY2|F1MXY2_BOVIN	1538.719276 : 1538.720108,1410.627794	KVFANPEDCAGFGK | Carbamidomethyl [C9],VFANPEDCAGFGK | Carbamidomethyl [C8]	MGST1	http://www.uniprot.org/uniprot/F1MXY2	9.03226		3.92649e+09	7.07663e+07	1.45226e+09	2.29352e+08	3.86716e+09	1.01768e+09	1.38548e+09	7.94695e+07	9.97599e+08	1.13993e+10	5.92375e+09	1.13928e+10	9.98737e+09	10478702720	1.65717e+10	2.22323e+09	1.01506e+09	6.16949e+09	0.0186618	-6.82549	0.791862	1.21437
59	sp|P40673|HMGB2_BOVIN	2	3	24033.6	99.7,99.7,99.7	HPDSSVNFAEFSK,LGEMWSEQSAK,SEHPGLSIGDTAK	sp|P40673|HMGB2_BOVIN High mobility group protein B2 OS=Bos taurus GN=HMGB2 PE=1 SV=3	sp|P40673|HMGB2_BOVIN,tr|F1MF42|F1MF42_BOVIN	1463.670196,1264.579218,1310.644802	HPDSSVNFAEFSK,LGEMWSEQSAK,SEHPGLSIGDTAK	HMGB2	http://www.uniprot.org/uniprot/P40673	17.7033		2.63285e+09	5.35389e+09	3.86218e+09	6.29175e+09	4.36219e+09	8.14132e+09	7.27267e+09	4.10432e+09	7.91913e+09	7.41684e+09	4.1734e+09	3.9732e+09	3.94603e+09	4008824254	4.26515e+09	3.14317e+09	3.44247e+09	3.73772e+09	0.0187175	1.44309	0.451573	-1.11276
60	tr|F1MPE1|F1MPE1_BOVIN	1	3	161716	99.7,99.7,99.7	ELSYMVVSR,ISVTQPDSTVGIVAVDK | Deamidated [Q5],LGEVPITVTAVSPAASDAVTQR	tr|F1MPE1|F1MPE1_BOVIN Uncharacterized protein OS=Bos taurus GN=CD109 PE=4 SV=2	tr|F1MPE1|F1MPE1_BOVIN	1082.540894 : 1082.541732,1728.906882,2181.159058 : 2181.16547 : 2181.165314	ELSYMVVSR,ISVTQPDSTVGIVAVDK | Deamidated [Q5],LGEVPITVTAVSPAASDAVTQR	CD109	http://www.uniprot.org/uniprot/F1MPE1	3.31721		8.13971e+09	1.19329e+10	7.36172e+09	7.20777e+09	6.83103e+09	5.56673e+09	8.98708e+09	2.55465e+10	1.11745e+10	6.92746e+09	3.85757e+09	1.13596e+10	4.05421e+09	5571592388	6.0134e+09	4.20419e+09	6.04209e+09	7.04055e+09	0.0194474	1.65787	0.282327	-1.23888
61	tr|E1BF59|E1BF59_BOVIN	1	53	-1	99.7,99.7,99.7,99.7,99.7,99.7,99.7,99.7,99.7,99.7,99.7,99.7,99.7,99.7,99.7,99.7,99.7,99.7,99.7,99.7,99.7,99.7,99.7,99.7,99.7,99.7,99.7,99.7,99.7,99.7,99.7,99.7,99.7,99.7,99.7,99.7,99.7,99.7,99.7,99.7,99.7,99.7,99.7,99.7,99.7,99.7,99.7,99.7,99.7,99.7,99.7,99.7,99.7	AEAELLQQQK,ALVPAAELLESGVIDWDLFR,AQAEVEGLGK,ATVEVPVGSFQGR,CVEDPETGLR | Carbamidomethyl [C1],DGHNLISLLEVLSGDSLPR,DSQDAGGFGPEDR,DTHDQLSEPSEVR,EAQAVPAALPELEATK,EQELQQTLQQEQSMLER,ETSTALTAPR,GLHQSVEEFR,GLLSAEVAR,GLVGPELHDR,GSGVIAGVWLEEAR,HISDLYEDLR,IVITVIEEHEQK,KQEELQLLEQQR,LAAEQELIR,LAAISEATR,LAEVEAALEK,LEHLEEEHR,LLDAQLATGGIVDPR,LLDAQLSTGGIVDPSK,LLDPEDVDVPQPDEK,LLEAQIATGGIIDPEESHR,LLEAQIATGGIIDPVHSHR,…	tr|E1BF59|E1BF59_BOVIN Uncharacterized protein OS=Bos taurus GN=PLEC PE=1 SV=2	tr|E1BF59|E1BF59_BOVIN	1156.601678,2213.192704,1000.518906,1345.692918,1174.538016,2034.076551,1349.55416,1511.687184,1636.865866,2116.999034,1045.54094,1200.588855,914.518204,1091.570646,1442.758646,1259.62719,1436.782858,1540.821003 : 1540.819466,1041.589374,930.509078,1071.583086,1190.568072 : 1190.574362,1537.831676 : 1537.845012 : 1537.842724,1612.862036,1707.832338,2048.049147,2026.096305,2012.07752,1142.59505,14…	CVEDPETGLR | Carbamidomethyl [C1],LAAISEATR,DTHDQLSEPSEVR	PLEC	http://www.uniprot.org/uniprot/E1BF59	14.7933		3.79379e+11	1.74004e+11	2.21403e+11	1.49519e+11	5.4232e+11	1.91869e+11	1.81634e+11	9.60369e+10	2.24971e+11	3.57991e+11	4.33902e+11	3.76486e+11	2.92565e+11	423312704490	3.10158e+11	3.66357e+11	3.70013e+11	4.01796e+11	0.0195131	-1.68066	0.588068	1.11532
62	sp|K1C9_HUMAN|	1	13	62129.4	99.7,99.7,99.7,99.7,99.7,99.7,99.7,99.7,99.7,99.7,99.7,99.7,99.7	EIETYHNLLEGGQEDFESSGAGK,FSSSSGYGGGSSR,GGGGSFGYSYGGGSGGGFSASSLGGGFGGGSR,GGSGGSHGGGSGFGGESGGSYGGGEEASGSGGGYGGGSGK,GGSGGSYGGGGSGGGYGGGSGSR,HGVQELEIELQSQLSK,KDIENQYETQITQIEHEVSSSGQEVQSSAK,QEYEQLIAK,QGVDADINGLR,QVLDNLTMEK | Oxidation [M8],STMQELNSR,TLLDIDNTR,VQALEEANNDLENK	sp|K1C9_HUMAN|	sp|K1C9_HUMAN|	2509.122744 : 2509.124271 : 2509.135836,1234.521066,2704.151412,3222.273714,1790.717604,1836.959607,3391.60088 : 3391.603875,1120.574154,1156.582228,1205.592428,1064.491874,1059.556236 : 1059.559862 : 1059.556852,1585.748184 : 1585.758268 : 1585.7675	VQALEEANNDLENK,FSSSSGYGGGSSR,TLLDIDNTR		http://www.uniprot.org/uniprot/K1C9_HUMAN	38.3628		4.54112e+10	5.45403e+10	8.14756e+10	4.7745e+10	2.2271e+10	5.59153e+10	3.98547e+11	4.54665e+10	6.17641e+10	1.92641e+10	2.58037e+10	2.32499e+10	1.08239e+10	19598959620	3.32637e+10	3.93215e+10	3.37942e+10	2.93388e+10	0.0196463	2.40274	0.228899	-1.52012
63	sp|P01045|KNG2_BOVIN	3	11	68709.6	99.7,99.7,99.7,99.7,99.7,99.7,99.7,99.7,99.7,99.7,99.7	ATVQVVGGLK,EEFSFLTPDCK | Carbamidomethyl [C10],EQGPTHGHGWDHGK,ESHDFDLVDALL,KATVQVVGGLK,LNAEHDGTFYFK,MDNPDTFYSLK,RPPGFSPFR,SGNQFVLYR,SLSSGDTGECTDK | Carbamidomethyl [C10],VYPTVNCQPLGQTSLMK | Carbamidomethyl [C7]	sp|P01045|KNG2_BOVIN Kininogen-2 OS=Bos taurus GN=KNG2 PE=1 SV=1	sp|P01044|KNG1_BOVIN,sp|P01045|KNG2_BOVIN,tr|F1MNV5|F1MNV5_BOVIN	970.58128 : 970.58115,1371.59892,1541.67714,1372.651932,1098.673788,1440.66636 : 1440.66816 : 1440.660696,1329.590402 : 1329.590028,1059.561297,1082.552244,1355.549266,1934.960392	SGNQFVLYR,EEFSFLTPDCK | Carbamidomethyl [C10],MDNPDTFYSLK	KNG2	http://www.uniprot.org/uniprot/P01045	19.2246		4.33478e+10	2.12831e+10	2.93601e+10	2.09064e+10	3.64953e+10	2.87133e+10	2.43408e+10	1.26458e+10	2.54654e+10	5.73914e+10	4.64036e+10	3.79484e+10	5.93097e+10	40332339800	3.8441e+10	4.42232e+10	6.15419e+10	2.93182e+10	0.019815	-1.61425	0.523823	1.12646
64	tr|Q3SZ00|Q3SZ00_BOVIN	1	3	83247.9	99.7,99.7,99.7	MPSQPDVSSDEDIQYR,TIEYLEEVAITFAK,VIGMHYFSPVDK | Oxidation [M4]	tr|Q3SZ00|Q3SZ00_BOVIN HADHA protein OS=Bos taurus GN=HADHA PE=1 SV=1	tr|Q3SZ00|Q3SZ00_BOVIN	1865.807428,1625.849866,1407.68469	MPSQPDVSSDEDIQYR,TIEYLEEVAITFAK,VIGMHYFSPVDK | Oxidation [M4]	HADHA	http://www.uniprot.org/uniprot/Q3SZ00	5.50459		3.02187e+08	2.5743e+08	8.25102e+07	1.82486e+08	1.48532e+08	5.65152e+08	5.39106e+07	3.46923e+07	3.68508e+08	8.56511e+07	3.17103e+08	5.43656e+08	4.00596e+08	211825665	2.69371e+08	6.44748e+08	1.23208e+08	3.59906e+08	0.0204842	-2.4567	0.0820363	1.90525
65	sp|Q2KIS7|TETN_BOVIN	1	4	22144.2	99.7,99.7,99.7,99.7	EQQALQTVCLK | Carbamidomethyl [C9],GGTLGTPQTGSENDALYEYLR,TFHEASEDCISR | Carbamidomethyl [C9],VENCATLSGAANGK | Carbamidomethyl [C4] Deamidated [N12]	sp|Q2KIS7|TETN_BOVIN Tetranectin OS=Bos taurus GN=CLEC3B PE=2 SV=1	sp|Q2KIS7|TETN_BOVIN	1316.67245,2241.058568,1450.616472 : 1450.614056,1391.623824	TFHEASEDCISR | Carbamidomethyl [C9],EQQALQTVCLK | Carbamidomethyl [C9],GGTLGTPQTGSENDALYEYLR	CLEC3B	http://www.uniprot.org/uniprot/Q2KIS7	28.7129		5.53939e+09	8.62696e+09	3.13404e+09	7.1814e+09	2.88335e+09	8.47855e+09	2.13002e+09	1.93213e+09	6.98035e+09	5.29376e+09	9.68572e+09	4.6721e+09	1.41516e+10	7330367834	6.86367e+09	1.16581e+10	5.07474e+09	1.10007e+10	0.0206792	-1.89748	0.31248	1.29357
66	tr|F1MQI1|F1MQI1_BOVIN	1	7	271478	99.7,99.7,99.7,99.7,99.7,99.7,99.7	ALSDLIGATK,AVANAAAMLVLK | Deamidated [N4],FQDVLMSLAK,GAAANPENEDQQQR,NVAQVAEDTVLQNR,QALIAPGDAESQQR,TLAGAVSDLLK	tr|F1MQI1|F1MQI1_BOVIN Uncharacterized protein OS=Bos taurus GN=TLN2 PE=4 SV=2	tr|F1MQI1|F1MQI1_BOVIN	987.561018,1171.670238,1150.608918,1526.668056,1555.789698,1482.744838,1086.620218	AVANAAAMLVLK | Deamidated [N4],FQDVLMSLAK,ALSDLIGATK	TLN2	http://www.uniprot.org/uniprot/F1MQI1	3.34514		7.09855e+08	2.31966e+08	1.0725e+09	1.46137e+09	8.20512e+08	9.62863e+08	9.09339e+08	2.34344e+07	3.98497e+08	1.9241e+09	2.34393e+10	6.12598e+08	3.51003e+10	1026818224	1.76747e+09	6.20865e+08	8.06172e+08	8.14922e+08	0.0207082	-5.22685	0.0385204	4.25856
67	sp|Q29RV1|PDIA4_BOVIN	2	7	72525.5	99.7,99.7,99.7,99.7,99.7,99.7,99.7	DSTEAAAITEHVVK,FAMEPDDFDADALR,FDVSGYPTIK,GQEVDYEGSR,IDATSESALASR,KGQEVDYEGSR,MDATANDVTSDR	sp|Q29RV1|PDIA4_BOVIN Protein disulfide-isomerase A4 OS=Bos taurus GN=PDIA4 PE=2 SV=1	sp|Q29RV1|PDIA4_BOVIN,tr|F1MEN8|F1MEN8_BOVIN	1469.742948,1611.685828,1125.562228,1138.488262,1219.605512,1266.581832,1294.544482	GQEVDYEGSR,DSTEAAAITEHVVK,FDVSGYPTIK	PDIA4	http://www.uniprot.org/uniprot/Q29RV1	11.353		1.44879e+10	1.70451e+10	2.15344e+10	1.44561e+10	1.05483e+10	1.01293e+10	1.81179e+10	2.57095e+10	1.28826e+10	1.36181e+10	7.22312e+09	1.52867e+10	8.5252e+09	10100811426	1.28101e+10	9.76164e+09	1.24574e+10	1.48805e+10	0.0207615	1.43774	0.212009	-1.19992
68	sp|Q3SZ19|PSMD9_BOVIN	1	1	24266.1	99.7	GLLGCNIIPLQR | Carbamidomethyl [C5]	sp|Q3SZ19|PSMD9_BOVIN 26S proteasome non-ATPase regulatory subunit 9 OS=Bos taurus GN=PSMD9 PE=1 SV=1	sp|Q3SZ19|PSMD9_BOVIN	1352.77	GLLGCNIIPLQR | Carbamidomethyl [C5]	PSMD9	http://www.uniprot.org/uniprot/Q3SZ19	5.42986		0	2.14699e+07	7.93941e+07	0	0	0	4.88573e+07	0	505316	65198	0	0	0	0	0	0	0	0	0.0209084	3508.68	0.472308	-10.1517
69	sp|P15497|APOA1_BOVIN	1	15	30276.1	99.7,99.7,99.7,99.7,99.7,99.7,99.7,99.7,99.7,99.7,99.7,99.7,99.7,99.7,99.7	AKPVLEDLR,DFATVYVEAIK,DYVAQFEASALGK,EGGGSLAEYHAK,EQLGPVTQEFWDNLEK,HFWQQDDPQSSWDR,LLDNWDTLASTLSK,LSPLAQELR,QGLLPVLESLK,QQLAPYSDDLR,VAPLGEEFR,VQPYLDEFQK,VSILAAIDEASK,VSILAAIDEASKK,WHEEVEIYR	sp|P15497|APOA1_BOVIN Apolipoprotein A-I OS=Bos taurus GN=APOA1 PE=1 SV=3	sp|P15497|APOA1_BOVIN	1039.601829 : 1039.602609,1254.650308 : 1254.644874 : 1254.646618 : 1254.64596,1397.683944 : 1397.682 : 1397.674472,1217.571045 : 1217.56735,1931.922064,1830.768849 : 1830.768924 : 1830.769918 : 1830.77124,1575.81311,1025.586316,1195.717316,1304.645482,1016.53129,1265.625784,1215.673412 : 1215.668324 : 1215.681942 : 1215.669386 : 1215.670706 : 1215.673004 : 1215.675422 : 1215.676152 : 1215.678554…	VAPLGEEFR,LSPLAQELR,EGGGSLAEYHAK	APOA1	http://www.uniprot.org/uniprot/P15497	60.7547		5.61143e+11	3.88953e+11	6.58117e+11	2.79871e+11	4.85508e+11	3.83623e+11	3.68829e+11	2.15405e+11	3.15249e+11	4.20074e+11	5.45183e+11	6.65262e+11	4.28793e+11	712821720000	5.76789e+11	3.35948e+11	7.28777e+11	5.22069e+11	0.0210638	-1.45124	0.326219	1.15702
70	tr|F1MI97|F1MI97_BOVIN	1	2	88865	99.7,99.7	LNSGLGQLILK,LNSGLGQLILK | Deamidated [N2]	tr|F1MI97|F1MI97_BOVIN Uncharacterized protein OS=Bos taurus GN=ABLIM1 PE=4 SV=2	tr|F1MI97|F1MI97_BOVIN	1154.703612,1155.677936	LNSGLGQLILK,LNSGLGQLILK | Deamidated [N2]	ABLIM1	http://www.uniprot.org/uniprot/F1MI97	1.39241		0	0	1.8691e+07	0	2.21634e+08	0	0	0	0	0	0	4.78597e+07	0	121350335	5.03402e+07	1.84606e+06	8.82433e+07	5.96563e+07	0.0211282	-5700.46	0.422277	-15.7007
71	tr|E1BJG5|E1BJG5_BOVIN	1	1	-1	99.7	ADVQSIIGLQR	tr|E1BJG5|E1BJG5_BOVIN Uncharacterized protein OS=Bos taurus GN=TRIM28 PE=1 SV=2	tr|E1BJG5|E1BJG5_BOVIN	1198.67	ADVQSIIGLQR	TRIM28	http://www.uniprot.org/uniprot/E1BJG5	1.35135		1.27793e+08	0	0	0	2.00037e+08	0	0	0	0	2.92146e+08	8.35569e+07	9.78244e+07	1.87347e+07	207959680	3.18196e+08	0	1.89996e+08	1.67084e+08	0.0212186	-59008.3	0.654466	6.93498
72	tr|Q0VD16|Q0VD16_BOVIN	1	1	43438.6	99.7	LIHLEIKPAIR	tr|Q0VD16|Q0VD16_BOVIN MAP2K1 protein OS=Bos taurus GN=MAP2K1 PE=2 SV=2	tr|Q0VD16|Q0VD16_BOVIN	1301.82	LIHLEIKPAIR	MAP2K1	http://www.uniprot.org/uniprot/Q0VD16	2.79898		0	0	1.55338e+08	0	3.42506e+08	0	1.73687e+08	0	0	4.07669e+08	2.02766e+08	6.49048e+07	5.54373e+08	248384560	4.64526e+08	3.25833e+07	2.84105e+07	277749	0.0219519	-24602.8	0.855637	-2.06924
73	sp|P26779|SAP_BOVIN	1	4	58050.9	99.7,99.7,99.7,99.7	DVITAAGNLLK,EIVDSYLPVILDMIK,GCSFLPDQYR | Carbamidomethyl [C2],LGPGMSDMCK | Carbamidomethyl [C9]	sp|P26779|SAP_BOVIN Prosaposin OS=Bos taurus GN=PSAP PE=1 SV=3	sp|P26779|SAP_BOVIN	1113.633934,1746.946184,1241.54679,1094.455424	DVITAAGNLLK,GCSFLPDQYR | Carbamidomethyl [C2],LGPGMSDMCK | Carbamidomethyl [C9]	PSAP	http://www.uniprot.org/uniprot/P26779	8.7619		1.66194e+09	1.40982e+09	2.37222e+08	1.21777e+09	1.37467e+09	2.5286e+09	6.38468e+07	1.0126e+09	2.31254e+09	3.33928e+09	4.47638e+09	2.59387e+09	6.12883e+09	1.84577e+09	4.39364e+09	4.63262e+09	2.28934e+09	2.256e+09	0.0222681	-3.5014	0.494489	1.40798
74	tr|A6QNJ7|A6QNJ7_BOVIN	1	2	62176.4	99.7,99.7	FNVANGGPAPDVVSDK,TDSFEYVDPVDGTVTK	tr|A6QNJ7|A6QNJ7_BOVIN PGM5 protein OS=Bos taurus GN=PGM5 PE=2 SV=1	tr|A6QNJ7|A6QNJ7_BOVIN	1585.778788 : 1585.778372 : 1585.77293,1771.817676	FNVANGGPAPDVVSDK,TDSFEYVDPVDGTVTK	PGM5	http://www.uniprot.org/uniprot/A6QNJ7	5.64374		2.65193e+07	1.37547e+08	2.29252e+07	2.52094e+08	1.21708e+08	3.85647e+08	7.01721e+07	1.17343e+08	6.37446e+08	5.09421e+08	9.49177e+06	4.22145e+06	1.31378e+07	211700736	3.32576e+08	4.92529e+08	8.334e+07	3.73866e+08	0.0224624	3.31965	0.000436317	-8.48365
75	tr|Q5BIP4|Q5BIP4_BOVIN	1	1	54211.5	99.7	YEAPQATDGLAGALDAR | Deamidated [Q5]	tr|Q5BIP4|Q5BIP4_BOVIN Target of myb1 OS=Bos taurus GN=TOM1 PE=2 SV=1	tr|Q5BIP4|Q5BIP4_BOVIN	1718.82	YEAPQATDGLAGALDAR | Deamidated [Q5]	TOM1	http://www.uniprot.org/uniprot/Q5BIP4	3.45528		9.94003e+08	3.50233e+08	5.58487e+08	5.07114e+08	9.79666e+08	3.08558e+08	5.31498e+08	2.36901e+08	4.74236e+08	7.1009e+08	1.33624e+09	1.21212e+09	8.68014e+08	1015528580	7.05149e+08	2.81119e+08	1.35367e+09	1.19061e+09	0.0224787	-1.88146	0.288961	1.31214
76	sp|P23934|NDUS6_BOVIN	2	1	13413.1	99.7	VISCDGGGGALGHPR | Carbamidomethyl [C4]	sp|P23934|NDUS6_BOVIN NADH dehydrogenase [ubiquinone] iron-sulfur protein 6, mitochondrial OS=Bos taurus GN=NDUFS6 PE=1 SV=2	sp|P23934|NDUS6_BOVIN,tr|A8YXY4|A8YXY4_BOVIN	1451.69	VISCDGGGGALGHPR | Carbamidomethyl [C4]	NDUFS6	http://www.uniprot.org/uniprot/P23934	12.0968		0	0	0	0	3.81213e+07	4.87809e+07	0	0	9.44676e+07	0	1.79775e+06	2.69575e+07	1.56275e+08	25692270	3.33271e+07	4.40045e+07	3.40767e+07	0	0.0225104	-24436.8	0.602804	8.15146
77	sp|P00743|FA10_BOVIN	1	1	54509.6	99.7	MLEVPYVDR	sp|P00743|FA10_BOVIN Coagulation factor X OS=Bos taurus GN=F10 PE=1 SV=1	sp|P00743|FA10_BOVIN	1120.56	MLEVPYVDR	F10	http://www.uniprot.org/uniprot/P00743	1.82927		1.67097e+07	3.66588e+08	1.44558e+09	2.85562e+08	2.51759e+07	3.97875e+08	1.63779e+09	9.24753e+07	5.19995e+08	1.66995e+07	9.41242e+06	6.96e+06	3.04824e+07	131374008	1.09157e+07	3.68346e+08	1.29519e+07	2.2838e+07	0.0234606	7.71615	0.416529	-1.95986
78	tr|A6QQ05|A6QQ05_BOVIN	2	3	29724.5	99.7,99.7,99.7	EQHLYYQDQLLPISR,VPVVENSVCDR | Carbamidomethyl [C9] Deamidated [N6],YHSGLSTGDNVPIVQEDNLCAGDSGR | Carbamidomethyl [C20]	tr|A6QQ05|A6QQ05_BOVIN TPSB1 protein OS=Bos taurus GN=TPSB1 PE=2 SV=1	tr|A6QPI9|A6QPI9_BOVIN,tr|A6QQ05|A6QQ05_BOVIN	1901.957016,1273.598662,2760.241953	EQHLYYQDQLLPISR,VPVVENSVCDR | Carbamidomethyl [C9] Deamidated [N6],YHSGLSTGDNVPIVQEDNLCAGDSGR | Carbamidomethyl [C20]	TPSB1	http://www.uniprot.org/uniprot/A6QQ05	19.1882		7.84632e+08	1.6699e+09	5.27846e+08	5.94189e+08	1.18743e+09	2.22088e+09	9.96859e+08	2.07366e+08	7.97103e+09	1.19627e+09	9.27641e+09	3.92238e+09	9.11363e+09	614387580	9.67933e+08	1.9935e+09	2.73771e+09	1.99871e+09	0.0237961	-2.8944	0.116113	2.01822
79	sp|P48616|VIME_BOVIN	3	33	53727.3	99.7,99.7,99.7,99.7,99.7,99.7,99.7,99.7,99.7,99.7,99.7,99.7,99.7,99.7,99.7,99.7,99.7,99.7,99.7,99.7,99.7,99.7,99.7,99.7,99.7,99.7,99.7,99.7,99.7,99.7,99.7,99.7,99.7	DGQVINETSQHHDDLE,DGQVINETSQHHDDLE | Deamidated [N6],DNLAEDIMR,DNLAEDIMR | Oxidation [M8],EEAESTLQSFR,EMEENFSVEAANYQDTIGR,EMEENFSVEAANYQDTIGR | Oxidation [M2],ETNLDSLPLVDTHSK,EYQDLLNVK,FADLSEAANR,ILLAELEQLK,ILLAELEQLKGQGK,ISLPLPNFSSLNLR,KVESLQEEIAFLK,LGDLYEEEMR,LGDLYEEEMR | Oxidation [M9],LHDEEIQELQAQIQEQHVQIDMDVSKPDLTAALR,LLQDSVDFSLADAINTEFK,LQDEIQNMK,LQDEIQNMK | Oxidation [M8],MALDIEIATYR,MALDIE…	sp|P48616|VIME_BOVIN Vimentin OS=Bos taurus GN=VIM PE=1 SV=3	sp|A6QQJ3|PERI_BOVIN,sp|O62654|DESM_BOVIN,sp|P48616|VIME_BOVIN	1835.79049 : 1835.785444 : 1835.791212 : 1835.790752 : 1835.791582 : 1835.790596,1836.778454 : 1836.770236 : 1836.77039,1075.49748 : 1075.497088,1091.49331,1295.604594,2201.957966 : 2201.9534 : 2201.952156 : 2201.954614 : 2201.952132 : 2201.952652,2217.949438,1667.836722 : 1667.8377 : 1667.837808 : 1667.837349,1120.576242,1092.51836 : 1092.520758,1168.708266 : 1168.707302 : 1168.717146 : 1168.710…	ILLAELEQLK,VELQELNDR,TYSLGSALRPTTSR	VIM	http://www.uniprot.org/uniprot/P48616	65.0215		8.22294e+11	7.67287e+11	5.63613e+11	6.69808e+11	6.33224e+11	3.43398e+11	5.34197e+11	3.75152e+11	5.58727e+11	1.40965e+12	9.89417e+11	1.24979e+12	1.40278e+12	894774509000	9.42905e+11	4.10966e+11	1.11911e+12	1.31084e+12	0.0238764	-1.65149	0.480722	1.15426
80	sp|P48305|NDUB4_BOVIN	3	1	15184.1	99.7	GVIEDPALVR	sp|P48305|NDUB4_BOVIN NADH dehydrogenase [ubiquinone] 1 beta subcomplex subunit 4 OS=Bos taurus GN=NDUFB4 PE=1 SV=2	sp|P48305|NDUB4_BOVIN,tr|E1BMY1|E1BMY1_BOVIN,tr|G1K1S9|G1K1S9_BOVIN	1067.6	GVIEDPALVR	NDUFB4	http://www.uniprot.org/uniprot/P48305	7.75194		2.86477e+08	5.82705e+08	4.17867e+06	3.50778e+07	8.75407e+08	2.10147e+06	3.6748e+07	4.80602e+08	1.20453e+09	4.71199e+08	0	3.73654e+08	0	548970370	9.00701e+08	5.35903e+06	6.33436e+08	2.86887e+08	0.0244993	347.457	0.00820836	-1264.36
81	sp|Q2KI84|SYHC_BOVIN	1	1	57284.8	99.7	TTETQVLVASAQK	sp|Q2KI84|SYHC_BOVIN Histidine--tRNA ligase, cytoplasmic OS=Bos taurus GN=HARS PE=2 SV=1	sp|Q2KI84|SYHC_BOVIN	1374.73	TTETQVLVASAQK	HARS	http://www.uniprot.org/uniprot/Q2KI84	2.55403		8.86661e+07	6.26382e+06	3.07595e+07	1.27087e+07	1.0149e+08	5.21693e+06	6.22977e+07	8.02819e+06	3.2924e+07	2.29581e+08	1.20337e+08	6.34268e+07	3.09705e+08	178901328	2.32805e+08	4.04628e+07	1.61159e+08	7.07269e+07	0.0246846	-3.9511	0.630687	-1.30787
82	sp|Q1LZE6|CHPT1_BOVIN	1	1	45248.9	99.7	ALTEPLSAAQLR	sp|Q1LZE6|CHPT1_BOVIN Cholinephosphotransferase 1 OS=Bos taurus GN=CHPT1 PE=2 SV=1	sp|Q1LZE6|CHPT1_BOVIN	1268.7	ALTEPLSAAQLR	CHPT1	http://www.uniprot.org/uniprot/Q1LZE6	2.95567		6.11565e+09	2.33608e+09	3.83238e+09	1.72305e+09	9.38824e+09	3.23049e+09	3.30807e+09	1.02696e+09	3.98616e+09	5.68253e+09	4.41007e+09	5.96221e+09	4.5508e+09	9542501400	7.78886e+09	6.27826e+09	9.76597e+09	7.50793e+09	0.0248484	-1.88765	0.625311	-1.13457
83	sp|O46414|FRIH_BOVIN	1	5	21051.4	99.7,99.7,99.7,99.7,99.7	MGAPGSGMAEYLFDK,NDPHLCDFIETHYLNEQVEAIK | Carbamidomethyl [C6],QNYHQDSEAAINR,SVNQSLLELHK,YFLHQSHEER	sp|O46414|FRIH_BOVIN Ferritin heavy chain OS=Bos taurus GN=FTH1 PE=2 SV=3	sp|O46414|FRIH_BOVIN	1572.703708 : 1572.699164,2684.266696,1544.696994 : 1544.69393,1266.689044 : 1266.684842,1344.619542	QNYHQDSEAAINR,YFLHQSHEER,MGAPGSGMAEYLFDK	FTH1	http://www.uniprot.org/uniprot/O46414	39.2265		6.01364e+09	4.69678e+09	4.12266e+09	6.31141e+09	7.37965e+09	1.03142e+10	4.18495e+09	2.7346e+09	8.36361e+09	1.89113e+10	2.08456e+10	6.14311e+09	1.95767e+10	13063223620	4.18075e+10	9.92428e+09	1.05092e+10	7.73014e+09	0.0254014	-2.12836	0.943743	-1.02193
84	tr|F1MJQ4|F1MJQ4_BOVIN	3	1	60727.2	99.7	QLDAGEEATTSK	tr|F1MJQ4|F1MJQ4_BOVIN Uncharacterized protein OS=Bos taurus GN=P4HA2 PE=4 SV=2	tr|F1MJQ4|F1MJQ4_BOVIN,tr|G3N2F2|G3N2F2_BOVIN,tr|Q3SYY3|Q3SYY3_BOVIN	1248.58	QLDAGEEATTSK	P4HA2	http://www.uniprot.org/uniprot/F1MJQ4	2.25141		5.63353e+07	5.64119e+07	0	3.02079e+07	6.49836e+06	8.65267e+07	1.0697e+08	6.47648e+06	3.18494e+07	4.85568e+06	1.35926e+07	0	0	0	8.53419e+07	0	0	3.56078e+07	0.0261492	10862.8	0.611323	-6.97877
85	tr|F6QTA8|F6QTA8_BOVIN	2	4	39258	99.7,99.7,99.7,99.7	DAFDTLFDHAPDK,LPDHVSIQVVVVQK,QIQEEITGNTEALSGR | Deamidated [N9],VLIDWINDVLVGER	tr|F6QTA8|F6QTA8_BOVIN Uncharacterized protein OS=Bos taurus GN=PARVA PE=1 SV=1	tr|F1MC75|F1MC75_BOVIN,tr|F6QTA8|F6QTA8_BOVIN	1490.669082 : 1490.663096,1559.903667,1745.851436,1639.890472	DAFDTLFDHAPDK,LPDHVSIQVVVVQK,VLIDWINDVLVGER	PARVA	http://www.uniprot.org/uniprot/F6QTA8	16.4265		2.52712e+09	2.00764e+09	3.49727e+09	2.64105e+09	2.6396e+09	2.87201e+09	2.98599e+09	2.11251e+09	2.98168e+09	6.30233e+09	1.48781e+09	1.3854e+09	2.21875e+09	2583154972	4.08561e+09	1.78523e+09	1.86238e+09	2.65036e+09	0.026155	1.46181	0.0637789	-1.35986
86	sp|Q5EA61|KCRB_BOVIN	1	9	42719.1	99.7,99.7,99.7,99.7,99.7,99.7,99.7,99.7,99.7	ELFDPIIEDR,FPAEDEFPDLSGHNNHMAK,GTGGVDTAAVGGVFDVSNADR,HGGYKPTDEHK,LEQGQAIDDLMPAQK,LGFSEVELVQMVVDGVK,LGFSEVELVQMVVDGVK | Oxidation [M11],TFLVWINEEDHLR,VLTPELYAELR	sp|Q5EA61|KCRB_BOVIN Creatine kinase B-type OS=Bos taurus GN=CKB PE=1 SV=1	sp|Q5EA61|KCRB_BOVIN	1245.630524,2154.947012 : 2154.942201,1963.92595 : 1963.923034 : 1963.91895,1267.593116,1655.818728,1847.970758,1863.96006,1670.841957,1302.71558	VLTPELYAELR,FPAEDEFPDLSGHNNHMAK,GTGGVDTAAVGGVFDVSNADR	CKB	http://www.uniprot.org/uniprot/Q5EA61	30.7087		7.80791e+09	9.94083e+09	7.22275e+09	3.18487e+09	3.43873e+10	1.16569e+10	5.78547e+09	1.70542e+09	2.29778e+10	1.53971e+10	1.30881e+10	1.67461e+10	8.23388e+10	25433563630	4.17349e+10	7.46101e+09	3.68315e+10	2.4195e+10	0.0262811	-2.9074	0.714909	1.17372
87	sp|Q2KIX7|HP251_BOVIN	1	1	22555.6	99.7	AEAGDSHEQASGSSVLELEK	sp|Q2KIX7|HP251_BOVIN Protein HP-25 homolog 1 OS=Bos taurus PE=1 SV=1	sp|Q2KIX7|HP251_BOVIN	2042.94	AEAGDSHEQASGSSVLELEK		http://www.uniprot.org/uniprot/Q2KIX7	9.43396		2.20198e+09	1.34235e+09	1.72589e+09	1.52594e+09	2.5496e+09	1.76959e+09	1.16775e+09	9.09536e+08	1.6446e+09	1.65636e+09	2.16098e+09	2.03789e+09	1.57447e+09	1741254400	2.00874e+09	2.28934e+09	2.45811e+09	2.02315e+09	0.0265155	-1.29928	0.282414	1.12531
88	tr|F1MXA4|F1MXA4_BOVIN	1	4	80610.3	99.7,99.7,99.7,99.7	EQDHFLISPK,LGEHEFEALMR,SAGPQSQLLASVIAEK,VNVADEVQR	tr|F1MXA4|F1MXA4_BOVIN Uncharacterized protein OS=Bos taurus GN=ADD2 PE=4 SV=1	tr|F1MXA4|F1MXA4_BOVIN	1212.613262,1330.634373 : 1330.632606 : 1330.6329 : 1330.636894,1597.864364,1028.530226	LGEHEFEALMR,VNVADEVQR,SAGPQSQLLASVIAEK	ADD2	http://www.uniprot.org/uniprot/F1MXA4	6.35359		1.22612e+09	1.37761e+09	2.988e+09	3.88045e+08	5.29144e+08	2.42138e+08	2.82967e+09	3.81093e+09	1.33201e+09	3.15959e+08	2.17595e+08	9.47133e+08	1.59162e+08	3.92985e+08	6.46687e+08	8.91924e+07	6.3656e+08	4.75808e+08	0.0268136	3.13155	0.429261	-1.45602
89	tr|A0A0A0MP92|A0A0A0MP92_BOVIN	3	7	47015.3	99.7,99.7,99.7,99.7,99.7,99.7,99.7	DAEAFYASEVLSTNFK,DILSQLGIK,ETQSIIFLGK,FSISSHYQLK,GTSVDGHSLASSNTDFAFSLYK,KDAEAFYASEVLSTNFK,LAVSHVIHK	tr|A0A0A0MP92|A0A0A0MP92_BOVIN Serpin A3-7 OS=Bos taurus GN=SERPINA3-7 PE=1 SV=1	tr|A0A0A0MP89|A0A0A0MP89_BOVIN,tr|A0A0A0MP92|A0A0A0MP92_BOVIN,tr|A0A0A0MPA0|A0A0A0MPA0_BOVIN	1790.837484,985.58018,1134.62786 : 1134.63006,1208.617908 : 1208.618874 : 1208.622201 : 1208.621218 : 1208.618818 : 1208.622114,2303.070006 : 2303.071998,1918.938812,1002.597928	FSISSHYQLK,ETQSIIFLGK,LAVSHVIHK	SERPINA3	http://www.uniprot.org/uniprot/A0A0A0MP92	18.4652		1.2395e+11	1.00725e+11	9.14147e+10	7.21629e+10	1.31268e+11	1.20447e+11	7.07722e+10	5.0767e+10	7.64269e+10	1.37699e+11	9.65596e+10	1.65135e+11	9.87925e+10	256969249000	1.19145e+11	1.55151e+11	1.4672e+11	1.10798e+11	0.02708	-1.46187	0.924195	1.01502
90	sp|Q3MHZ4|TGFI1_BOVIN	1	1	49451.5	99.7	GLCGSCNKPIAGQVVTALGR | Carbamidomethyl [C3 C6]	sp|Q3MHZ4|TGFI1_BOVIN Transforming growth factor beta-1-induced transcript 1 protein OS=Bos taurus GN=TGFB1I1 PE=2 SV=2	sp|Q3MHZ4|TGFI1_BOVIN	2057.05	GLCGSCNKPIAGQVVTALGR | Carbamidomethyl [C3 C6]	TGFB1I1	http://www.uniprot.org/uniprot/Q3MHZ4	4.38596		1.93847e+07	1.95825e+08	1.04706e+08	1.13653e+08	1.00754e+07	7.09812e+07	8.38336e+07	5.62275e+08	1.44219e+08	4.78369e+08	188626	7.31025e+06	1.63746e+08	81572888	2.9005e+07	6.30747e+07	1.4915e+06	1.17649e+08	0.0271963	8.52511	0.100924	-4.60012
91	tr|F1MM79|F1MM79_BOVIN	1	1	66197.5	99.7	YAIAVNDLGTEYVHR | Deamidated [N6]	tr|F1MM79|F1MM79_BOVIN Uncharacterized protein OS=Bos taurus GN=GLS PE=1 SV=1	tr|F1MM79|F1MM79_BOVIN	1720.83	YAIAVNDLGTEYVHR | Deamidated [N6]	GLS	http://www.uniprot.org/uniprot/F1MM79	2.48756		2.31997e+09	1.3432e+08	4.05673e+08	8.10255e+07	2.0606e+09	2.97858e+08	8.74246e+08	1.44605e+08	5.50436e+08	1.3041e+09	2.59075e+09	2.27827e+09	1.69521e+09	2173028350	1.41116e+09	2.74651e+08	2.9597e+09	2.52185e+09	0.0273059	-3.63315	0.884382	1.08063
92	sp|Q66WT7|CAV2_BOVIN	1	2	18159.8	99.7,99.7	HSSVDYADPDK,VGFEDVIAEPVSTHSFDK	sp|Q66WT7|CAV2_BOVIN Caveolin-2 OS=Bos taurus GN=CAV2 PE=1 SV=1	sp|Q66WT7|CAV2_BOVIN	1232.539382,1975.954533	HSSVDYADPDK,VGFEDVIAEPVSTHSFDK	CAV2	http://www.uniprot.org/uniprot/Q66WT7	17.9012		1.53717e+09	1.76197e+09	2.62974e+09	1.78703e+09	1.38986e+09	1.54298e+09	2.21663e+09	1.75869e+09	1.32068e+09	8.83322e+08	9.46519e+08	1.18278e+09	1.46765e+09	1.03656e+09	1.64022e+09	8.21902e+08	1.23437e+09	8.79972e+08	0.0275805	1.40551	0.373556	1.13572
93	sp|Q3MHP1|UB2L3_BOVIN	1	3	17861.4	99.7,99.7,99.7	ADLAEEYSK,GQVCLPVISAENWKPATK | Carbamidomethyl [C4],IEINFPAEYPFKPPK | Deamidated [N4]	sp|Q3MHP1|UB2L3_BOVIN Ubiquitin-conjugating enzyme E2 L3 OS=Bos taurus GN=UBE2L3 PE=2 SV=1	sp|Q3MHP1|UB2L3_BOVIN	1024.470777,1997.036136,1789.934793	ADLAEEYSK,GQVCLPVISAENWKPATK | Carbamidomethyl [C4],IEINFPAEYPFKPPK | Deamidated [N4]	UBE2L3	http://www.uniprot.org/uniprot/Q3MHP1	27.2727		3.316e+08	1.09255e+08	4.65604e+07	4.71192e+08	4.61512e+08	6.78267e+08	1.31257e+08	1.73391e+08	5.35664e+08	1.01669e+09	5.46887e+08	4.58387e+08	1.69186e+09	994736514	1.00691e+09	1.28776e+09	7.37661e+08	4.16883e+08	0.0278096	-2.73179	0.644236	-1.21318
94	sp|Q3T0L2|ERP44_BOVIN	1	2	46835.7	99.7,99.7	HMYVFGDFR,TPADCPVIAIDSFR | Carbamidomethyl [C5]	sp|Q3T0L2|ERP44_BOVIN Endoplasmic reticulum resident protein 44 OS=Bos taurus GN=ERP44 PE=2 SV=1	sp|Q3T0L2|ERP44_BOVIN	1170.534338,1560.755248	HMYVFGDFR,TPADCPVIAIDSFR | Carbamidomethyl [C5]	ERP44	http://www.uniprot.org/uniprot/Q3T0L2	5.66502		3.4216e+08	1.40042e+07	1.65677e+08	3.51676e+07	2.82211e+08	2.06254e+07	4.4768e+08	4.2501e+07	1.21284e+08	5.89005e+08	3.90882e+08	3.59011e+08	6.91282e+08	332743336	5.8118e+08	1.46277e+08	6.69452e+08	4.30147e+08	0.0295864	-3.51826	0.470307	-1.47021
95	tr|E1BL26|E1BL26_BOVIN	1	1	148288	99.7	LLVHGPASGTER	tr|E1BL26|E1BL26_BOVIN Uncharacterized protein OS=Bos taurus GN=RNF123 PE=4 SV=2	tr|E1BL26|E1BL26_BOVIN	1235.66	LLVHGPASGTER	RNF123	http://www.uniprot.org/uniprot/E1BL26	0.913938		3.19195e+08	2.65575e+08	6.83246e+08	1.93318e+08	2.84675e+08	2.88294e+08	1.09399e+09	4.24542e+08	3.97138e+08	4.03385e+08	1.98196e+08	1.72221e+08	3.25262e+08	286603008	4.44066e+08	1.49584e+08	2.86601e+08	2.86645e+08	0.0308921	1.63016	0.0972283	-1.43614
96	tr|F1MI18|F1MI18_BOVIN	2	13	165758	99.7,99.7,99.7,99.7,99.7,99.7,99.7,99.7,99.7,99.7,99.7,99.7,99.7	AWQSASEAQGSFVYTK,CINAEDITHNGIIYIPK | Carbamidomethyl [C1],GLPFFGQVLLVNEK,HSDGSYSTFGDR,IEHSFEVDEYVLPK,LPSNVVEGSAR,NEESQCVCGNK | Carbamidomethyl [C6 C8],RNELLESLHK,SICEEFSQQADDEGCFTQLVNAK | Carbamidomethyl [C3 C15],SYIQLEPVADTVICGK | Carbamidomethyl [C14] Deamidated [Q4],TVSWAVTPK,VPDTITEWK,VPHFPEIGQK	tr|F1MI18|F1MI18_BOVIN Uncharacterized protein OS=Bos taurus GN=LOC506828 PE=4 SV=2	tr|F1MI18|F1MI18_BOVIN,tr|F1MJK3|F1MJK3_BOVIN	1758.80583 : 1758.813634,1969.993299,1559.857212,1327.541602,1703.84016 : 1703.855142,1127.594684,1323.516388,1237.677015 : 1237.675629 : 1237.677969,2675.151254,1792.892288,987.53864,1087.55389,1150.61028	VPHFPEIGQK,TVSWAVTPK,LPSNVVEGSAR	LOC506828	http://www.uniprot.org/uniprot/F1MI18	11.6373		9.72947e+09	8.04726e+09	5.47652e+09	6.65791e+09	9.00206e+09	5.13135e+09	3.20269e+09	3.33294e+09	8.23574e+09	7.30584e+09	9.48366e+09	8.0138e+09	5.84345e+09	9918926590	8.71628e+09	8.33871e+09	1.25156e+10	9.19968e+09	0.0316648	-1.43059	0.706423	1.05938
97	tr|Q2EF45|Q2EF45_BOVIN	1	2	52629.4	99.7,99.7	LSVWEEINK,LVDETGQYK	tr|Q2EF45|Q2EF45_BOVIN Monocarboxylate transporter 2 OS=Bos taurus GN=SLC16A7 PE=2 SV=1	tr|Q2EF45|Q2EF45_BOVIN	1116.587044,1051.519066 : 1051.524628	LSVWEEINK,LVDETGQYK	SLC16A7	http://www.uniprot.org/uniprot/Q2EF45	3.73444		1.45832e+09	8.59583e+08	4.49153e+08	6.96309e+08	2.35843e+09	2.53722e+09	2.07593e+08	4.99474e+08	2.64998e+09	1.13057e+09	1.81505e+09	1.58218e+09	3.23165e+09	2.18247e+09	3.83085e+09	1.95833e+09	1.60618e+09	1.47401e+09	0.0318933	-2.25274	0.523946	1.24953
98	sp|A2VE79|NUDT3_BOVIN	1	1	19361.7	99.7	SESEEEVLLVSSSR	sp|A2VE79|NUDT3_BOVIN Diphosphoinositol polyphosphate phosphohydrolase 1 OS=Bos taurus GN=NUDT3 PE=2 SV=1	sp|A2VE79|NUDT3_BOVIN	1549.75	SESEEEVLLVSSSR	NUDT3	http://www.uniprot.org/uniprot/A2VE79	8.13953		5.07661e+07	5.27888e+06	6.05837e+07	2.98822e+07	6.37195e+07	1.8947e+06	0	0	2.46886e+06	1.57417e+08	594743	3.85687e+08	1.11157e+08	348982720	2.20338e+08	4.02286e+07	3.2946e+08	4.5675e+08	0.0328007	-269.281	0.196638	24.6173
99	tr|F1MUX6|F1MUX6_BOVIN	3	7	25066.7	99.7,99.7,99.7,99.7,99.7,99.7,99.7	CLDEFPNLK | Carbamidomethyl [C1],HNMCGDTEEER | Carbamidomethyl [C4],IATYMQSDR,LDLDFPNLPYLMDGK,LTQSNAILR,YLEQLPGQLK,YTCGEAPDYDK | Carbamidomethyl [C3]	tr|F1MUX6|F1MUX6_BOVIN Uncharacterized protein (Fragment) OS=Bos taurus GN=GSTM3 PE=3 SV=2	sp|Q9N0V4|GSTM1_BOVIN,tr|F1MUX6|F1MUX6_BOVIN,tr|F6Q751|F6Q751_BOVIN	1134.537602,1376.509082,1083.495544,1749.869062,1014.585006,1187.64545,1317.517864	LTQSNAILR,YLEQLPGQLK,IATYMQSDR	GSTM3	http://www.uniprot.org/uniprot/F1MUX6	35.4067		1.37359e+10	2.3247e+10	2.02235e+10	2.25924e+10	1.98135e+10	2.33332e+10	9.6449e+09	8.44844e+09	2.70072e+10	3.45964e+10	3.01949e+10	1.749e+10	3.36165e+10	45243802100	4.71302e+10	1.89337e+10	3.51763e+10	3.18881e+10	0.0335671	-1.62629	0.868047	-1.03554
100	sp|P56701|PSMD2_BOVIN	1	7	100257	99.7,99.7,99.7,99.7,99.7,99.7,99.7	APLQPQQPPATSPGSGDEKPSGK,AVPLALALISVSNPR,DKAPLQPQQPPATSPGSGDEKPSGK,EDVLTLLLPVMGDSK,LAQGLTHLGK,LNILDTLSK,LVGSQEELASWGHEYVR	sp|P56701|PSMD2_BOVIN 26S proteasome non-ATPase regulatory subunit 2 OS=Bos taurus GN=PSMD2 PE=1 SV=2	sp|P56701|PSMD2_BOVIN	2273.130138 : 2273.125422,1519.906458,2516.242584,1628.885018,1036.602048,1015.596492 : 1015.593926,1958.950626	LNILDTLSK,LVGSQEELASWGHEYVR,LAQGLTHLGK	PSMD2	http://www.uniprot.org/uniprot/P56701	10.022		1.74368e+09	1.69443e+09	2.59468e+09	1.16043e+09	3.00487e+09	1.88463e+09	2.55058e+09	1.18695e+09	3.06602e+09	3.7756e+09	3.22813e+09	2.69194e+09	7.2573e+09	2742279110	3.52357e+09	4.38087e+09	2.76889e+09	1.92157e+09	0.0340408	-1.58597	0.876666	1.03152
101	tr|F1N6U4|F1N6U4_BOVIN	1	5	38539.9	99.7,99.7,99.7,99.7,99.7	ADTLTLEER,DITSTIHFEAYR,ITADLLSNGIDVYPQK,STLINTLFK,YLQEEVNINR	tr|F1N6U4|F1N6U4_BOVIN Uncharacterized protein OS=Bos taurus GN=SEPT9 PE=3 SV=2	tr|F1N6U4|F1N6U4_BOVIN	1046.531404,1451.703855,1745.911458 : 1745.910544 : 1745.920128,1035.598422,1276.641956 : 1276.63777	STLINTLFK,ADTLTLEER,YLQEEVNINR	SEPT9	http://www.uniprot.org/uniprot/F1N6U4	16.7164		3.06183e+09	1.86524e+09	9.04703e+08	1.82329e+09	3.10224e+09	3.46747e+09	9.18223e+08	4.32987e+08	3.92995e+09	5.87767e+09	3.23296e+09	3.9067e+09	5.8753e+09	3441878140	5.54434e+09	3.44871e+09	4.4334e+09	3.77079e+09	0.0342366	-2.12992	0.703588	1.13335
102	tr|F1MV90|F1MV90_BOVIN	1	1	28983.7	99.7	IQVLQQQADDAEER	tr|F1MV90|F1MV90_BOVIN Uncharacterized protein OS=Bos taurus GN=LOC101906472 PE=3 SV=2	tr|F1MV90|F1MV90_BOVIN	1641.79	IQVLQQQADDAEER	LOC101906472	http://www.uniprot.org/uniprot/F1MV90	5.64516		3.60203e+09	3.52548e+09	4.0985e+09	4.65978e+09	2.94124e+09	5.82302e+09	5.05464e+09	4.00434e+09	4.62968e+09	5.39717e+09	3.37622e+09	3.05581e+09	4.08796e+09	3353512450	4.10931e+09	4.00271e+09	3.77705e+09	3.09998e+09	0.0344318	1.22369	0.233229	-1.11333
103	sp|K2C1_HUMAN|	11	26	65886.3	99.7,99.7,99.7,99.7,99.7,99.7,99.7,99.7,99.7,99.7,99.7,99.7,99.7,99.7,99.7,99.7,99.7,99.7,99.7,99.7,99.7,99.7,99.7,99.7,99.7,99.7	DVDGAYMTK,DYQELMNTK,DYQELMNTK | Oxidation [M6],FLEQQNQVLQTK,FSSCGGGGGSFGAGGGFGSR | Carbamidomethyl [C4],GGGGGGYGSGGSSYGSGGGSYGSGGGGGGGR,GSGGGSSGGSIGGR,GSYGSGGSSYGSGGGSYGSGGGGGGHGSYGSGSSSGGYR,LNDLEDALQQAK,LRSEIDNVKK,MSGECAPNVSVSVSTSHTTISGGGSR | Carbamidomethyl [C5],MSGECAPNVSVSVSTSHTTISGGGSR | Carbamidomethyl [C5] Oxidation [M1],NKYEDEINKR,NMQDMVEDYR | Oxidation [M2 M5],NMQDMVEDYR | Oxidation [M5]…	sp|K2C1_HUMAN|	sp|K22E_HUMAN|,sp|K2C1_HUMAN|,sp|Q08D91|K2C75_BOVIN,sp|Q5XQN5|K2C5_BOVIN,tr|A5D7M6|A5D7M6_BOVIN,tr|E1B991|E1B991_BOVIN,tr|G3MXL3|G3MXL3_BOVIN,tr|G3MZ71|G3MZ71_BOVIN,tr|G3N0V2|G3N0V2_BOVIN,tr|M0QVY0|M0QVY0_BOVIN,tr|M0QVZ6|M0QVZ6_BOVIN	998.436812 : 998.436959,1140.509684,1156.511592,1474.77286,1764.729504 : 1764.72515,2382.94624 : 2382.942872,1091.494592 : 1091.49882,3311.297721,1356.687016 : 1356.685518 : 1356.684316,1200.683181,2564.160624 : 2564.162774,2580.150966 : 2580.154624,1307.644534,1331.510474,1315.516692,1715.844552,1656.78317 : 1656.785856,1339.661882,2500.246143,1301.708186 : 1301.705068,1382.688318 : 1382.681176 …	FLEQQNQVLQTK,TNAENEFVTIK,LNDLEDALQQAK		http://www.uniprot.org/uniprot/K2C1_HUMAN	48.6781		6.14131e+10	1.87e+11	4.89494e+10	5.31143e+10	2.52773e+10	4.35707e+10	8.0984e+11	9.97629e+10	4.35379e+10	2.49209e+10	5.25194e+10	3.36377e+10	2.04543e+10	18714259530	2.32002e+10	2.31031e+10	3.95361e+10	2.12926e+10	0.0347761	2.61189	0.785715	-1.12056
104	sp|TRYP_PIG|	1	6	24409.3	99.7,99.7,99.7,99.7,99.7,99.7	IITHPNFNGNTLDNDIMLIK,IITHPNFNGNTLDNDIMLIK | Deamidated [N14],IITHPNFNGNTLDNDIMLIK | Oxidation [M17],LGEHNIDVLEGNEQFINAAK,LGEHNIDVLEGNEQFINAAK | Deamidated [N5],LSSPATLNSR	sp|TRYP_PIG|	sp|TRYP_PIG|	2282.169978 : 2282.169492,2283.150183,2298.166083 : 2298.167967 : 2298.166323 : 2298.16596,2210.101779 : 2210.092446 : 2210.0958,2211.083802,1044.556976	LSSPATLNSR,LGEHNIDVLEGNEQFINAAK,IITHPNFNGNTLDNDIMLIK		http://www.uniprot.org/uniprot/TRYP_PIG	21.645		5.00505e+11	6.72837e+11	8.27973e+11	5.70803e+11	4.28498e+11	4.5795e+11	7.76621e+11	8.51331e+11	5.77125e+11	3.37068e+11	3.49161e+11	6.19308e+11	2.90164e+11	390379209300	4.35319e+11	4.28522e+11	4.41756e+11	4.95781e+11	0.0348528	1.39104	0.579637	-1.08341
105	sp|P52556|BLVRB_BOVIN	1	4	22132.2	99.7,99.7,99.7,99.7	LPSEGPQPAHVVVGDVR,LQDVTDDHIR,NDLSPTTVMSEGAQNIVAAMK | Oxidation [M20],YDGHTTYPSHVYE	sp|P52556|BLVRB_BOVIN Flavin reductase (NADPH) OS=Bos taurus GN=BLVRB PE=1 SV=2	sp|P52556|BLVRB_BOVIN	1755.928146,1210.595826,2192.04498,1567.65784	LQDVTDDHIR,YDGHTTYPSHVYE,LPSEGPQPAHVVVGDVR	BLVRB	http://www.uniprot.org/uniprot/P52556	29.6117		3.67895e+10	3.93045e+10	4.97661e+10	2.28294e+10	2.52256e+10	1.98443e+10	4.26717e+10	5.39409e+10	3.83578e+10	2.38352e+10	1.73358e+10	3.10449e+10	1.70399e+10	25346840850	2.95368e+10	1.9075e+10	3.20543e+10	3.14866e+10	0.0351153	1.43561	0.148529	-1.26749
106	sp|Q3ZBP1|KCRS_BOVIN	2	1	47230.7	99.7	LGYILTCPSNLGTGLR | Carbamidomethyl [C7]	sp|Q3ZBP1|KCRS_BOVIN Creatine kinase S-type, mitochondrial OS=Bos taurus GN=CKMT2 PE=2 SV=1	sp|Q3ZBP1|KCRS_BOVIN,tr|F1MJT6|F1MJT6_BOVIN	1733.91	LGYILTCPSNLGTGLR | Carbamidomethyl [C7]	CKMT2	http://www.uniprot.org/uniprot/Q3ZBP1	3.81862		0	1.34927e+07	0	5.83374e+08	5.99899e+08	1.21341e+09	0	0	6.58565e+08	3.98247e+08	4.38793e+08	3.96608e+08	5.0635e+09	746497660	1.20299e+09	1.00998e+09	1.60758e+09	7.2153e+08	0.0353342	-10058.4	0.721731	4.21188
107	tr|F1MMQ8|F1MMQ8_BOVIN	1	42	281553	99.7,99.7,99.7,99.7,99.7,99.7,99.7,99.7,99.7,99.7,99.7,99.7,99.7,99.7,99.7,99.7,99.7,99.7,99.7,99.7,99.7,99.7,99.7,99.7,99.7,99.7,99.7,99.7,99.7,99.7,99.7,99.7,99.7,99.7,99.7,99.7,99.7,99.7,99.7,99.7,99.7,99.7	AENTGVELDDVWELQK,AFEDEVNSR,DEFPMLPQR,DEYIDFLTDK,DHEAFLASLTK,DLQGVQNLLK,DLVSSEALFHSHK,DQAEACQEQQAAPVEVAAPEER | Carbamidomethyl [C6],EALVAQGDSGDTLAAIQSLQK,EAQVTSEDYGK,EKEPIVDNTNYGADEEAAGALLK,EPIVDNTNYGADEEAAGALLK,ETGTLESQLEANKR,FPEGHFAHEDTK,FQSANETGQTLLDANHEASDEVLEK,FYQFLSQAR,GIQLHEANK,GLADVQNLLR,GSLDTLEALMK,HENFETEVQAK,HFDENLTGR,HGLLESAVATR,IEDLGESLEEALVLDLK,ITELDLFAER,KDDVLTLLSSISK,KHEAFLVDLK,KRE…	tr|F1MMQ8|F1MMQ8_BOVIN Uncharacterized protein (Fragment) OS=Bos taurus GN=SPTA1 PE=4 SV=2	tr|F1MMQ8|F1MMQ8_BOVIN	1844.878932,1065.474236,1131.527984,1257.57792,1230.627248 : 1230.632714,1126.636356,1468.723068,2425.082006 : 2425.08077 : 2425.080864,2114.06625 : 2114.095248 : 2114.07865,1225.54342,2446.184562,2189.049164,1574.78843,1413.630312 : 1413.631474,2745.269607 : 2745.271356 : 2745.271986,1158.580926 : 1158.580334,1008.533504,1097.617718,1176.607634,1330.614304,1087.504372,1152.621044 : 1152.619642,1…	WEQLLEASEVHR,HGLLESAVATR,LSESHPDATDDLQSQQLK	SPTA1	http://www.uniprot.org/uniprot/F1MMQ8	21.8957		1.25302e+10	1.45356e+10	2.07263e+10	9.08779e+09	7.33764e+09	2.79161e+10	2.65697e+10	2.70806e+10	1.17738e+10	6.09958e+09	9.8358e+09	1.12026e+10	3.4322e+09	6524928120	8.01918e+09	1.37851e+10	9.41854e+09	7.28823e+09	0.0365111	1.82236	0.61223	-1.14406
108	sp|P02070|HBB_BOVIN	2	26	15954.3	99.7,99.7,99.7,99.7,99.7,99.7,99.7,99.7,99.7,99.7,99.7,99.7,99.7,99.7,99.7,99.7,99.7,99.7,99.7,99.7,99.7,99.7,99.7,99.7,99.7,99.7	AAVTAFWGK,EFTPVLQADFQK,EFTPVLQADFQK | Deamidated [Q7],FFESFGDLSTADAVMNNPK,FFESFGDLSTADAVMNNPK | Oxidation [M15],GTFAALSELHCDK | Carbamidomethyl [C11],HLDDLKGTFAALSELHCDK | Carbamidomethyl [C17],KVLDSFSNGMK,KVLDSFSNGMK | Deamidated [N8],KVLDSFSNGMK | Deamidated [N8] Oxidation [M10],KVLDSFSNGMK | Oxidation [M10],LHVDPENFK,LLGNVLVVVLAR,LLVVYPWTQR,NFGKEFTPVLQADFQK,NFGKEFTPVLQADFQK | Deamidated [Q11],…	sp|P02070|HBB_BOVIN Hemoglobin subunit beta OS=Bos taurus GN=HBB PE=1 SV=1	sp|P02070|HBB_BOVIN,sp|P02081|HBBF_BOVIN	949.496984 : 949.49921 : 949.49288 : 949.5045 : 949.499574 : 949.501308 : 949.496686 : 949.502316 : 949.502144 : 949.501332 : 949.5019 : 949.502308 : 949.503596 : 949.50003,1421.731508 : 1421.72081 : 1421.719608 : 1421.718566 : 1421.717492 : 1421.70932 : 1421.727152 : 1421.71932 : 1421.713262 : 1421.727178 : 1421.719434 : 1421.719776 : 1421.723978 : 1421.724828 : 1421.721396 : 1421.722184 : 1421.…	VLDSFSNGMK | Oxidation [M9],VDEVGGEALGR,LHVDPENFK	HBB	http://www.uniprot.org/uniprot/P02070	91.0345		5.54833e+12	8.29058e+12	8.86479e+12	5.74932e+12	3.839e+12	3.92878e+12	7.69778e+12	1.58842e+13	5.52371e+12	3.34932e+12	4.12774e+12	5.05247e+12	2.81417e+12	3067270730000	4.54343e+12	2.07003e+12	5.22963e+12	5.26538e+12	0.0387553	1.63529	0.710257	-1.08521
109	sp|Q9N0V4|GSTM1_BOVIN	2	5	25634.6	99.7,99.7,99.7,99.7,99.7	FLPGPLFMK,HNLCGETEEEMIR | Carbamidomethyl [C4],HNLCGETEEEMIR | Carbamidomethyl [C4] Deamidated [N2],HNLCGETEEEMIR | Carbamidomethyl [C4] Oxidation [M11],LLLEYTDTNYEER	sp|Q9N0V4|GSTM1_BOVIN Glutathione S-transferase Mu 1 OS=Bos taurus GN=GSTM1 PE=1 SV=3	sp|Q9N0V4|GSTM1_BOVIN,tr|F6Q751|F6Q751_BOVIN	1048.57881 : 1048.57898,1616.689836,1617.689632,1632.688029 : 1632.684738,1657.78204	LLLEYTDTNYEER,FLPGPLFMK,HNLCGETEEEMIR | Carbamidomethyl [C4]	GSTM1	http://www.uniprot.org/uniprot/Q9N0V4	16.055		1.90813e+10	7.88031e+09	7.12865e+09	9.66804e+09	2.2567e+10	2.43385e+10	4.81903e+09	2.48567e+09	1.95699e+10	4.72975e+10	1.34866e+10	2.79278e+10	3.36149e+10	44500869200	5.11649e+10	1.8971e+10	3.62257e+10	2.07541e+10	0.0395679	-2.32465	0.951115	-1.02347
110	sp|Q08D91|K2C75_BOVIN	1	1	59035.3	99.7	AQYEEIANR	sp|Q08D91|K2C75_BOVIN Keratin, type II cytoskeletal 75 OS=Bos taurus GN=KRT75 PE=2 SV=1	sp|Q08D91|K2C75_BOVIN	1092.519376 : 1092.518726	AQYEEIANR	KRT75	http://www.uniprot.org/uniprot/Q08D91	1.65746		1.52466e+09	5.34587e+09	1.15865e+09	6.03711e+08	8.21673e+08	8.88038e+08	2.78652e+10	1.80664e+09	1.30179e+09	4.39303e+08	8.44351e+08	4.68192e+08	5.0512e+08	44493744	8.83971e+08	3.31611e+08	7.30385e+08	8.66703e+08	0.0396202	3.62183	0.876155	-1.09421
111	sp|Q56JV9|RS3A_BOVIN	1	1	29944.8	99.7	ACQSIYPLHDVFVR | Carbamidomethyl [C2]	sp|Q56JV9|RS3A_BOVIN 40S ribosomal protein S3a OS=Bos taurus GN=RPS3A PE=2 SV=3	sp|Q56JV9|RS3A_BOVIN	1703.84	ACQSIYPLHDVFVR | Carbamidomethyl [C2]	RPS3A	http://www.uniprot.org/uniprot/Q56JV9	5.30303		2.64597e+08	3.57066e+07	0	0	4.30675e+08	5052.64	0	9.34368e+06	1.19178e+08	7.21686e+07	1.07406e+08	2.1298e+08	1.48292e+09	810433790	9.77914e+08	4.11569e+07	8.55183e+08	6.1884e+08	0.0396939	-2271.09	0.704767	-3.7354
112	sp|Q58CQ9|VNN1_BOVIN	1	2	56946.1	99.7,99.7	QNLFLNEDQFNAPK,VNFLASNLHYPLK	sp|Q58CQ9|VNN1_BOVIN Pantetheinase OS=Bos taurus GN=VNN1 PE=1 SV=1	sp|Q58CQ9|VNN1_BOVIN	1676.808008,1514.816091	QNLFLNEDQFNAPK,VNFLASNLHYPLK	VNN1	http://www.uniprot.org/uniprot/Q58CQ9	5.29412		2.2207e+08	0	6.41071e+08	0	1.57984e+08	2.82939e+07	6.04699e+07	0	0	3.347e+08	4.08925e+08	2.65819e+08	2.95938e+08	374425120	4.91088e+08	3.32225e+07	3.75341e+08	4.32811e+08	0.0414767	-4775.19	0.655587	5.5839
113	sp|Q2TBV3|ETFB_BOVIN	1	4	27699.2	99.7,99.7,99.7,99.7	AGDLGVDLTSK,EIDGGLETLR,LPAVVTADLR,TGVVTDGVK	sp|Q2TBV3|ETFB_BOVIN Electron transfer flavoprotein subunit beta OS=Bos taurus GN=ETFB PE=1 SV=3	sp|Q2TBV3|ETFB_BOVIN	1074.553172,1101.56746,1053.618516,874.476314	AGDLGVDLTSK,LPAVVTADLR,TGVVTDGVK	ETFB	http://www.uniprot.org/uniprot/Q2TBV3	15.6863		4.67101e+09	2.1476e+09	2.0297e+09	1.90423e+09	1.09268e+10	7.68672e+09	2.58598e+09	1.40797e+09	6.27182e+09	5.83084e+09	6.5399e+09	4.21913e+09	1.34279e+10	7952890920	8.67014e+09	6.06377e+09	8.65053e+09	4.7083e+09	0.0416567	-1.96327	0.808925	1.07696
114	sp|P28783|S10A9_BOVIN	1	2	17113.9	99.7,99.7	LGHYDTLIQK,LTVASHEEMHNTAPPGQGHR | Oxidation [M9]	sp|P28783|S10A9_BOVIN Protein S100-A9 OS=Bos taurus GN=S100A9 PE=1 SV=3	sp|P28783|S10A9_BOVIN	1186.630128 : 1186.633827 : 1186.633214 : 1186.635108,2184.014196	LGHYDTLIQK,LTVASHEEMHNTAPPGQGHR | Oxidation [M9]	S100A9	http://www.uniprot.org/uniprot/P28783	19.2308		5.25957e+09	4.20268e+09	1.16632e+10	3.28494e+09	3.55001e+09	2.78247e+09	2.15905e+10	7.6691e+09	7.84488e+09	2.02903e+09	3.10636e+09	3.08721e+09	2.49406e+09	4.52858e+09	2.52425e+09	5.03606e+09	2.12801e+09	2.40493e+09	0.0417652	1.8957	0.35776	-1.31182
115	tr|F1MKE9|F1MKE9_BOVIN	1	40	268830	99.7,99.7,99.7,99.7,99.7,99.7,99.7,99.7,99.7,99.7,99.7,99.7,99.7,99.7,99.7,99.7,99.7,99.7,99.7,99.7,99.7,99.7,99.7,99.7,99.7,99.7,99.7,99.7,99.7,99.7,99.7,99.7,99.7,99.7,99.7,99.7,99.7,99.7,99.7,99.7	AITTATLQFTEGPGYQPCDPQVIQDR | Carbamidomethyl [C18],ALEDLAQELER,AMEDQLQSDDLGK,DLAGVIAIQR,DLEDETLWVEER,DLTSVLILQR,DTVASSSEMGQDFDHVTVLR,ELGIIPLLDPEDVFTENPDEK,ELHLLGEQVQQFQDVAAR,ELPEDVGLDASTAESFHR,EQIYSSLDYGK,ESQQLMASHPELK,FAALEKPTTLELK,FDILDQEMK,FLDLLEPLGR,FQIQDIVVQTQEGR,GLDAHLDQIFR,HEAIETDTAAYEER,HLLEVEDLLQK,HNLEHAFEVAER,KHEAIETDTAAYEER,LENMYHLFQLK,LLEVLSGEMLPKPTK,LLSGEDVGHDEGATR,LMEADIAIQGDK,LQTAY…	tr|F1MKE9|F1MKE9_BOVIN Uncharacterized protein (Fragment) OS=Bos taurus GN=SPTB PE=4 SV=2	tr|F1MKE9|F1MKE9_BOVIN	2905.390356,1285.66045,1448.64378,1054.614902 : 1054.614312,1532.701252 : 1532.698064 : 1532.694042 : 1532.697982 : 1532.69414,1156.681026,2193.003746 : 2192.999372,2382.188592,2080.076064 : 2080.073745 : 2080.070642 : 2080.070908,1971.934212,1301.619504,1496.729412,1459.831617 : 1459.826586,1137.536516,1171.659312,1659.85345,1283.658114,1633.722132 : 1633.718554,1335.739382,1450.694856 : 1450.69…	HNLEHAFEVAER,LLSGEDVGHDEGATR,VIDHAIETEK	SPTB	http://www.uniprot.org/uniprot/F1MKE9	23.0407		1.22619e+10	1.4496e+10	2.28275e+10	4.11309e+09	6.11139e+09	4.53238e+09	2.93177e+10	2.90981e+10	1.14942e+10	3.2543e+09	4.47906e+09	8.41888e+09	2.93338e+09	5009040640	6.20256e+09	3.29297e+09	7.6545e+09	6.14006e+09	0.0418543	2.11949	0.429582	-1.31366
116	tr|A0A0A0MPA0|A0A0A0MPA0_BOVIN	1	4	46882.3	99.7,99.7,99.7,99.7	FSISSDYQLR,HIDELSLPR,LAVSQVIHK,VTSVDGHSLASSNTDFAFSLYK	tr|A0A0A0MPA0|A0A0A0MPA0_BOVIN Uncharacterized protein OS=Bos taurus GN=LOC784932 PE=3 SV=1	tr|A0A0A0MPA0|A0A0A0MPA0_BOVIN	1214.597492,1078.578268,993.590904 : 993.599073 : 993.597148,2345.122332	HIDELSLPR,LAVSQVIHK,FSISSDYQLR	LOC784932	http://www.uniprot.org/uniprot/A0A0A0MPA0	11.9904		5.12619e+10	8.20141e+08	2.18492e+09	1.40363e+09	7.93779e+09	1.71685e+09	3.25417e+09	4.45146e+08	1.67314e+09	6.94021e+10	2.63709e+09	7.04319e+09	4.19005e+10	7352428404	4.67204e+10	6.17351e+10	8.70593e+10	4.61709e+10	0.0419488	-5.32459	0.342123	-2.0847
117	sp|A1L5A6|ADRM1_BOVIN	1	1	41954.5	99.7	SQSAAVTPSSTTSSTR	sp|A1L5A6|ADRM1_BOVIN Proteasomal ubiquitin receptor ADRM1 OS=Bos taurus GN=ADRM1 PE=2 SV=1	sp|A1L5A6|ADRM1_BOVIN	1566.75	SQSAAVTPSSTTSSTR	ADRM1	http://www.uniprot.org/uniprot/A1L5A6	3.9312		2.68322e+08	2.95071e+08	1.37574e+08	3.05113e+08	4.86598e+08	6.42091e+08	5.79808e+08	9.97818e+07	4.60016e+08	4.22552e+08	5.10483e+08	4.31332e+08	8.7057e+08	577732930	9.03704e+08	6.36041e+08	5.55058e+08	3.57481e+08	0.0419499	-1.79713	0.955494	-1.01499
118	sp|A4IFA6|ISLR_BOVIN	1	1	45771.6	99.7	SVAAGALASLSQLK	sp|A4IFA6|ISLR_BOVIN Immunoglobulin superfamily containing leucine-rich repeat protein OS=Bos taurus GN=ISLR PE=2 SV=1	sp|A4IFA6|ISLR_BOVIN	1314.75	SVAAGALASLSQLK	ISLR	http://www.uniprot.org/uniprot/A4IFA6	3.27103		3.41908e+07	0	0	2.94677e+07	1.00589e+08	5.07496e+07	0	0	3.34168e+07	7.28101e+07	1.21787e+08	1.79756e+07	1.88894e+08	145695424	1.31221e+08	7.15762e+07	5.24631e+07	8.63276e+07	0.0420241	-2708.74	0.704974	3.91617
119	sp|Q76I81|RS12_BOVIN	1	2	14514.8	99.7,99.7	LGEWVGLCK | Carbamidomethyl [C8],LVEALCAEHQINLIK | Carbamidomethyl [C6]	sp|Q76I81|RS12_BOVIN 40S ribosomal protein S12 OS=Bos taurus GN=RPS12 PE=2 SV=1	sp|Q76I81|RS12_BOVIN	1060.536996,1749.946914 : 1749.939738 : 1749.938926	LGEWVGLCK | Carbamidomethyl [C8],LVEALCAEHQINLIK | Carbamidomethyl [C6]	RPS12	http://www.uniprot.org/uniprot/Q76I81	18.1818		2.19176e+09	1.33041e+09	1.50091e+09	2.76716e+09	2.51847e+09	4.31818e+09	2.46639e+09	1.687e+09	2.8645e+09	4.35439e+09	2.92114e+09	2.42897e+09	5.92672e+09	4948512120	4.86588e+09	3.92772e+09	3.27028e+09	3.16672e+09	0.0425185	-1.50904	0.422141	-1.16473
120	tr|F1MBF6|F1MBF6_BOVIN	1	1	23518.5	99.7	VAAALPGMESTQDR	tr|F1MBF6|F1MBF6_BOVIN Uncharacterized protein OS=Bos taurus GN=RAB6A PE=3 SV=2	tr|F1MBF6|F1MBF6_BOVIN	1444.71	VAAALPGMESTQDR	RAB6A	http://www.uniprot.org/uniprot/F1MBF6	6.73077		738897	3.48804e+08	3.48804e+06	9.43432e+08	2.15901e+08	1.0329e+08	1.38542e+07	6.63756e+06	5.34626e+07	2.85257e+08	0	926012	4.37579e+06	126634608	2.41343e+08	5.21379e+06	504409	0	0.0427168	429.503	0.562254	-5.02569
121	sp|Q58DA7|GLRX3_BOVIN	2	1	37297.5	99.7	LDGAHAPELTK	sp|Q58DA7|GLRX3_BOVIN Glutaredoxin-3 OS=Bos taurus GN=GLRX3 PE=2 SV=1	sp|Q58DA7|GLRX3_BOVIN,tr|F1ML12|F1ML12_BOVIN	1150.6	LDGAHAPELTK	GLRX3	http://www.uniprot.org/uniprot/Q58DA7	3.29341		3.40678e+08	3.78582e+08	1.03393e+09	1.95594e+08	3.65437e+08	2.64909e+08	1.92251e+09	1.95562e+09	4.37961e+08	3.43444e+08	2.38718e+08	1.12029e+08	6.23647e+08	94478880	4.0766e+08	1.42528e+08	5.37364e+08	3.15491e+08	0.0430378	2.24909	0.277612	-1.50911
122	sp|P20072|ANXA7_BOVIN	1	4	49939.9	99.7,99.7,99.7,99.7	DENQNVNHQLAQEDAQR,GAGTDDSTLVR,LGTDESCFNMILATR | Carbamidomethyl [C7],VLIEILCTR | Carbamidomethyl [C7]	sp|P20072|ANXA7_BOVIN Annexin A7 OS=Bos taurus GN=ANXA7 PE=1 SV=2	sp|P20072|ANXA7_BOVIN	2007.901276,1090.525072,1726.81509,1115.63491	GAGTDDSTLVR,VLIEILCTR | Carbamidomethyl [C7],LGTDESCFNMILATR | Carbamidomethyl [C7]	ANXA7	http://www.uniprot.org/uniprot/P20072	11.2311		1.6749e+09	1.08902e+09	8.2248e+08	7.92789e+08	2.07627e+09	7.94794e+08	7.38052e+08	3.93292e+08	1.88125e+09	2.85804e+09	2.32859e+09	1.09224e+09	3.61981e+09	2250224516	3.77518e+09	1.3654e+09	1.80135e+09	1.80547e+09	0.0432473	-1.86112	0.978951	1.00754
123	sp|K1C9_HUMAN|-DECOY	1	1		99.7	SGSGGGYGGGSGGGGYSGGSGGR		sp|K1C9_HUMAN|-DECOY	1790.721652 : 1790.723348 : 1790.718232	SGSGGGYGGGSGGGGYSGGSGGR		http://www.uniprot.org/uniprot/K1C9_HUMAN			1.55961e+10	1.51187e+10	1.08036e+10	1.09698e+10	5.94982e+09	9.38582e+09	1.22535e+11	1.68552e+10	1.08024e+10	7.42442e+09	1.05325e+10	7.77876e+09	4.65951e+09	6529149400	7.64464e+09	6.36155e+09	8.60358e+09	9.12519e+09	0.0449067	1.98855	0.300744	-1.39851
124	sp|Q0VCY1|VAPA_BOVIN	1	1	27856.1	99.7	HEQILVLDPPTDLK	sp|Q0VCY1|VAPA_BOVIN Vesicle-associated membrane protein-associated protein A OS=Bos taurus GN=VAPA PE=2 SV=1	sp|Q0VCY1|VAPA_BOVIN	1616.877591 : 1616.892663 : 1616.87788 : 1616.87486	HEQILVLDPPTDLK	VAPA	http://www.uniprot.org/uniprot/Q0VCY1	5.62249		6.03729e+08	3.83819e+08	1.90549e+08	8.54438e+07	8.91024e+08	2.00018e+08	4.36166e+08	1.12614e+08	1.01458e+09	7.56421e+08	5.09749e+08	6.3521e+08	1.53167e+09	934809980	1.02696e+09	8.18401e+08	6.26555e+08	6.04464e+08	0.0452774	-2.18236	0.592255	-1.21484
125	tr|F1MNT4|F1MNT4_BOVIN	1	15	198738	99.7,99.7,99.7,99.7,99.7,99.7,99.7,99.7,99.7,99.7,99.7,99.7,99.7,99.7,99.7	AAQNSGEAEYIEK,AEILLEEAQK,DILAQSPAAEPLK,FGYYGDALR,GIETPQCDQSTGQCVCVEGVEGPR | Carbamidomethyl [C7 C14 C16],IPSWTGAGFVR,NIGNLFEEAEK,QNAQDVLLK,TLDNELDEK,TLLAQANSK,TTGQCLCLPNVIGQNCDR | Carbamidomethyl [C5 C7 C16],VDDIICDSR | Carbamidomethyl [C6],YEPQLPDHWEK,YFAYDCESSFPGISTGPMK | Carbamidomethyl [C6],YSDIEPSTEGEVIFR	tr|F1MNT4|F1MNT4_BOVIN Uncharacterized protein (Fragment) OS=Bos taurus GN=LAMB1 PE=4 SV=2	tr|F1MNT4|F1MNT4_BOVIN	1408.658522,1142.618428,1351.72177 : 1351.731162,1060.49878,2662.146084,1189.627104 : 1189.623496 : 1189.620628,1262.614642,1027.56594,1075.503028,944.530414,2104.945296,1091.492288 : 1091.49346 : 1091.495542,1440.673482,2155.921106,1740.821248	DILAQSPAAEPLK,AEILLEEAQK,FGYYGDALR	LAMB1	http://www.uniprot.org/uniprot/F1MNT4	10.5673		5.04251e+09	5.31001e+09	6.02429e+09	7.39166e+09	4.5614e+09	1.14683e+10	7.67983e+09	6.25674e+09	1.00614e+10	1.25919e+10	4.34262e+09	4.13285e+09	5.31184e+09	5256114820	8.61618e+09	9.55581e+09	4.64052e+09	3.23866e+09	0.0455297	1.45026	0.111553	-1.33327
126	sp|Q3ZCF5|OAT_BOVIN	2	1	48075	99.7	GLLNAIVIR	sp|Q3ZCF5|OAT_BOVIN Ornithine aminotransferase, mitochondrial OS=Bos taurus GN=OAT PE=2 SV=1	sp|Q3ZCF5|OAT_BOVIN,tr|F1MYG0|F1MYG0_BOVIN	967.617	GLLNAIVIR	OAT	http://www.uniprot.org/uniprot/Q3ZCF5	2.05011		3.78102e+08	4.04093e+08	0	0	2.43525e+08	0	0	0	4.3549e+08	1.86744e+08	3.14155e+08	1.5747e+08	6.37714e+08	249007504	6.5939e+08	108687	3.13124e+08	5.03474e+08	0.0455909	-8914.29	0.860599	2.099
127	tr|A4IFD6|A4IFD6_BOVIN	1	3	19011.7	99.7,99.7,99.7	EPGTASPLNLPEMEK,LLVQVGGQDDK,SSVQQGDLDGAR	tr|A4IFD6|A4IFD6_BOVIN TUSC5 protein OS=Bos taurus GN=TUSC5 PE=2 SV=1	tr|A4IFD6|A4IFD6_BOVIN	1611.777048,1170.616098,1231.590192	EPGTASPLNLPEMEK,LLVQVGGQDDK,SSVQQGDLDGAR	TUSC5	http://www.uniprot.org/uniprot/A4IFD6	21.4689		2.91967e+10	3.55456e+10	3.56484e+10	3.12404e+10	1.59779e+10	3.0746e+10	1.88822e+11	3.63182e+10	2.59563e+10	4.04084e+10	2.83029e+10	2.15755e+10	2.08382e+10	22571017190	2.68399e+10	2.38216e+10	2.54751e+10	2.32347e+10	0.0461497	1.61943	0.175264	-1.36975
128	sp|P12763|FETUA_BOVIN	1	9	38418.4	99.7,99.7,99.7,99.7,99.7,99.7,99.7,99.7,99.7	AQFVPLPVSVSVEFAVAATDCIAK | Carbamidomethyl [C21],CDSSPDSAEDVR | Carbamidomethyl [C1],EPACDDPDTEQAALAAVDYINK | Carbamidomethyl [C4],HTFSGVASVESSSGEAFHVGK,HTLNQIDSVK,QDGQFSVLFTK,QQTQHAVEGDCDIHVLK | Carbamidomethyl [C11],TPIVGQPSIPGGPVR,VVHAVEVALATFNAESNGSYLQLVEISR	sp|P12763|FETUA_BOVIN Alpha-2-HS-glycoprotein OS=Bos taurus GN=AHSG PE=1 SV=2	sp|P12763|FETUA_BOVIN	2518.317112,1336.51968,2405.069652,2119.011126 : 2118.999111 : 2118.994494 : 2119.001499,1153.610066,1268.63004 : 1268.637096 : 1268.63846 : 1268.63822,1976.935014,1473.829292,3015.577197	TPIVGQPSIPGGPVR,HTFSGVASVESSSGEAFHVGK,QDGQFSVLFTK	AHSG	http://www.uniprot.org/uniprot/P12763	44.5682		7.92227e+10	6.59967e+10	3.07496e+10	4.62633e+10	8.69942e+10	5.27029e+10	2.60478e+10	3.36874e+10	6.70792e+10	8.91329e+10	1.00744e+11	5.63302e+10	9.34685e+10	69774440400	7.22428e+10	8.59617e+10	9.40794e+10	6.20113e+10	0.046482	-1.50199	0.534046	1.1261
129	sp|Q29437|AOCX_BOVIN	1	3	84756.1	99.7,99.7,99.7	ALDPADWTVQK,GGPYLHPVGLELLVDHK,SQVPPGPTPPLQFHPQGPR	sp|Q29437|AOCX_BOVIN Primary amine oxidase, liver isozyme OS=Bos taurus PE=1 SV=1	sp|Q29437|AOCX_BOVIN	1242.63276,1843.0002 : 1842.999024 : 1843.010262 : 1842.990342 : 1842.991179,2036.060016	ALDPADWTVQK,GGPYLHPVGLELLVDHK,SQVPPGPTPPLQFHPQGPR		http://www.uniprot.org/uniprot/Q29437	6.16798		1.35928e+10	9.66321e+09	8.56433e+09	2.04876e+10	1.29132e+10	1.3712e+10	8.16257e+09	3.63848e+09	8.20331e+09	9.98976e+09	1.25253e+10	1.53932e+10	1.29784e+10	11941034780	7.09886e+09	2.00183e+10	1.77365e+10	1.77384e+10	0.0486364	-1.46201	0.134714	1.32207
130	tr|F1MDS3|F1MDS3_BOVIN	1	6	70649.4	99.7,99.7,99.7,99.7,99.7,99.7	CLHSVGQPLTGQGEPVSQWPCNPEK | Carbamidomethyl [C1 C21],DFWQQEVHDIR,SYLTEQVNQDLPK,TLIGHVPDQR,YLEHWLSMEGR,YVAAAFPSACGK | Carbamidomethyl [C10]	tr|F1MDS3|F1MDS3_BOVIN Uncharacterized protein OS=Bos taurus GN=PCK2 PE=1 SV=1	tr|F1MDS3|F1MDS3_BOVIN	2804.302215 : 2804.295615,1471.686192,1533.76122,1134.613176 : 1134.614246,1419.653082,1240.592086	YVAAAFPSACGK | Carbamidomethyl [C10],DFWQQEVHDIR,SYLTEQVNQDLPK	PCK2	http://www.uniprot.org/uniprot/F1MDS3	12.8125		1.67941e+09	1.41441e+09	7.43649e+08	1.62772e+09	7.79714e+09	4.98413e+09	5.80059e+09	4.47297e+08	5.59621e+09	2.70027e+09	3.78227e+09	3.98624e+09	1.98482e+10	5184562420	8.37842e+09	4.4141e+09	7.78827e+09	2.5371e+09	0.0493754	-2.51575	0.889553	1.06252
131	sp|Q9BGI3|PRDX2_BOVIN	1	6	21945.8	99.7,99.7,99.7,99.7,99.7,99.7	AHVGKPAPEFQATAVVDGAFK,AHVGKPAPEFQATAVVDGAFK | Deamidated [Q11],EGGLGPLNIPLLADVTR,LNCEVLGVSVDSQFTHLAWINTPR | Carbamidomethyl [C3],LSSDYGVLK,QVTINDLPVGR	sp|Q9BGI3|PRDX2_BOVIN Peroxiredoxin-2 OS=Bos taurus GN=PRDX2 PE=2 SV=1	sp|Q9BGI3|PRDX2_BOVIN	2139.109581 : 2139.092934,2140.10958,1733.950502,2755.383231 : 2755.363866,980.516576,1210.665558	LSSDYGVLK,QVTINDLPVGR,EGGLGPLNIPLLADVTR	PRDX2	http://www.uniprot.org/uniprot/Q9BGI3	41.206		1.8797e+11	1.32939e+11	4.39107e+11	9.43464e+10	1.58482e+11	8.70489e+10	4.51321e+11	2.06288e+11	1.34888e+11	1.37224e+11	8.30815e+10	1.49163e+11	6.36145e+10	137821363200	1.69226e+11	7.84516e+10	1.40269e+11	1.04667e+11	0.0494749	1.67909	0.276795	-1.31354
132	tr|F1MC11|F1MC11_BOVIN	6	15	51910.2	99.7,99.7,99.7,99.7,99.7,99.7,99.7,99.7,99.7,99.7,99.7,99.7,99.7,99.7,99.7	ADLEMQIESLK,ALEEANADLEVK,ASLENSLEETK,EVATNSELVQSGK,GQVGGDVNVEMDAAPGVDLSR | Deamidated [Q2 N8] Oxidation [M11],ILTATVDNANVVLQIDNAR,ISSVLAGGSCR | Carbamidomethyl [C10],KDAEDWFFSK,LEQEIATYR,LLEGEDAHLSSSQFSSGSQSSR,LSVEADINGLR,VLDELTLAR,VTMQNLNDR,VTMQNLNDR | Oxidation [M3],VVSTHEQIVR	tr|F1MC11|F1MC11_BOVIN Keratin, type I cytoskeletal 14 OS=Bos taurus GN=KRT14 PE=1 SV=2	sp|A1L595|K1C17_BOVIN,sp|K1C10_HUMAN|,tr|F1MC11|F1MC11_BOVIN,tr|G3N2P6|G3N2P6_BOVIN,tr|G3X7W8|G3X7W8_BOVIN,tr|Q17QL7|Q17QL7_BOVIN	1275.62656,1300.650396,1219.586916 : 1219.586634 : 1219.594326,1360.69652,2102.95629 : 2102.945902,2039.101314,1105.557116,1271.58052,1121.569454,2308.055808 : 2308.055199 : 2308.059237 : 2308.059476,1185.63174,1028.586004 : 1028.579702,1089.523394,1105.516236,1166.640314 : 1166.640604	LEQEIATYR,VTMQNLNDR,ISSVLAGGSCR | Carbamidomethyl [C10]	KRT14	http://www.uniprot.org/uniprot/F1MC11	37.3166		1.42051e+10	2.20341e+11	3.29354e+10	3.04993e+10	1.03748e+10	4.31881e+10	1.5426e+12	7.14244e+10	1.23965e+10	6.81052e+09	2.51519e+10	1.04825e+10	1.00738e+10	4431571390	8.88466e+09	7.79127e+09	1.5893e+10	7.81511e+09	0.0500784	4.02417	0.989052	1.00911
133	sp|P11151|LIPL_BOVIN	1	2	53377.5	99.7,99.7	AQQHYPVSAGYTK,ITGLDPAGPNFEYAEAPSR	sp|P11151|LIPL_BOVIN Lipoprotein lipase OS=Bos taurus GN=LPL PE=1 SV=2	sp|P11151|LIPL_BOVIN	1448.698144,2003.956988	AQQHYPVSAGYTK,ITGLDPAGPNFEYAEAPSR	LPL	http://www.uniprot.org/uniprot/P11151	6.69456		1.51867e+08	8.29717e+07	1.27061e+08	1.13798e+08	1.80326e+08	4.11057e+08	8.4729e+07	3.82395e+07	1.10944e+08	1.6791e+06	9.51485e+07	1.9805e+08	6.24203e+08	1.95705e+08	2.31313e+08	2.6896e+08	2.314e+08	5.88924e+07	0.0505289	-3.04516	0.0791666	2.67944
134	tr|Q3SZZ9|Q3SZZ9_BOVIN	1	21	49166.5	99.7,99.7,99.7,99.7,99.7,99.7,99.7,99.7,99.7,99.7,99.7,99.7,99.7,99.7,99.7,99.7,99.7,99.7,99.7,99.7,99.7	AIQISYNPDQPSKPNNIESATK,CHAGHLNGVYYQGGTYSK | Carbamidomethyl [C1],CHAGHLNGVYYQGGTYSK | Carbamidomethyl [C1] Deamidated [N7],DKVVQLEANCQEPCQDTVK | Carbamidomethyl [C10 C14],DNCCILDER | Carbamidomethyl [C3 C4],EGFGHLSPTGNTEFWLGNEK,ESGLYFIRPLK,FFTSHNGMQFSTWDSDNDK,FFTSHNGMQFSTWDSDNDK | Oxidation [M8],FLQEIYNSNSQK,FLQEIYNSNSQK | Deamidated [Q3],IHLISTQSTIPYVLR,IQLEDWNGR | Deamidated [N7],LAIGEGQQHQLGGA…	tr|Q3SZZ9|Q3SZZ9_BOVIN FGG protein OS=Bos taurus GN=FGG PE=1 SV=1	tr|Q3SZZ9|Q3SZZ9_BOVIN	2414.206281 : 2414.209368,2010.899736,2011.883052 : 2011.885016 : 2011.884825 : 2011.884594 : 2011.887882 : 2011.879122,2260.04658 : 2260.04729,1193.481174 : 1193.479068 : 1193.478904 : 1193.479584,2219.025345 : 2219.028279 : 2219.027577 : 2219.028804,1321.739024 : 1321.738386 : 1321.73795 : 1321.738156,2262.927306 : 2262.932691 : 2262.90844,2278.919418,1469.713704 : 1469.716572 : 1469.715328,147…	LAIGEGQQHQLGGAK,YETLISTHESTIR,TSTADYASFK	FGG	http://www.uniprot.org/uniprot/Q3SZZ9	54.023		9.63071e+11	4.29177e+11	1.24179e+12	4.25131e+11	5.1033e+11	3.04636e+11	8.6889e+11	9.20154e+11	7.60481e+11	4.13854e+11	3.24317e+11	6.96528e+11	1.57597e+11	740623999000	3.67302e+11	2.97358e+11	4.15373e+11	4.72927e+11	0.0505683	1.67474	0.31515	-1.28556
135	tr|A4FV12|A4FV12_BOVIN	1	1	71030.8	99.7	ESVLQFYPK	tr|A4FV12|A4FV12_BOVIN UBA2 protein OS=Bos taurus GN=UBA2 PE=1 SV=1	tr|A4FV12|A4FV12_BOVIN	1109.59	ESVLQFYPK	UBA2	http://www.uniprot.org/uniprot/A4FV12	1.40625		4.28261e+09	4.61264e+09	5.56093e+09	8.18223e+09	3.70562e+09	8.41432e+09	4.35052e+09	3.05477e+09	7.74214e+09	1.50421e+10	2.72813e+09	2.95443e+09	5.04046e+09	4367306800	6.34104e+09	2.48879e+09	3.98019e+09	3.8111e+09	0.0507925	1.58225	0.51787	-1.15313
136	sp|Q9N2I2|IPSP_BOVIN	1	2	45296.4	99.7,99.7	AQILEGLGIGPGEGSEEELHSASQR,FSIEGSYQLEEVLPK	sp|Q9N2I2|IPSP_BOVIN Plasma serine protease inhibitor OS=Bos taurus GN=SERPINA5 PE=1 SV=1	sp|Q9N2I2|IPSP_BOVIN	2563.249026,1737.874634	AQILEGLGIGPGEGSEEELHSASQR,FSIEGSYQLEEVLPK	SERPINA5	http://www.uniprot.org/uniprot/Q9N2I2	9.90099		4.58719e+08	7.3013e+07	4.96385e+08	3.59352e+08	3.33236e+08	2.15861e+08	3.43531e+08	3.47784e+08	1.88258e+08	6.19788e+08	5.24475e+08	3.8823e+08	7.14575e+08	414452192	5.26005e+08	5.90244e+08	5.19612e+08	5.05388e+08	0.0509094	-1.68224	0.704173	-1.09901
137	tr|F1N1S2|F1N1S2_BOVIN	1	2	270271	99.7,99.7	AVLDALLEGK,SSYYVVSGNDPAAEEPSR	tr|F1N1S2|F1N1S2_BOVIN Uncharacterized protein OS=Bos taurus GN=MAP1B PE=4 SV=2	tr|F1N1S2|F1N1S2_BOVIN	1027.598792,1926.866294 : 1926.871998	AVLDALLEGK,SSYYVVSGNDPAAEEPSR	MAP1B	http://www.uniprot.org/uniprot/F1N1S2	1.13544		6.20823e+06	3.66866e+08	2.71983e+08	5.27439e+08	3.23597e+07	5.77134e+08	4.40217e+08	4.48521e+07	1.90515e+08	4.48332e+07	3.20371e+07	0	1.03022e+08	43737718	7.71015e+07	5.05544e+08	0	0	0.050988	1214.03	0.89171	1.58616
138	sp|Q3ZCD0|CD81_BOVIN	2	2	25853.3	99.7,99.7	NSLCPSSGNVITNLFK | Carbamidomethyl [C4],QFYDQALQQAIVDDDANNAK	sp|Q3ZCD0|CD81_BOVIN CD81 antigen OS=Bos taurus GN=CD81 PE=2 SV=1	sp|Q3ZCD0|CD81_BOVIN,tr|G3MYH4|G3MYH4_BOVIN	1749.866908,2266.033214	NSLCPSSGNVITNLFK | Carbamidomethyl [C4],QFYDQALQQAIVDDDANNAK	CD81	http://www.uniprot.org/uniprot/Q3ZCD0	15.2542		8.34454e+08	5.50496e+08	9.30589e+07	1.06295e+09	9.39609e+08	1.9399e+09	2.30613e+08	2.78631e+08	1.04719e+09	1.82806e+09	1.34049e+09	1.0032e+09	1.97907e+09	885648460	1.77958e+09	1.56533e+09	1.86707e+09	1.67987e+09	0.0512433	-2.31008	0.974298	1.01297
139	tr|F1MPP2|F1MPP2_BOVIN	1	1	29050	99.7	ITVVDALHEIPVK	tr|F1MPP2|F1MPP2_BOVIN Uncharacterized protein OS=Bos taurus GN=IGFBP7 PE=4 SV=2	tr|F1MPP2|F1MPP2_BOVIN	1432.828827 : 1432.828761 : 1432.828545 : 1432.829415	ITVVDALHEIPVK	IGFBP7	http://www.uniprot.org/uniprot/F1MPP2	4.60993		5.26727e+07	6.98012e+07	0	0	2.72766e+08	4.73452e+08	0	0	1.64214e+08	3.53836e+08	2.49791e+08	4.06906e+07	3.79811e+08	216497280	2.8459e+08	3.81447e+08	2.97673e+08	3.18064e+08	0.0514311	-3265.43	0.770605	3.09424
140	sp|Q5E9D0|IF2B_BOVIN	1	1	38286	99.7	IFDIDEAEEGIK	sp|Q5E9D0|IF2B_BOVIN Eukaryotic translation initiation factor 2 subunit 2 OS=Bos taurus GN=EIF2S2 PE=2 SV=1	sp|Q5E9D0|IF2B_BOVIN	1377.665958 : 1377.661918	IFDIDEAEEGIK	EIF2S2	http://www.uniprot.org/uniprot/Q5E9D0	3.6036		1.05522e+08	2.15566e+08	6.84536e+07	1.88051e+08	3.25103e+08	2.89524e+08	5.7683e+07	2.41527e+08	3.04913e+08	5.3877e+08	3.42064e+08	2.77161e+08	7.49702e+08	326429248	2.48333e+08	3.09657e+08	3.8768e+08	3.69499e+08	0.0518605	-1.8803	0.981062	1.00721
141	sp|P02510|CRYAB_BOVIN	1	4	20036.6	99.7,99.7,99.7,99.7	APSWIDTGLSEMR,EEKPAVTAAPK,QDEHGFISR,VLGDVIEVHGK	sp|P02510|CRYAB_BOVIN Alpha-crystallin B chain OS=Bos taurus GN=CRYAB PE=1 SV=2	sp|P02510|CRYAB_BOVIN	1461.690814,1139.61845,1087.50324,1164.650505 : 1164.649918	VLGDVIEVHGK,APSWIDTGLSEMR,QDEHGFISR	CRYAB	http://www.uniprot.org/uniprot/P02510	25.1429		2.56014e+10	2.14957e+10	4.13361e+09	9.4122e+09	4.07901e+10	2.33329e+10	5.78059e+09	1.24004e+10	3.84238e+10	3.9814e+10	1.32716e+10	5.66615e+10	7.49322e+10	36416397030	3.75704e+10	2.23622e+10	6.45194e+10	4.54722e+10	0.0519195	-2.22854	0.88369	-1.0578
142	sp|Q08DM1|DEMA_BOVIN	1	2	45547.8	99.7,99.7	HPIEDLIIESSK,QPLTSPGSVSSSR	sp|Q08DM1|DEMA_BOVIN Dematin OS=Bos taurus GN=DMTN PE=2 SV=1	sp|Q08DM1|DEMA_BOVIN	1379.725974,1301.650666	HPIEDLIIESSK,QPLTSPGSVSSSR	DMTN	http://www.uniprot.org/uniprot/Q08DM1	6.15764		1.80618e+09	1.95225e+09	5.03151e+09	1.26701e+09	1.17763e+09	1.26738e+09	6.97117e+09	3.67846e+09	2.26422e+09	1.06221e+09	8.04543e+08	1.87682e+09	8.06567e+08	1456703998	2.1365e+09	7.84046e+08	1.8703e+09	1.50772e+09	0.0524663	1.79007	0.185656	-1.46595
143	sp|Q1JPJ2|XPP1_BOVIN	1	1	69789.2	99.7	GGVTEISAANK	sp|Q1JPJ2|XPP1_BOVIN Xaa-Pro aminopeptidase 1 OS=Bos taurus GN=XPNPEP1 PE=2 SV=1	sp|Q1JPJ2|XPP1_BOVIN	1045.54	GGVTEISAANK	XPNPEP1	http://www.uniprot.org/uniprot/Q1JPJ2	1.76565		1.79863e+08	3.34443e+08	2.88816e+08	2.26389e+08	2.39744e+08	5.13558e+08	4.38339e+08	5.0312e+08	4.38907e+08	2.70297e+08	2.37039e+08	1.22978e+08	3.21115e+08	202552384	3.73737e+08	3.29525e+08	2.52059e+08	1.88919e+08	0.0534269	1.43419	0.116996	-1.3306
144	tr|G3MXL3|G3MXL3_BOVIN	1	1	62892	99.7	TAAENEFVTLK	tr|G3MXL3|G3MXL3_BOVIN Uncharacterized protein (Fragment) OS=Bos taurus GN=KRT3 PE=3 SV=1	tr|G3MXL3|G3MXL3_BOVIN	1221.63	TAAENEFVTLK	KRT3	http://www.uniprot.org/uniprot/G3MXL3	1.78571		2.10225e+09	2.7214e+10	6.45379e+09	2.61709e+09	4.08812e+08	5.54249e+09	2.83319e+11	6.92591e+09	1.74485e+08	9.46083e+08	7.55862e+09	1.2457e+09	2.5713e+08	61349056	1.84291e+08	1.44659e+08	2.02833e+09	1.21164e+08	0.053434	7.37477	0.386047	2.33422
145	tr|Q148G0|Q148G0_BOVIN	1	1	46088.3	99.7	IHYFDDQSFWK	tr|Q148G0|Q148G0_BOVIN Rhesus-like protein OS=Bos taurus GN=LOC282685 PE=2 SV=1	tr|Q148G0|Q148G0_BOVIN	1484.671968 : 1484.675108	IHYFDDQSFWK	LOC282685	http://www.uniprot.org/uniprot/Q148G0	2.63789		2.41078e+09	1.92236e+09	3.06474e+09	5.84393e+08	6.23393e+08	1.13793e+08	4.6119e+09	3.18903e+09	1.44905e+09	4.33125e+08	2.96833e+08	1.16942e+09	4.36613e+07	886373570	7.49797e+08	1.16147e+08	8.19525e+08	9.44817e+08	0.0537081	3.36569	0.220806	-2.09271
146	tr|F1MF68|F1MF68_BOVIN	2	2	91396.6	99.7,99.7	ADCASGIFLAAEK | Carbamidomethyl [C3],YVALTSLLK	tr|F1MF68|F1MF68_BOVIN Uncharacterized protein OS=Bos taurus GN=AP1G1 PE=4 SV=2	tr|F1MF68|F1MF68_BOVIN,tr|G3MZH4|G3MZH4_BOVIN	1351.63583,1006.605382	ADCASGIFLAAEK | Carbamidomethyl [C3],YVALTSLLK	AP1G1	http://www.uniprot.org/uniprot/F1MF68	2.6764		8.86948e+07	6.41412e+07	6.08793e+07	5.61618e+07	7.06324e+06	1.2703e+08	3.57147e+07	1.26706e+07	3.56697e+08	7.81056e+07	2.7106e+08	9.75371e+07	4.26148e+08	65546816	1.02323e+08	6.17768e+07	1.18547e+08	1.76583e+08	0.0542501	-2.67949	0.481362	1.40408
147	sp|Q3ZCC9|SEC13_BOVIN	1	1	35471.4	99.7	VFVWTCDDASGNTWSPK | Carbamidomethyl [C6]	sp|Q3ZCC9|SEC13_BOVIN Protein SEC13 homolog OS=Bos taurus GN=SEC13 PE=2 SV=1	sp|Q3ZCC9|SEC13_BOVIN	1968.89	VFVWTCDDASGNTWSPK | Carbamidomethyl [C6]	SEC13	http://www.uniprot.org/uniprot/Q3ZCC9	5.2795		0	6.27696e+06	0	1.73988e+07	0	4.35466e+07	822996	242621	860348	0	5.83236e+06	1.96521e+07	3.62031e+07	50079.3	352644	1.39151e+07	1.08236e+07	8.20123e+07	0.0545445	-751.732	0.987889	1.04999
148	sp|Q3SX14|GELS_BOVIN	2	8	80730.1	99.7,99.7,99.7,99.7,99.7,99.7,99.7,99.7	DSQEEEKTEALTSAK,EVQGFESATFLGYFK,HVVPNEVVVQR,QTQVSVLPEGGETPLFK,SEDCFILDHGK | Carbamidomethyl [C4],TPSAAYLWVGAGASEAEK,VPFDAATLHTSTAMAAQHGMDDDGR,YIETDPANR	sp|Q3SX14|GELS_BOVIN Gelsolin OS=Bos taurus GN=GSN PE=2 SV=1	sp|Q3SX14|GELS_BOVIN,tr|F1MJH1|F1MJH1_BOVIN	1664.772248,1721.818536,1274.704536,1828.953338 : 1828.956872 : 1828.953976,1319.578752,1806.87123 : 1806.885652 : 1806.871012,2614.148895 : 2614.151169,1077.507742	HVVPNEVVVQR,YIETDPANR,QTQVSVLPEGGETPLFK	GSN	http://www.uniprot.org/uniprot/Q3SX14	16.5527		4.25078e+10	4.27181e+10	1.80117e+10	4.08492e+10	4.1506e+10	3.80364e+10	1.94888e+10	2.87545e+10	3.67172e+10	5.12595e+10	5.42695e+10	3.14201e+10	6.18805e+10	57904571300	6.65849e+10	4.54538e+10	3.15197e+10	5.10951e+10	0.0550164	-1.4203	0.826306	1.03819
149	sp|Q3T0P6|PGK1_BOVIN	1	13	44537.3	99.7,99.7,99.7,99.7,99.7,99.7,99.7,99.7,99.7,99.7,99.7,99.7,99.7	ACADPAAGSVILLENLR | Carbamidomethyl [C2],AHSSMVGVNLPK,ALESPERPFLAILGGAK,GCITIIGGGDTATCCAK | Carbamidomethyl [C2 C14 C15],IQLISNMLDK,ITLPVDFVTADK,LGDVYVNDAFGTAHR,LGDVYVNDAFGTAHR | Deamidated [N7],NNQITNNQR,TGQATVASGIPAGWMGLDCGPESSK | Carbamidomethyl [C19],VLNNMEIGTSLFDEEGSK,VSHVSTGGGASLELLEGK,YSLQPVAVELK	sp|Q3T0P6|PGK1_BOVIN Phosphoglycerate kinase 1 OS=Bos taurus GN=PGK1 PE=2 SV=3	sp|Q3T0P6|PGK1_BOVIN	1768.905616,1238.640154,1767.985437,1753.779828,1173.642898,1317.707638,1633.786713 : 1633.778336,1634.76285,1100.5309,2476.14511,1981.929614,1739.90359,1245.69364 : 1245.695204	LGDVYVNDAFGTAHR,YSLQPVAVELK,VLNNMEIGTSLFDEEGSK	PGK1	http://www.uniprot.org/uniprot/Q3T0P6	43.4053		2.10258e+10	1.89182e+10	1.41985e+10	2.67103e+10	3.24647e+10	3.43051e+10	1.51712e+10	1.51842e+10	3.05194e+10	4.63353e+10	3.07067e+10	2.52087e+10	5.24656e+10	35254158420	4.72412e+10	3.46004e+10	3.29639e+10	2.70051e+10	0.055267	-1.46071	0.934671	-1.01524
150	tr|F1MSZ6|F1MSZ6_BOVIN	1	7	52439.7	99.7,99.7,99.7,99.7,99.7,99.7,99.7	ANSHFATAFYQHLADSK,EVALNTIIFMGR,SDLYVSDAFHK,SPVEDVCTAKPR | Carbamidomethyl [C7],SSELVSANR,TSDQIHFFFAK,VAESTQVLELPFK	tr|F1MSZ6|F1MSZ6_BOVIN Antithrombin-III OS=Bos taurus GN=SERPINC1 PE=1 SV=1	tr|F1MSZ6|F1MSZ6_BOVIN	1906.897644,1362.719864,1280.605966,1357.665488,961.483964,1339.655862 : 1339.651602 : 1339.653098,1459.781648 : 1459.79038 : 1459.791028 : 1459.790782	SDLYVSDAFHK,SSELVSANR,TSDQIHFFFAK	SERPINC1	http://www.uniprot.org/uniprot/F1MSZ6	18.2796		3.47788e+10	2.59125e+10	2.77145e+10	1.62869e+10	5.96044e+10	3.01792e+10	1.61143e+10	1.37738e+10	2.39589e+10	3.68246e+10	2.77469e+10	3.32911e+10	2.94163e+10	48092247000	4.10689e+10	3.56234e+10	4.55457e+10	3.77182e+10	0.0558579	-1.40305	0.911291	1.0186
151	sp|Q3T0V4|RS11_BOVIN	1	1	18430.6	99.7	CPFTGNVSIR | Carbamidomethyl [C1]	sp|Q3T0V4|RS11_BOVIN 40S ribosomal protein S11 OS=Bos taurus GN=RPS11 PE=2 SV=3	sp|Q3T0V4|RS11_BOVIN	1149.56	CPFTGNVSIR | Carbamidomethyl [C1]	RPS11	http://www.uniprot.org/uniprot/Q3T0V4	6.32911		4.68763e+08	1.3338e+08	3.4068e+08	2.56535e+08	8.57951e+07	5.33666e+08	1.29141e+08	4.1319e+07	4.9327e+08	4.12155e+08	2.97791e+08	4.10179e+08	2.90666e+08	449976416	6.47582e+08	4.50511e+08	6.53993e+08	7.33924e+08	0.0558729	-2.03726	0.735293	-1.12493
152	sp|P11966|ODPB_BOVIN	1	2	39126	99.7,99.7	EGIECEVINLR | Carbamidomethyl [C5],ILEDNSVPQVK	sp|P11966|ODPB_BOVIN Pyruvate dehydrogenase E1 component subunit beta, mitochondrial OS=Bos taurus GN=PDHB PE=1 SV=2	sp|P11966|ODPB_BOVIN	1330.659784,1240.670486	EGIECEVINLR | Carbamidomethyl [C5],ILEDNSVPQVK	PDHB	http://www.uniprot.org/uniprot/P11966	6.12813		4.94428e+08	4.34494e+07	1.46608e+08	2.50454e+08	1.44585e+09	1.68004e+08	1.5505e+08	1.20425e+08	2.23589e+07	1.12472e+09	3.0686e+08	3.64348e+08	1.046e+09	1340443906	1.57251e+09	1.74663e+08	1.29749e+09	5.74858e+08	0.0558945	-3.26869	0.977659	1.01633
153	tr|E1BKZ1|E1BKZ1_BOVIN	1	1	46237.7	99.7	ALLTPVAIAAGR	tr|E1BKZ1|E1BKZ1_BOVIN Uncharacterized protein (Fragment) OS=Bos taurus GN=GSR PE=4 SV=2	tr|E1BKZ1|E1BKZ1_BOVIN	1151.698844 : 1151.701804 : 1151.702138	ALLTPVAIAAGR	GSR	http://www.uniprot.org/uniprot/E1BKZ1	2.85714		5.16206e+07	2.07729e+07	0	9.93757e+07	1.3051e+08	5.58407e+07	0	0	1.00798e+08	7.00905e+07	3.30146e+08	2.23391e+07	4.16557e+08	109793840	1.9561e+08	1.04241e+08	1.3358e+08	9.23323e+07	0.0562044	-800.503	0.368221	19.808
154	sp|Q32PG1|AP3B1_BOVIN	1	1	119967	99.7	LQILNLGAK	sp|Q32PG1|AP3B1_BOVIN AP-3 complex subunit beta-1 OS=Bos taurus GN=AP3B1 PE=2 SV=1	sp|Q32PG1|AP3B1_BOVIN	968.601	LQILNLGAK	AP3B1	http://www.uniprot.org/uniprot/Q32PG1	0.830258		6.58304e+07	7.7953e+07	2.95896e+06	1.05505e+08	1.24721e+08	2.27873e+07	2.21021e+06	5.45953e+06	1.57334e+08	1.53569e+08	1.12956e+08	6.46025e+07	1.83399e+08	186135648	2.28181e+08	1.12108e+08	1.23807e+08	8.1594e+07	0.0562736	-3.99355	0.799922	1.18754
155	tr|Q2KIW1|Q2KIW1_BOVIN	1	2	39841.3	99.7,99.7	EDPTVLELK,EHFYATNDHYFVDQYMR	tr|Q2KIW1|Q2KIW1_BOVIN Paraoxonase 1 OS=Bos taurus GN=PON1 PE=1 SV=1	tr|Q2KIW1|Q2KIW1_BOVIN	1042.563468,2234.946351	EDPTVLELK,EHFYATNDHYFVDQYMR	PON1	http://www.uniprot.org/uniprot/Q2KIW1	7.32394		1.70581e+09	1.92155e+09	5.6603e+08	1.36134e+09	2.34959e+09	1.46397e+09	7.8358e+08	7.25467e+08	2.29149e+09	2.05769e+09	2.01831e+09	1.95458e+09	1.69199e+09	3135339344	2.08021e+09	1.71829e+09	2.71229e+09	2.25432e+09	0.0565277	-1.54605	0.817058	-1.05065
156	sp|P00741|FA9_BOVIN	2	1	52045.4	99.7	SASILQYLK	sp|P00741|FA9_BOVIN Coagulation factor IX OS=Bos taurus GN=F9 PE=1 SV=2	sp|P00741|FA9_BOVIN,tr|F1MBC5|F1MBC5_BOVIN	1021.578712 : 1021.580888	SASILQYLK	F9	http://www.uniprot.org/uniprot/P00741	1.94805		1.42974e+09	1.53709e+07	4.24841e+07	6.24827e+07	2.29639e+09	6.98708e+06	4.91022e+06	0	4.48096e+07	138529	1.97443e+07	9.24158e+08	2.04276e+07	1693125250	1.01054e+09	1.83614e+07	9.74341e+08	4.2376e+08	0.0565409	-64.085	0.196346	15.1138
157	tr|Q148D3|Q148D3_BOVIN	1	1	54690.7	99.7	AIEILGGELGSK	tr|Q148D3|Q148D3_BOVIN Fumarate hydratase OS=Bos taurus GN=FH PE=1 SV=1	tr|Q148D3|Q148D3_BOVIN	1185.66	AIEILGGELGSK	FH	http://www.uniprot.org/uniprot/Q148D3	2.35294		2.37071e+09	3.06172e+09	8.02578e+09	2.31457e+08	2.31552e+09	1.13599e+08	6.1983e+09	1.52352e+09	4.76233e+09	1.17751e+09	1.56272e+06	2.56896e+09	3.21389e+07	1425279870	2.8846e+09	7.7848e+07	3.12805e+09	3.16688e+09	0.0567238	7.2346	0.0545905	-7.37913
158	tr|F1MAV0|F1MAV0_BOVIN	1	28	56440.5	99.7,99.7,99.7,99.7,99.7,99.7,99.7,99.7,99.7,99.7,99.7,99.7,99.7,99.7,99.7,99.7,99.7,99.7,99.7,99.7,99.7,99.7,99.7,99.7,99.7,99.7,99.7,99.7	ARPATATVGQK,CHAANPNGR | Carbamidomethyl [C1],EDGGGWWYNR,EEAPSLRPVPPPISGGGYR,GDKVTALYEGFTVQNEANK,GGWTVIQNR,HQLYIDETVK,ISQLTNMGPTK,ISQLTNMGPTK | Oxidation [M7],KEEAPSLRPVPPPISGGGYR,KKEEAPSLRPVPPPISGGGYR,KPPDADGCLHADPDLGVLCPTGCK | Carbamidomethyl [C8 C19 C23],LESDVSTQMEYCR | Carbamidomethyl [C12],LESDVSTQMEYCR | Carbamidomethyl [C12] Oxidation [M9],LLIEMEDWK,NGGETSEMYLIQPEDSSKPYR | Oxidation [M8],QD…	tr|F1MAV0|F1MAV0_BOVIN Fibrinogen beta chain OS=Bos taurus GN=FGB PE=1 SV=2	tr|F1MAV0|F1MAV0_BOVIN	1098.614436 : 1098.61453 : 1098.61523,995.436969,1238.509622 : 1238.509152 : 1238.510398,1978.02429,2083.018218,1029.534798,1244.638424 : 1244.639164 : 1244.63744 : 1244.638278 : 1244.64064,1188.618228 : 1188.607012 : 1188.61274,1204.61426 : 1204.618626,2106.13374 : 2106.12315 : 2106.117609,2234.217332,2592.182732 : 2592.179625 : 2592.1689 : 2592.17981,1616.680856 : 1616.679238 : 1616.690072 : 16…	HQLYIDETVK,GGWTVIQNR,TSSSTFQYITLLK	FGB	http://www.uniprot.org/uniprot/F1MAV0	56.5657		8.39063e+11	4.23599e+11	8.46503e+11	3.07286e+11	4.78677e+11	3.88637e+11	9.49915e+11	1.39843e+12	6.1762e+11	3.34476e+11	3.57282e+11	6.60771e+11	1.4858e+11	564444447000	3.3853e+11	5.0062e+11	3.40238e+11	3.96057e+11	0.0571727	1.63768	0.227875	-1.3501
159	sp|Q76LV1|HS90B_BOVIN	1	6	83252.5	99.7,99.7,99.7,99.7,99.7,99.7	ADLVNNLGTIAK,HLEINPDHPIVETLR,HSQFIGYPITLYLEK,LGIHEDSTNR,NPDDITQEEYGEFYK,YHTSQSGDEMTSLSEYVSR	sp|Q76LV1|HS90B_BOVIN Heat shock protein HSP 90-beta OS=Bos taurus GN=HSP90AB1 PE=2 SV=3	sp|Q76LV1|HS90B_BOVIN	1227.681588,1781.942612 : 1781.938404,1807.933482,1140.552447,1846.791146 : 1846.790372,2175.939216	HLEINPDHPIVETLR,ADLVNNLGTIAK,LGIHEDSTNR	HSP90AB1	http://www.uniprot.org/uniprot/Q76LV1	11.8785		5.01442e+09	1.45669e+09	3.03794e+09	1.0266e+09	9.73321e+09	3.15473e+09	9.61434e+09	9.439e+08	2.04009e+09	6.56542e+09	5.93204e+09	5.05116e+09	1.65306e+10	6928980740	1.13531e+10	2.19933e+09	9.01399e+09	6.71734e+09	0.0579746	-2.25687	0.892328	1.05584
160	tr|A6QR61|A6QR61_BOVIN	1	1	18884.4	99.7	IVVPPLPGK	tr|A6QR61|A6QR61_BOVIN SNX12 protein OS=Bos taurus GN=SNX12 PE=2 SV=1	tr|A6QR61|A6QR61_BOVIN	918.59	IVVPPLPGK	SNX12	http://www.uniprot.org/uniprot/A6QR61	5.55556		5.63153e+08	2.62701e+06	3.39917e+08	0	6.31102e+08	0	3.45616e+08	0	0	1.35961e+09	7.70155e+08	4.46145e+08	1.19908e+09	719121540	1.20741e+09	139079	8.41387e+08	9.95802e+08	0.0585508	-4157.78	0.642068	6.8355
161	tr|A4FV50|A4FV50_BOVIN	1	5	38421.4	99.7,99.7,99.7,99.7,99.7	CHAIIDEQPLIFK | Carbamidomethyl [C1],FVEFDMKPVCK | Carbamidomethyl [C10],GELYCLPCHDK | Carbamidomethyl [C5 C8],NDPYHPDHFNCANCGK | Carbamidomethyl [C11 C14],VIEGDVVSALNK	tr|A4FV50|A4FV50_BOVIN MGC142792 protein OS=Bos taurus GN=MGC142792 PE=2 SV=1	tr|A4FV50|A4FV50_BOVIN	1582.82341,1398.66654,1390.601684,1944.761007,1242.683024	FVEFDMKPVCK | Carbamidomethyl [C10],GELYCLPCHDK | Carbamidomethyl [C5 C8],NDPYHPDHFNCANCGK | Carbamidomethyl [C11 C14]	MGC142792	http://www.uniprot.org/uniprot/A4FV50	18.6944		2.03639e+09	2.3809e+09	4.66628e+09	3.36402e+09	1.70163e+09	3.71358e+09	4.77326e+09	2.21719e+09	3.02348e+09	5.62325e+09	1.97836e+09	1.71751e+09	2.85937e+09	2332872096	3.30796e+09	2.4325e+09	2.23671e+09	2.21071e+09	0.0594983	1.39333	0.218183	-1.23188
162	sp|Q3T0Z7|DHPR_BOVIN	1	3	25503.9	99.7,99.7,99.7	AAVHQLCQSLAGK | Carbamidomethyl [C7],EGGLLTLAGAR,QSVWTSTISSHLATK	sp|Q3T0Z7|DHPR_BOVIN Dihydropteridine reductase OS=Bos taurus GN=QDPR PE=2 SV=1	sp|Q3T0Z7|DHPR_BOVIN	1381.713948,1056.592858,1644.845704	AAVHQLCQSLAGK | Carbamidomethyl [C7],EGGLLTLAGAR,QSVWTSTISSHLATK	QDPR	http://www.uniprot.org/uniprot/Q3T0Z7	16.1157		1.13196e+09	1.40945e+09	2.25761e+09	1.12977e+09	2.31223e+09	1.31859e+09	1.30742e+09	6.01998e+08	2.60097e+09	3.52413e+09	2.22586e+09	1.43496e+09	3.93557e+09	2474809717	3.55719e+09	2.76936e+09	2.81613e+09	2.16262e+09	0.0595757	-1.59212	0.619168	-1.12222
163	sp|Q5EAD6|RL15_BOVIN	3	1	24145.9	99.7	VLNSYWVGEDSTYK	sp|Q5EAD6|RL15_BOVIN 60S ribosomal protein L15 OS=Bos taurus GN=RPL15 PE=2 SV=3	sp|Q5EAD6|RL15_BOVIN,tr|E1BK63|E1BK63_BOVIN,tr|G5E686|G5E686_BOVIN	1659.79	VLNSYWVGEDSTYK	RPL15	http://www.uniprot.org/uniprot/Q5EAD6	6.86275		0	0	0	1.03322e+07	0	0	0	0	0	0	672623	0	5.20768e+07	0	0	0	7.35309e+06	1.13978e+08	0.0598588	-1462.9	0.397392	22.3661
164	tr|E1BJ08|E1BJ08_BOVIN	1	1	27398.6	99.7	NDPIVSSLPTDVK	tr|E1BJ08|E1BJ08_BOVIN Uncharacterized protein OS=Bos taurus GN=LOC785216 PE=3 SV=2	tr|E1BJ08|E1BJ08_BOVIN	1383.717048 : 1383.721702	NDPIVSSLPTDVK	LOC785216	http://www.uniprot.org/uniprot/E1BJ08	5.39419		712727	0	2.30193e+07	0	1.2737e+07	4.00922e+08	2.28039e+07	0	0	0	1.02426e+08	0	5.87951e+08	56167152	1.08363e+07	4.713e+08	1.58868e+08	5.05542e+07	0.0598692	-2528.47	0.835839	2.24331
165	sp|Q2TBI0|LBP_BOVIN	2	1	53697.5	99.7	IQLYDPILQIHK	sp|Q2TBI0|LBP_BOVIN Lipopolysaccharide-binding protein OS=Bos taurus GN=LBP PE=2 SV=1	sp|Q2TBI0|LBP_BOVIN,tr|F1MNN7|F1MNN7_BOVIN	1479.843555 : 1479.845175	IQLYDPILQIHK	LBP	http://www.uniprot.org/uniprot/Q2TBI0	2.4948		8.04533e+08	8.41294e+08	0	1.43521e+06	1.39787e+09	0	0	0	1.05316e+09	7.5454e+08	1.56971e+08	1.26649e+09	6.45607e+08	4050504190	6.88676e+08	1.55203e+06	7.525e+08	1.62109e+09	0.0602306	-4217.72	0.739028	4.00567
166	tr|F1MZ96|F1MZ96_BOVIN	1	6	26561.6	99.7,99.7,99.7,99.7,99.7,99.7	LLIYQISNR,LLIYQISNR | Deamidated [Q5],RSDAEPSVFLFKPSDEQLK,SDAEPSVFLFKPSDEQLK,TGTVSVVCLVNDFYPK | Carbamidomethyl [C8],VDGVTQSSSNFQNSFTDQDSK	tr|F1MZ96|F1MZ96_BOVIN Uncharacterized protein OS=Bos taurus PE=1 SV=2	tr|F1MZ96|F1MZ96_BOVIN	1118.63809 : 1118.63624,1119.625502,2192.109942,2036.013558 : 2036.01099,1797.898238,2289.977745 : 2289.995502 : 2289.998896 : 2289.996478 : 2289.996998	SDAEPSVFLFKPSDEQLK,TGTVSVVCLVNDFYPK | Carbamidomethyl [C8],VDGVTQSSSNFQNSFTDQDSK		http://www.uniprot.org/uniprot/F1MZ96	27.0833		3.54336e+10	1.13644e+10	1.84719e+09	2.17282e+10	3.19586e+10	4.17121e+10	2.43536e+09	8.95188e+09	3.47314e+10	2.30563e+10	4.7706e+10	3.24061e+10	2.43141e+10	38127735972	2.10335e+10	3.50939e+10	4.82863e+10	4.00911e+10	0.0604998	-2.48184	0.723699	1.17422
167	sp|Q3T087|RL11_BOVIN	1	1	20252.2	99.7	VLEQLTGQTPVFSK	sp|Q3T087|RL11_BOVIN 60S ribosomal protein L11 OS=Bos taurus GN=RPL11 PE=2 SV=3	sp|Q3T087|RL11_BOVIN	1545.839814 : 1545.842006	VLEQLTGQTPVFSK	RPL11	http://www.uniprot.org/uniprot/Q3T087	7.86517		1.18717e+09	0	0	1.90254e+07	1.51346e+09	1.3035e+07	5.16675e+08	0	0	2.73483e+09	6.54854e+08	2.984e+08	2.64155e+07	1819464060	2.5182e+09	2.41582e+07	1.30101e+09	9.03208e+08	0.0615622	-3473	0.928421	1.44331
168	sp|P46196|MK01_BOVIN	1	4	41375.2	99.7,99.7,99.7,99.7	DVYIVQDLMETDLYK,FDMELDDLPK,GQVFDVGPR,HENIIGINDIIR	sp|P46196|MK01_BOVIN Mitogen-activated protein kinase 1 OS=Bos taurus GN=MAPK1 PE=2 SV=3	sp|P46196|MK01_BOVIN	1843.900884,1221.566592,973.495356,1405.767363	GQVFDVGPR,DVYIVQDLMETDLYK,FDMELDDLPK	MAPK1	http://www.uniprot.org/uniprot/P46196	12.7778		2.09218e+10	8.62869e+09	4.36508e+10	5.55696e+09	1.6003e+10	5.72464e+09	5.62206e+10	1.60129e+10	1.2816e+10	1.08516e+10	8.32972e+09	1.02855e+10	4.79988e+09	15350889220	9.31705e+09	5.83284e+09	9.5909e+09	6.95497e+09	0.0616616	1.89345	0.372357	-1.33594
169	sp|Q95132|ICAM1_BOVIN	2	1	58428.1	99.7	VYLVLGDQK	sp|Q95132|ICAM1_BOVIN Intercellular adhesion molecule 1 OS=Bos taurus GN=ICAM1 PE=2 SV=1	sp|Q95132|ICAM1_BOVIN,tr|F1MI38|F1MI38_BOVIN	1033.57	VYLVLGDQK	ICAM1	http://www.uniprot.org/uniprot/Q95132	1.68224		0	4.4751e+06	1.19575e+08	0	0	0	5.09504e+07	0	393256	0	0	0	0	0	0	0	0	0	0.0621058	776.423	0.764558	-2.72494
170	sp|Q2HJ86|TBA1D_BOVIN	4	12	50282.4	99.7,99.7,99.7,99.7,99.7,99.7,99.7,99.7,99.7,99.7,99.7,99.7	AFVHWYVGEGMEEGEFSEAR,AFVHWYVGEGMEEGEFSEAR | Oxidation [M11],AVFVDLEPTVIDEVR,AYHEQLSVAEITNACFEPANQMVK | Carbamidomethyl [C15],DVNAAIATIK,IHFPLATYAPVISAEK,LIGQIVSSITASLR,NLDIERPTYTNLNR,QLFHPEQLITGK,TIGGGDDSFNTFFSETGAGK,TIGGGDDSFNTFFSETGAGK | Deamidated [N10],VGINYQPPTVVPGGDLAK	sp|Q2HJ86|TBA1D_BOVIN Tubulin alpha-1D chain OS=Bos taurus GN=TUBA1D PE=1 SV=1	sp|P81947|TBA1B_BOVIN,sp|P81948|TBA4A_BOVIN,sp|Q2HJ86|TBA1D_BOVIN,tr|F2Z4C1|F2Z4C1_BOVIN	2328.990732 : 2329.010457 : 2329.009005 : 2329.007619 : 2329.009983,2345.007546,1700.896398,2749.287765 : 2749.286346,1014.57176,1755.9573 : 1755.95675,1456.854494,1717.867696 : 1717.86249,1409.765643 : 1409.766711,2006.888772 : 2006.885726,2007.887968,1823.977816	IHFPLATYAPVISAEK,QLFHPEQLITGK,VGINYQPPTVVPGGDLAK	TUBA1D	http://www.uniprot.org/uniprot/Q2HJ86	36.0619		1.13832e+11	9.14923e+10	7.4089e+10	8.78387e+10	1.60654e+11	1.17799e+11	1.05798e+11	4.9281e+10	1.22889e+11	2.20577e+11	1.61647e+11	1.23178e+11	2.76945e+11	192970383600	2.31532e+11	1.00382e+11	1.13647e+11	1.25751e+11	0.0622261	-1.50133	0.70935	1.07927
171	sp|Q2HJ58|PRPS1_BOVIN	1	1	34833.9	99.7	IFSGSSHQDLSQK	sp|Q2HJ58|PRPS1_BOVIN Ribose-phosphate pyrophosphokinase 1 OS=Bos taurus GN=PRPS1 PE=2 SV=3	sp|Q2HJ58|PRPS1_BOVIN	1432.7	IFSGSSHQDLSQK	PRPS1	http://www.uniprot.org/uniprot/Q2HJ58	4.08805		4.63226e+08	4.92477e+08	5.65698e+08	4.47302e+08	4.84707e+08	7.5625e+08	7.87998e+08	6.92367e+08	5.20206e+08	5.09186e+08	2.53277e+08	4.04385e+08	4.59558e+08	445390656	8.6492e+08	3.67845e+08	5.83698e+08	5.50218e+08	0.0627073	1.29077	0.0436577	-1.32298
172	sp|P01966|HBA_BOVIN	1	14	15184.2	99.7,99.7,99.7,99.7,99.7,99.7,99.7,99.7,99.7,99.7,99.7,99.7,99.7,99.7	AVEHLDDLPGALSELSDLHAHK,FLANVSTVLTSK,FLANVSTVLTSK | Deamidated [N4],FLANVSTVLTSKYR,GHGAKVAAALTK,LLSHSLLVTLASHLPSDFTPAVHASLDK,LRVDPVNFK,LRVDPVNFK | Deamidated [N7],MFLSFPTTK,MFLSFPTTK | Oxidation [M1],TYFPHFDLSHGSAQVK,TYFPHFDLSHGSAQVK | Deamidated [Q14],VGGHAAEYGAEALER,VLSAADKGNVK	sp|P01966|HBA_BOVIN Hemoglobin subunit alpha OS=Bos taurus GN=HBA PE=1 SV=2	sp|P01966|HBA_BOVIN	2366.185395 : 2366.184835 : 2366.18654 : 2366.20575 : 2366.188525 : 2366.18618 : 2366.190125 : 2366.18663 : 2366.186905 : 2366.18899 : 2366.191645 : 2366.190015 : 2366.1924 : 2366.18594 : 2366.19648 : 2366.181885 : 2366.185375 : 2366.1853 : 2366.182016 : 2366.189524 : 2366.189228 : 2366.194348 : 2366.187576 : 2366.18478 : 2366.184344 : 2366.187704 : 2366.1859 : 2366.186544 : 2366.187224 : 2366.18…	VGGHAAEYGAEALER,FLANVSTVLTSK,AVEHLDDLPGALSELSDLHAHK	HBA	http://www.uniprot.org/uniprot/P01966	95.7746		3.02934e+12	5.85154e+12	3.40195e+12	1.20191e+13	3.16123e+12	2.58283e+12	6.31915e+12	1.10302e+13	2.7953e+12	2.21055e+12	1.26511e+12	3.82979e+12	2.0251e+12	3646863401000	3.41929e+12	2.97318e+12	2.90325e+12	2.98632e+12	0.0636446	1.68895	0.389631	-1.25992
173	tr|F1MNM7|F1MNM7_BOVIN	1	28	125565	99.7,99.7,99.7,99.7,99.7,99.7,99.7,99.7,99.7,99.7,99.7,99.7,99.7,99.7,99.7,99.7,99.7,99.7,99.7,99.7,99.7,99.7,99.7,99.7,99.7,99.7,99.7,99.7	DALSTGMASIVDTAK | Oxidation [M7],DAVASGATGAVGVAK,DIVSTSITGAMGVAK,DTMSTGLTGAMGVAK,DTMSTGLTGAMGVAK | Oxidation [M3 M11],DTMSTGLTGAMGVAK | Oxidation [M3],DTVSTGLTGAMGMAK,DTVSTGLTGAMGMAK | Oxidation [M11 M13],DTVSTGLTGAMGVAK,DVLSTAITGAMGVAK,DVLSTAITGAMGVAK | Oxidation [M11],DVVASGLTGAMGVAK,DVVASGLTGAMGVAK | Oxidation [M11],DVVSTGLTGAVNMAK | Oxidation [M13],EAQPAAEPAGAPAEEAAQPQAQAPTDPEQTAR,EAVQVGMDTTK…	tr|F1MNM7|F1MNM7_BOVIN Uncharacterized protein (Fragment) OS=Bos taurus GN=PLIN4 PE=4 SV=2	tr|F1MNM7|F1MNM7_BOVIN	1494.721844 : 1494.72641,1272.663778,1448.746838,1438.678682 : 1438.680336 : 1438.68655 : 1438.677982,1470.664526 : 1470.667174,1454.687176,1438.677982,1470.677554,1406.706604 : 1406.697672 : 1406.71774,1432.76786,1448.750186 : 1448.748966,1374.71967 : 1374.724992,1390.70598,1477.75923 : 1477.744202,3197.488107 : 3197.486336,1177.561172,3226.511643 : 3226.525194,1035.503786,1370.64583,1121.538256…	GTVQTGMDTTK,DVVASGLTGAMGVAK,DTVSTGLTGAMGVAK	PLIN4	http://www.uniprot.org/uniprot/F1MNM7	42.2222		4.5367e+10	9.23506e+10	3.57924e+10	1.42852e+11	4.53299e+10	1.28531e+11	4.07618e+10	8.27259e+10	8.91996e+10	8.45604e+10	3.34101e+10	2.84458e+10	6.57723e+10	51097781632	7.79302e+10	3.77553e+10	5.34466e+10	4.89983e+10	0.0650923	1.55426	0.532845	-1.15129
174	sp|Q8SPU8|DHRS4_BOVIN	2	1	29439.9	99.7	VNCLAPGLIR | Carbamidomethyl [C3]	sp|Q8SPU8|DHRS4_BOVIN Dehydrogenase/reductase SDR family member 4 OS=Bos taurus GN=DHRS4 PE=2 SV=2	sp|Q8SPU8|DHRS4_BOVIN,tr|F1MZD5|F1MZD5_BOVIN	1111.62	VNCLAPGLIR | Carbamidomethyl [C3]	DHRS4	http://www.uniprot.org/uniprot/Q8SPU8	3.58423		1.01999e+08	1.60964e+08	0	0	2.35002e+08	0	0	3.51691e+07	4.3186e+08	3.50393e+08	1.65568e+08	1.98484e+08	4.16378e+08	373815744	2.22889e+08	7.58599e+07	3.2077e+08	2.20984e+08	0.0657294	-1640.11	0.53762	-10.415
175	tr|A7MB38|A7MB38_BOVIN	1	2	56035.9	99.7,99.7	LIVENLSSR,QAGEVTYADAHK	tr|A7MB38|A7MB38_BOVIN SFRS4 protein OS=Bos taurus GN=SFRS4 PE=2 SV=1	tr|A7MB38|A7MB38_BOVIN	1029.577298,1288.605818	LIVENLSSR,QAGEVTYADAHK	SFRS4	http://www.uniprot.org/uniprot/A7MB38	4.25963		3.56148e+08	2.52393e+08	2.17352e+08	3.25014e+08	3.81689e+08	4.07323e+08	3.94458e+07	1.41492e+08	6.44017e+08	7.25342e+08	7.14367e+08	2.32862e+08	8.51226e+08	647988864	5.92e+08	4.62595e+08	6.27612e+08	4.43932e+08	0.0660805	-2.00154	0.689768	1.15243
176	tr|A5PKC2|A5PKC2_BOVIN	1	3	43315.1	99.7,99.7,99.7	DGRPEIQLHNHWAQLTVSAGPR,IALGGLLFPASDLR,VDGVEVLCLR | Carbamidomethyl [C8]	tr|A5PKC2|A5PKC2_BOVIN SHBG protein OS=Bos taurus GN=SHBG PE=2 SV=1	tr|A5PKC2|A5PKC2_BOVIN	2481.262372,1441.828236,1158.612382	DGRPEIQLHNHWAQLTVSAGPR,IALGGLLFPASDLR,VDGVEVLCLR | Carbamidomethyl [C8]	SHBG	http://www.uniprot.org/uniprot/A5PKC2	11.4713		7.12771e+08	2.88303e+08	5.90744e+08	3.0245e+08	1.07737e+09	3.19942e+08	1.79286e+08	4.07922e+07	3.68984e+08	8.6358e+08	8.38875e+08	4.56519e+08	6.11398e+08	1291366688	9.28056e+08	6.40009e+08	5.70272e+08	4.14593e+08	0.0662764	-2.03226	0.380601	1.38035
177	sp|Q5E947|PRDX1_BOVIN	2	6	22209.3	99.7,99.7,99.7,99.7,99.7,99.7	ATAVMPDGQFK | Oxidation [M5],HGEVCPAGWKPGSDTIKPDVQK | Carbamidomethyl [C5],LNCQVIGASVDSHFCHLAWINTPK | Carbamidomethyl [C3 C15],LVQAFQFTDK,QGGLGPMNIPLISDPK,TIAQDYGVLK	sp|Q5E947|PRDX1_BOVIN Peroxiredoxin-1 OS=Bos taurus GN=PRDX1 PE=2 SV=1	sp|PRDX1_HUMAN|,sp|Q5E947|PRDX1_BOVIN	1179.560236,2405.177115,2766.338904,1195.620754 : 1195.623904,1635.853482,1106.595328 : 1106.5973	TIAQDYGVLK,LNCQVIGASVDSHFCHLAWINTPK | Carbamidomethyl [C3 C15],LVQAFQFTDK	PRDX1	http://www.uniprot.org/uniprot/Q5E947	46.7337		9.03953e+09	8.61725e+09	8.729e+09	1.19833e+10	1.78625e+10	2.31932e+10	1.30452e+10	3.47027e+09	1.99964e+10	2.69946e+10	2.0033e+10	1.1737e+10	3.89359e+10	25834962180	2.09011e+10	2.36432e+10	2.38595e+10	1.45964e+10	0.0664056	-1.7082	0.939687	-1.02094
178	sp|Q3SWX1|CNPY4_BOVIN	1	3	27368.5	99.7,99.7,99.7	EVLELGQVLDTGK,ILDYSVHAER,LEEALENLCER | Carbamidomethyl [C9]	sp|Q3SWX1|CNPY4_BOVIN Protein canopy homolog 4 OS=Bos taurus GN=CNPY4 PE=2 SV=1	sp|Q3SWX1|CNPY4_BOVIN	1399.766652,1201.604382,1374.654252	EVLELGQVLDTGK,ILDYSVHAER,LEEALENLCER | Carbamidomethyl [C9]	CNPY4	http://www.uniprot.org/uniprot/Q3SWX1	14.2259		3.35845e+09	5.26689e+08	1.16636e+08	4.9961e+08	7.14455e+08	1.03195e+09	6.2367e+07	3.5787e+08	2.61701e+09	1.22627e+09	3.75699e+09	3.67185e+08	1.02555e+09	5623375356	4.31343e+09	2.87535e+09	8.14409e+08	3.35782e+09	0.0664987	-3.08701	0.543782	-1.42259
179	tr|A7MBA2|A7MBA2_BOVIN	1	4	105885	99.7,99.7,99.7,99.7	DTSEDIEELVEPVAAHGPK,FTATASLGVIHK,IEVLYEDEGFR,QFAALVASK	tr|A7MBA2|A7MBA2_BOVIN PSMD1 protein OS=Bos taurus GN=PSMD1 PE=2 SV=1	tr|A7MBA2|A7MBA2_BOVIN	2034.991566,1243.701735,1368.662116,933.528116	FTATASLGVIHK,QFAALVASK,IEVLYEDEGFR	PSMD1	http://www.uniprot.org/uniprot/A7MBA2	5.35152		3.96791e+08	9.03236e+08	3.89893e+09	6.92339e+08	4.81507e+08	1.18298e+09	6.96053e+09	6.82904e+08	1.33885e+09	6.28861e+08	3.02451e+08	7.30791e+08	5.23934e+08	560732096	9.68554e+08	7.17707e+08	5.34976e+08	4.18308e+08	0.0668257	2.06871	0.370594	-1.4027
180	sp|Q28007|DPYD_BOVIN	2	1	111696	99.7	SIEELQDWDGQSPATK	sp|Q28007|DPYD_BOVIN Dihydropyrimidine dehydrogenase [NADP(+)] OS=Bos taurus GN=DPYD PE=1 SV=1	sp|Q28007|DPYD_BOVIN,tr|F1N549|F1N549_BOVIN	1802.830664 : 1802.836336 : 1802.842492 : 1802.83188	SIEELQDWDGQSPATK	DPYD	http://www.uniprot.org/uniprot/Q28007	1.56098		0	0	0	1.86933e+07	4.38251e+07	0	0	0	0	5.92119e+07	6.22954e+06	601787	1.82198e+08	84980592	9.18489e+07	0	2.49112e+07	0	0.0687701	-3863.23	0.449763	25.9873
181	sp|Q2TA49|VASP_BOVIN	1	3	40462.9	99.7,99.7,99.7	DESANQEESDAR,QEEASAGPVAPK,QVWGLNFGSK	sp|Q2TA49|VASP_BOVIN Vasodilator-stimulated phosphoprotein OS=Bos taurus GN=VASP PE=2 SV=3	sp|Q2TA49|VASP_BOVIN	1349.536122,1182.58915,1134.584056	DESANQEESDAR,QEEASAGPVAPK,QVWGLNFGSK	VASP	http://www.uniprot.org/uniprot/Q2TA49	8.87728		3.06774e+08	3.74226e+08	7.73954e+08	3.71172e+08	7.64926e+08	7.04299e+08	7.86288e+08	2.65882e+08	7.90227e+08	1.45921e+09	3.12553e+08	2.41836e+08	3.03428e+08	835481012	9.7527e+08	2.40755e+08	2.99204e+08	2.79501e+08	0.0687864	1.69299	0.180784	-1.45674
182	sp|P45478|PPT1_BOVIN	2	1	34142.2	99.7	IPGIHVLSLEIGK	sp|P45478|PPT1_BOVIN Palmitoyl-protein thioesterase 1 OS=Bos taurus GN=PPT1 PE=1 SV=1	sp|P45478|PPT1_BOVIN,tr|F1MSA1|F1MSA1_BOVIN	1374.82	IPGIHVLSLEIGK	PPT1	http://www.uniprot.org/uniprot/P45478	4.24837		1.02826e+08	1.52267e+06	0	0	3.78609e+08	0	0	9.46348e+06	1.6815e+06	9.70624e+07	2.71683e+07	3.87273e+07	1.07677e+07	178506368	3.321e+08	1.5695e+07	4.68294e+07	3.00217e+06	0.0689771	-873.017	0.562016	-7.70587
183	tr|E1BI56|E1BI56_BOVIN	1	1	33026.6	99.7	VTLDVLPAAPALK	tr|E1BI56|E1BI56_BOVIN Uncharacterized protein OS=Bos taurus GN=TREML1 PE=4 SV=1	tr|E1BI56|E1BI56_BOVIN	1306.78	VTLDVLPAAPALK	TREML1	http://www.uniprot.org/uniprot/E1BI56	4.12698		9.4156e+08	8.30751e+06	0	0	6.69308e+08	0	0	0	0	1.13891e+07	47299.1	1.24155e+09	401894	577303420	4.67235e+08	0	3.11514e+08	3.45351e+08	0.0691915	-5409.01	0.620513	9.12864
184	sp|Q9N285|MTCH2_BOVIN	2	2	33293.6	99.7,99.7	GLFTGLTPR,VLQHYQECDK | Carbamidomethyl [C8]	sp|Q9N285|MTCH2_BOVIN Mitochondrial carrier homolog 2 OS=Bos taurus GN=MTCH2 PE=2 SV=2	sp|Q9N285|MTCH2_BOVIN,tr|A6QR21|A6QR21_BOVIN	960.535156,1318.595256	GLFTGLTPR,VLQHYQECDK | Carbamidomethyl [C8]	MTCH2	http://www.uniprot.org/uniprot/Q9N285	6.27063		4.18245e+08	5.79723e+08	2.34344e+08	6.20946e+08	1.15874e+09	3.21474e+08	4.03816e+08	2.21549e+08	1.2101e+09	1.14211e+09	7.14646e+08	6.01334e+08	1.83156e+09	1056377506	1.53892e+09	9.45702e+08	9.07023e+08	5.87294e+08	0.0694086	-1.75489	0.682103	-1.12708
185	sp|Q8SPP7|PGRP1_BOVIN	1	2	21062.9	99.7,99.7	DVQQTLSPGDELYK,QAQNVQYYHVR	sp|Q8SPP7|PGRP1_BOVIN Peptidoglycan recognition protein 1 OS=Bos taurus GN=PGLYRP1 PE=1 SV=1	sp|Q8SPP7|PGRP1_BOVIN	1591.768334 : 1591.763352 : 1591.77909,1404.686562 : 1404.696096 : 1404.68578	DVQQTLSPGDELYK,QAQNVQYYHVR	PGLYRP1	http://www.uniprot.org/uniprot/Q8SPP7	13.1579		1.13457e+10	1.34479e+10	2.46805e+10	5.17976e+09	4.51637e+09	5.76402e+09	2.18082e+11	8.27462e+09	8.57021e+09	2.42564e+09	5.24217e+09	3.78511e+09	4.35084e+09	3503896830	3.32895e+09	5.61592e+09	4.64193e+09	4.62233e+09	0.0695132	2.56902	0.678022	-1.22572
186	tr|F1MXI4|F1MXI4_BOVIN	1	3	93823.2	99.7,99.7,99.7	GYPHLCSICDLPVHSNK | Carbamidomethyl [C6 C9],IEELDQENEAALENGIK,ITPENLPQILLQLK	tr|F1MXI4|F1MXI4_BOVIN Uncharacterized protein OS=Bos taurus GN=MATR3 PE=1 SV=1	tr|F1MXI4|F1MXI4_BOVIN	1995.929325,1913.921864 : 1913.921216,1618.968682	GYPHLCSICDLPVHSNK | Carbamidomethyl [C6 C9],IEELDQENEAALENGIK,ITPENLPQILLQLK	MATR3	http://www.uniprot.org/uniprot/F1MXI4	5.6872		0	3.65373e+08	0	3.55884e+08	0	5.76911e+08	0	1.88306e+07	3.33981e+08	0	5.93267e+07	1.85054e+07	6.22434e+07	92221416	1.72346e+08	1.79052e+08	7.83341e+06	1.16685e+06	0.0699592	-2607.39	0.889796	1.76074
187	sp|Q9TT94|ACOD_BOVIN	1	2	41704.6	99.7,99.7	DDIYDPTYQDK,FSETDADPHNSR	sp|Q9TT94|ACOD_BOVIN Acyl-CoA desaturase OS=Bos taurus GN=SCD PE=2 SV=2	sp|Q9TT94|ACOD_BOVIN	1371.58022,1374.579378 : 1374.581642	DDIYDPTYQDK,FSETDADPHNSR	SCD	http://www.uniprot.org/uniprot/Q9TT94	6.40669		3.10033e+09	4.51982e+09	4.46026e+07	2.65997e+09	8.66759e+09	6.54804e+09	3.90997e+09	3.38478e+08	1.79353e+09	1.62909e+07	1.46886e+09	4.0822e+09	1.02849e+10	9453026300	1.5513e+10	5.22411e+09	6.37414e+09	1.93202e+09	0.0706894	-5.10308	0.514457	1.7459
188	tr|A5PK88|A5PK88_BOVIN	1	2	24116.6	99.7,99.7	DLTGELEYATK,NIPQMSFDDTDR	tr|A5PK88|A5PK88_BOVIN MGC159500 protein OS=Bos taurus GN=MGC159500 PE=2 SV=1	tr|A5PK88|A5PK88_BOVIN	1238.613086,1437.61889	DLTGELEYATK,NIPQMSFDDTDR	MGC159500	http://www.uniprot.org/uniprot/A5PK88	10.9005		3.62955e+08	4.25624e+08	2.59644e+08	2.67594e+08	4.35761e+08	3.30028e+08	4.98422e+08	4.22396e+08	5.98352e+08	3.01743e+08	1.96065e+08	3.40208e+08	1.91472e+08	294954958	7.66771e+08	1.82783e+08	3.14701e+08	2.70109e+08	0.0711127	1.41009	0.118809	-1.33962
189	sp|Q5E958|RS8_BOVIN	2	3	24205	99.7,99.7,99.7	ADGYVLEGK,ISSLLEEQFQQGK,LTPEEEEILNK	sp|Q5E958|RS8_BOVIN 40S ribosomal protein S8 OS=Bos taurus GN=RPS8 PE=2 SV=3	sp|Q5E958|RS8_BOVIN,tr|G8JKY0|G8JKY0_BOVIN	950.469736 : 950.470159,1505.764652,1313.671332	ADGYVLEGK,ISSLLEEQFQQGK,LTPEEEEILNK	RPS8	http://www.uniprot.org/uniprot/Q5E958	15.8654		2.01962e+09	3.55642e+09	1.49639e+09	3.61847e+09	2.48054e+09	2.36854e+09	2.50945e+09	2.18111e+09	4.6945e+09	6.25214e+09	3.69017e+09	2.54525e+09	5.75467e+09	4839038082	6.60725e+09	3.20545e+09	5.00794e+09	4.54162e+09	0.0714955	-1.42313	0.128077	-1.34003
190	tr|F1MTZ7|F1MTZ7_BOVIN	1	4	34034.1	99.7,99.7,99.7,99.7	DDLDHYTNTYHVYSEDLK,ELTPSLLDVK,FWLFGGNER,LSSVDPSHAAVVNR	tr|F1MTZ7|F1MTZ7_BOVIN Glycine N-acyltransferase OS=Bos taurus GN=GLYAT PE=1 SV=2	tr|F1MTZ7|F1MTZ7_BOVIN	2226.968151 : 2226.968475,1113.630042 : 1113.629624,1124.539554,1450.754532	LSSVDPSHAAVVNR,ELTPSLLDVK,FWLFGGNER	GLYAT	http://www.uniprot.org/uniprot/F1MTZ7	17.2297		4.4679e+09	5.05835e+09	9.61177e+08	4.04366e+09	1.12681e+10	1.80989e+10	2.99849e+09	2.13776e+09	1.25716e+10	4.55404e+09	6.06352e+09	9.36191e+09	2.99139e+10	5836367296	1.15297e+10	1.21396e+10	1.47036e+10	4.44817e+09	0.0716605	-2.16815	0.573532	1.25719
191	tr|E1B6Z6|E1B6Z6_BOVIN	1	2	22983.1	99.7,99.7	IPLQPNFQADQFQGK,TFVPSSQPGQFTLGNIK	tr|E1B6Z6|E1B6Z6_BOVIN Uncharacterized protein (Fragment) OS=Bos taurus GN=LCN2 PE=1 SV=2	tr|E1B6Z6|E1B6Z6_BOVIN	1729.876626 : 1729.884564,1819.94331 : 1819.947254	IPLQPNFQADQFQGK,TFVPSSQPGQFTLGNIK	LCN2	http://www.uniprot.org/uniprot/E1B6Z6	16		2.00181e+09	1.8466e+09	6.00544e+09	2.39785e+09	1.68896e+09	9.73216e+08	8.11564e+09	3.1895e+09	3.03781e+09	8.30234e+08	1.71061e+09	1.58683e+09	1.3315e+09	1478809600	1.14369e+09	2.05636e+09	1.11026e+09	8.78535e+08	0.0721965	1.74835	0.843677	-1.05941
192	tr|A6QQP4|A6QQP4_BOVIN	1	2	53984.3	99.7,99.7	FVSAIGGMHPNK,HDVSPYFGLFYGK	tr|A6QQP4|A6QQP4_BOVIN SCARB2 protein OS=Bos taurus GN=SCARB2 PE=1 SV=1	tr|A6QQP4|A6QQP4_BOVIN	1256.636799,1528.723408	FVSAIGGMHPNK,HDVSPYFGLFYGK	SCARB2	http://www.uniprot.org/uniprot/A6QQP4	5.23013		2.7415e+08	1.85576e+06	355839	5.02918e+07	5.87598e+08	3.1853e+08	0	2.46714e+07	1.19744e+07	7.37777e+08	3.2924e+08	3.26264e+08	2.86148e+08	520742720	6.18541e+08	3.47311e+08	4.69398e+08	4.15284e+08	0.0724339	-78.5629	0.445366	5.83552
193	sp|Q5E9C2|DAD1_BOVIN	1	1	12494.6	99.7	FLEEYLSATPQR	sp|Q5E9C2|DAD1_BOVIN Dolichyl-diphosphooligosaccharide--protein glycosyltransferase subunit DAD1 OS=Bos taurus GN=DAD1 PE=3 SV=3	sp|Q5E9C2|DAD1_BOVIN	1452.714694 : 1452.72125	FLEEYLSATPQR	DAD1	http://www.uniprot.org/uniprot/Q5E9C2	10.6195		7.82974e+08	0	0	3.56039e+08	7.40517e+08	1.22957e+08	0	0	1.20737e+08	1.3903e+09	6.10225e+08	3.24588e+08	9.84807e+07	732209540	1.30816e+09	1.52626e+06	7.45197e+08	7.30471e+08	0.0733229	-2426.31	0.679009	5.48119
194	tr|F1N761|F1N761_BOVIN	1	1	28104.2	99.7	HPLDHDCSGEGHPTSR | Carbamidomethyl [C7]	tr|F1N761|F1N761_BOVIN Uncharacterized protein OS=Bos taurus GN=ZFAND2B PE=4 SV=2	tr|F1N761|F1N761_BOVIN	1800.75	HPLDHDCSGEGHPTSR | Carbamidomethyl [C7]	ZFAND2B	http://www.uniprot.org/uniprot/F1N761	6.20155		1.3178e+08	4.7504e+07	1.41449e+08	6.0229e+07	1.24558e+08	8.83372e+07	1.2953e+08	1.47621e+08	6.92607e+07	2.06866e+08	7.48314e+06	7.28324e+07	7.68642e+07	87475128	1.86994e+08	6.46141e+07	1.0096e+08	9.77348e+07	0.0735427	1.83333	0.0414688	-2.02056
195	tr|G3X7W8|G3X7W8_BOVIN	1	4	39730.1	99.7,99.7,99.7,99.7	KNHEEEMLALR,NHEEEMLALR,NHEEEMLALR | Oxidation [M6],TDLEMQIEGLK	tr|G3X7W8|G3X7W8_BOVIN Uncharacterized protein (Fragment) OS=Bos taurus GN=KRT16 PE=4 SV=1	tr|G3X7W8|G3X7W8_BOVIN	1368.679572 : 1368.686932,1240.591478,1256.579064,1275.62656 : 1275.634806	NHEEEMLALR,TDLEMQIEGLK,KNHEEEMLALR	KRT16	http://www.uniprot.org/uniprot/G3X7W8	6.23229		1.25171e+09	6.0112e+09	2.35509e+09	2.31219e+09	2.20276e+08	2.99182e+09	1.87072e+11	4.3249e+09	1.56306e+09	4.63628e+08	1.51271e+09	1.00172e+09	4.49013e+08	145157285	3.02729e+08	7.99015e+08	1.97203e+09	9.0801e+08	0.0736028	4.10514	0.67805	-1.36286
196	tr|G3X6L8|G3X6L8_BOVIN	1	1	28523.6	99.7	QYDGTFYEFR	tr|G3X6L8|G3X6L8_BOVIN Uncharacterized protein OS=Bos taurus GN=NIPSNAP3A PE=4 SV=1	tr|G3X6L8|G3X6L8_BOVIN	1324.57	QYDGTFYEFR	NIPSNAP3A	http://www.uniprot.org/uniprot/G3X6L8	4.04858		5.20546e+07	0	0	1.73241e+06	2.36586e+08	832095	2.81621e+07	0	202845	3.56721e+08	8.89928e+07	6.55983e+07	7.03384e+07	6319331	1.97708e+08	3.05251e+06	1.30856e+08	2.14452e+08	0.0740661	-525.738	0.901895	-1.50284
197	sp|Q2KJ32|SBP1_BOVIN	1	8	52554.8	99.7,99.7,99.7,99.7,99.7,99.7,99.7,99.7	DELHHSGWNTCSSCFGDSTK | Carbamidomethyl [C11 C14],EPLGPALAHELR,FLHNPAADQGFVGCALGSNIQR | Carbamidomethyl [C14],FLYFSNWLHGDLR,GGPVQVLEDQELK,LLLPSLISSR,LYVTTSLYSAWDK,NTGTEAPDYLATVDVNPK	sp|Q2KJ32|SBP1_BOVIN Selenium-binding protein 1 OS=Bos taurus GN=SELENBP1 PE=1 SV=1	sp|Q2KJ32|SBP1_BOVIN	2323.932456,1301.705052,2371.143747,1666.827342,1410.731068,1097.680268,1545.772104,1903.919238	LLLPSLISSR,NTGTEAPDYLATVDVNPK,FLHNPAADQGFVGCALGSNIQR | Carbamidomethyl [C14]	SELENBP1	http://www.uniprot.org/uniprot/Q2KJ32	25.6356		3.06403e+09	2.64165e+08	1.83409e+09	6.09367e+08	7.06207e+09	1.15993e+09	1.28393e+09	1.15117e+08	1.91236e+09	8.33762e+09	5.02013e+09	2.70881e+09	6.02091e+09	8850968230	9.95718e+09	7.87463e+08	3.66705e+09	3.51083e+09	0.075408	-3.12569	0.849851	1.12124
198	tr|A6H797|A6H797_BOVIN	1	2	31565.9	99.7,99.7	SNPEDQILYQTER | Deamidated [N2],YNEETFGYEVPIK	tr|A6H797|A6H797_BOVIN MLEC protein OS=Bos taurus GN=MLEC PE=1 SV=1	tr|A6H797|A6H797_BOVIN	1592.737762,1587.741422 : 1587.741342 : 1587.74053 : 1587.739872	SNPEDQILYQTER | Deamidated [N2],YNEETFGYEVPIK	MLEC	http://www.uniprot.org/uniprot/A6H797	9.18728		1.46087e+08	1.03754e+08	4.31478e+07	1.5473e+08	2.30142e+08	9.10166e+08	0	0	4.97577e+08	3.85039e+08	2.56379e+08	1.96867e+08	6.67937e+08	182632112	3.87933e+08	4.74055e+08	3.05683e+08	9.21981e+07	0.0755039	-151.855	0.0991065	101.682
199	sp|Q5E9E6|RL10A_BOVIN	1	4	24831.1	99.7,99.7,99.7,99.7	FPSLLTHNENMVAK,FSVCVLGDQQHCDEAK | Carbamidomethyl [C4 C12],KYDAFLASESLIK,YDAFLASESLIK	sp|Q5E9E6|RL10A_BOVIN 60S ribosomal protein L10a OS=Bos taurus GN=RPL10A PE=2 SV=3	sp|Q5E9E6|RL10A_BOVIN	1599.808582,1891.820157,1483.7853,1355.70326 : 1355.69787 : 1355.701472	YDAFLASESLIK,FPSLLTHNENMVAK,FSVCVLGDQQHCDEAK | Carbamidomethyl [C4 C12]	RPL10A	http://www.uniprot.org/uniprot/Q5E9E6	19.8157		5.55533e+09	8.63895e+09	7.10825e+09	1.33558e+10	2.78564e+09	1.91901e+10	6.12823e+09	1.06453e+10	6.96822e+09	4.47745e+09	3.1552e+09	3.97447e+09	4.91686e+09	3295684604	4.21335e+09	1.35023e+10	4.09294e+09	3.65058e+09	0.0762232	1.65728	0.924192	-1.02589
200	sp|Q5E9Q4|NECP2_BOVIN	1	1	28550.8	99.7	AAEWQLDQPSWSGR	sp|Q5E9Q4|NECP2_BOVIN Adaptin ear-binding coat-associated protein 2 OS=Bos taurus GN=NECAP2 PE=2 SV=1	sp|Q5E9Q4|NECP2_BOVIN	1629.76	AAEWQLDQPSWSGR	NECAP2	http://www.uniprot.org/uniprot/Q5E9Q4	5.26316		7.82367e+07	7.6016e+06	0	130679	9.02458e+07	1.32704e+06	0	5.04333e+06	2.29195e+07	1.56771e+08	2.31823e+08	3.94788e+07	2.44776e+08	35520244	7.09121e+07	3.83241e+07	7.13554e+07	9.19291e+07	0.076614	-211.605	0.85485	1.68535
201	sp|P26201|CD36_BOVIN	1	3	52939.9	99.7,99.7,99.7	EVVLEEGTIAFK,KEVVLEEGTIAFK,VLQFFSSDICR | Carbamidomethyl [C10]	sp|P26201|CD36_BOVIN Platelet glycoprotein 4 OS=Bos taurus GN=CD36 PE=1 SV=5	sp|P26201|CD36_BOVIN	1333.711906 : 1333.710932 : 1333.711984 : 1333.713306,1461.809554,1370.667588	EVVLEEGTIAFK,KEVVLEEGTIAFK,VLQFFSSDICR | Carbamidomethyl [C10]	CD36	http://www.uniprot.org/uniprot/P26201	5.08475		1.83682e+10	1.91557e+10	2.53611e+10	2.49459e+10	1.43641e+10	3.05269e+10	1.27374e+10	1.89356e+10	2.47456e+10	3.65581e+10	1.03037e+10	1.61413e+10	1.57656e+10	12565154840	2.46751e+10	2.54972e+10	1.76785e+10	1.50997e+10	0.0770325	1.35189	0.365075	-1.15937
202	sp|O46510|EPB42_BOVIN	1	9	76616	99.7,99.7,99.7,99.7,99.7,99.7,99.7,99.7,99.7	CGEDGTLELTDSNTK | Carbamidomethyl [C1],EDAVFLGNEAQR,GGEVLEACDLVPVR | Carbamidomethyl [C8],LTAMATHSSLPCFAQQDIAIR | Carbamidomethyl [C12],NNAEHHTNDISSQR,NVEISVNLLNPTDQEK,VALIAQTGK,VLGALLHILK,WGNPVHVAR	sp|O46510|EPB42_BOVIN Erythrocyte membrane protein band 4.2 OS=Bos taurus GN=EPB42 PE=2 SV=3	sp|O46510|EPB42_BOVIN	1638.701308,1347.633176,1512.751312,2330.14059,1621.717473 : 1621.717808,1811.92521 : 1811.925376,899.544256 : 899.544376,1075.710948 : 1075.711239 : 1075.710747 : 1075.711344 : 1075.71045 : 1075.711174 : 1075.711816,1034.539674	WGNPVHVAR,VALIAQTGK,EDAVFLGNEAQR	EPB42	http://www.uniprot.org/uniprot/O46510	17.4672		9.1914e+09	7.63254e+09	1.35199e+10	2.42999e+09	5.25824e+09	2.52684e+09	1.803e+10	1.49306e+10	6.64814e+09	3.04605e+09	2.52625e+09	8.15138e+09	1.23494e+09	4124231290	6.26886e+09	1.7244e+09	6.40221e+09	4.86206e+09	0.0784306	1.96085	0.279657	-1.49016
203	sp|Q95121|PEDF_BOVIN	1	8	46228.5	99.7,99.7,99.7,99.7,99.7,99.7,99.7,99.7	ALYYDLISNPDIHGTYK,ASFIPPLEK,LAAAVSNFGYDLYR,LQSLFDAPDFSK,LSYEGELTK,TVQAVLTIPK,VGFEWNEDGAGTNSSPGVQPAR,YGLDSDLNCK | Carbamidomethyl [C9]	sp|Q95121|PEDF_BOVIN Pigment epithelium-derived factor OS=Bos taurus GN=SERPINF1 PE=1 SV=1	sp|Q95121|PEDF_BOVIN	1981.984424,1000.558848,1558.778412 : 1558.77984,1366.669486,1038.523754,1068.655072,2274.029222,1183.51825	LQSLFDAPDFSK,TVQAVLTIPK,LAAAVSNFGYDLYR	SERPINF1	http://www.uniprot.org/uniprot/Q95121	24.7596		2.93336e+10	2.14101e+10	5.52534e+09	9.77677e+09	2.02816e+10	1.60176e+10	6.16865e+09	4.90209e+09	1.62451e+10	2.20157e+10	2.29025e+10	1.16315e+10	2.61374e+10	18342500940	2.22437e+10	2.07402e+10	1.80711e+10	2.88745e+10	0.0786666	-1.63627	0.611543	1.14437
204	sp|P56658|ADA_BOVIN	2	1	40919.2	99.7	NDQVNYSLNTDDPLIFK	sp|P56658|ADA_BOVIN Adenosine deaminase OS=Bos taurus GN=ADA PE=1 SV=3	sp|P56658|ADA_BOVIN,tr|A6H7A2|A6H7A2_BOVIN	1994.96	NDQVNYSLNTDDPLIFK	ADA	http://www.uniprot.org/uniprot/P56658	4.6832		0	1.01842e+08	0	0	0	0	0	1.08911e+08	0	8.33114e+07	0	0	0	0	0	0	0	0	0.0798334	459.25	0.362286	-21.2518
205	sp|P02720|PPCT_BOVIN	1	1	24642.9	99.7	VHVILAQSTSEPQFPEK	sp|P02720|PPCT_BOVIN Phosphatidylcholine transfer protein OS=Bos taurus GN=PCTP PE=1 SV=1	sp|P02720|PPCT_BOVIN	1908.99	VHVILAQSTSEPQFPEK	PCTP	http://www.uniprot.org/uniprot/P02720	7.98122		1.34814e+08	1.54526e+08	2.15507e+08	3.91022e+07	6.5264e+07	1.4786e+07	2.51782e+08	4.18992e+08	5.95608e+07	3.7947e+07	0	7.98913e+07	2.06007e+07	78268024	9.23874e+07	1.14656e+07	6.52226e+07	9.65057e+07	0.0800365	37.5921	0.10489	-27.9974
206	sp|Q3ZBG0|PSA7_BOVIN	1	3	27868.6	99.7,99.7,99.7	LTVEDPVTVEYITR,LYQTDPSGTYHAWK,NYTDEAIETDDLTIK	sp|Q3ZBG0|PSA7_BOVIN Proteasome subunit alpha type-7 OS=Bos taurus GN=PSMA7 PE=1 SV=1	sp|Q3ZBG0|PSA7_BOVIN	1633.846768 : 1633.8591,1665.776046 : 1665.777894,1739.819762	LTVEDPVTVEYITR,LYQTDPSGTYHAWK,NYTDEAIETDDLTIK	PSMA7	http://www.uniprot.org/uniprot/Q3ZBG0	17.3387		1.14114e+09	1.33744e+09	1.29892e+09	1.16684e+09	1.6204e+09	2.11381e+09	1.68146e+09	7.91613e+08	1.98271e+09	1.97335e+09	1.65063e+09	1.41476e+09	2.96714e+09	1.94457e+09	2.34676e+09	1.82135e+09	2.03255e+09	1.58885e+09	0.0803817	-1.31372	0.785483	-1.04098
207	sp|Q3T0D5|RL30_BOVIN	1	1	12784	99.7	LVILANNCPALR | Carbamidomethyl [C8]	sp|Q3T0D5|RL30_BOVIN 60S ribosomal protein L30 OS=Bos taurus GN=RPL30 PE=3 SV=3	sp|Q3T0D5|RL30_BOVIN	1352.76	LVILANNCPALR | Carbamidomethyl [C8]	RPL30	http://www.uniprot.org/uniprot/Q3T0D5	10.4348		2.97985e+08	4.46787e+08	2.13736e+08	5.65396e+08	4.17037e+08	7.28416e+08	3.82645e+08	1.41298e+08	8.42095e+08	9.57583e+08	6.89586e+08	3.31869e+08	1.07721e+09	1054913220	1.0615e+09	7.93243e+08	7.11352e+08	6.06679e+08	0.0804444	-1.65823	0.492103	-1.20844
208	tr|A4FUG0|A4FUG0_BOVIN	1	1	14849.8	99.7	VVLVNNILQNAQER	tr|A4FUG0|A4FUG0_BOVIN SNAPIN protein OS=Bos taurus GN=SNAPIN PE=2 SV=1	tr|A4FUG0|A4FUG0_BOVIN	1608.91	VVLVNNILQNAQER	SNAPIN	http://www.uniprot.org/uniprot/A4FUG0	10.2941		0	0	0	0	0	2.16281e+06	0	0	0	0	1.43319e+06	0	8.02106e+07	0	0	1.23928e+06	0	0	0.0804668	-265.963	0.100625	182.82
209	sp|P17697|CLUS_BOVIN	1	6	51113.5	99.7,99.7,99.7,99.7,99.7,99.7	CQEILEVDCSASNPTQTLLR | Carbamidomethyl [C1 C9],ELQEMSTEGSK,IDSLMENDR,KLLLSSLEEAK,LLLSSLEEAK,TQIEQTNEER	sp|P17697|CLUS_BOVIN Clusterin OS=Bos taurus GN=CLU PE=1 SV=1	sp|P17697|CLUS_BOVIN	2333.082798,1237.54862,1091.491338,1229.720522,1101.629032,1246.58173	LLLSSLEEAK,IDSLMENDR,TQIEQTNEER	CLU	http://www.uniprot.org/uniprot/P17697	13.8952		9.47345e+09	8.08082e+09	6.82422e+09	5.81266e+09	1.69519e+10	1.61512e+10	5.27169e+09	3.1801e+09	1.39981e+10	1.01732e+10	1.45181e+10	7.21568e+09	2.01503e+10	12441402160	1.44408e+10	1.5743e+10	1.09713e+10	9.50844e+09	0.0805057	-1.53289	0.440555	1.1972
210	sp|Q5E9A3|PCBP1_BOVIN	1	3	37497.5	99.7,99.7,99.7	AITIAGVPQSVTECVK | Carbamidomethyl [C14],IANPVEGSSGR,IITLTGPTNAIFK	sp|Q5E9A3|PCBP1_BOVIN Poly(rC)-binding protein 1 OS=Bos taurus GN=PCBP1 PE=2 SV=1	sp|Q5E9A3|PCBP1_BOVIN	1671.886038,1085.551554,1387.808622 : 1387.807146	AITIAGVPQSVTECVK | Carbamidomethyl [C14],IANPVEGSSGR,IITLTGPTNAIFK	PCBP1	http://www.uniprot.org/uniprot/Q5E9A3	11.236		5.0937e+09	3.10502e+09	1.22833e+09	2.60571e+09	8.18702e+09	4.84411e+09	1.21214e+09	9.3648e+08	6.7739e+09	8.21784e+09	5.5197e+09	3.36557e+09	1.08336e+10	7475478440	1.13066e+10	3.53006e+09	6.49009e+09	5.82658e+09	0.0815284	-1.94489	0.853968	1.06871
211	sp|P34933|HSP72_BOVIN	1	5	69739.1	99.7,99.7,99.7,99.7,99.7	GQIQEIVLVGGSTR,KFEDATVQSDMK,NQVAMNPTNTIFDAK,TFFPEEISSMVLTK,VQSAVITVPAYFNDSQR	sp|P34933|HSP72_BOVIN Heat shock-related 70 kDa protein 2 OS=Bos taurus GN=HSPA2 PE=2 SV=2	sp|P34933|HSP72_BOVIN	1455.800226,1397.652002,1662.808404,1627.810324,1893.95659 : 1893.949694	VQSAVITVPAYFNDSQR,TFFPEEISSMVLTK,NQVAMNPTNTIFDAK	HSPA2	http://www.uniprot.org/uniprot/P34933	11.3208		1.16376e+09	9.80124e+08	1.14731e+09	2.18008e+09	1.35493e+09	1.77035e+09	9.86138e+08	3.52778e+08	1.2663e+09	3.26412e+09	1.80881e+09	1.49367e+09	2.85651e+09	1471188818	2.4453e+09	1.43667e+09	2.03106e+09	2.27767e+09	0.0816148	-1.57198	0.576029	1.14801
212	tr|F1MLE8|F1MLE8_BOVIN	1	3	28708.8	99.7,99.7,99.7	GEALSALDSK,IMVANIEEVLQR,VADGLPLAASMQEDEQSGR	tr|F1MLE8|F1MLE8_BOVIN Uncharacterized protein OS=Bos taurus GN=SEC22B PE=4 SV=1	tr|F1MLE8|F1MLE8_BOVIN	989.49825,1413.761894,1972.917494	GEALSALDSK,IMVANIEEVLQR,VADGLPLAASMQEDEQSGR	SEC22B	http://www.uniprot.org/uniprot/F1MLE8	16.3347		1.62928e+08	9.10841e+08	1.32483e+09	1.02819e+09	3.38859e+07	1.27825e+09	1.63134e+09	3.65982e+08	1.32426e+09	6.5941e+07	7.72382e+07	2.65713e+08	3.85798e+08	28346274	1.9206e+08	7.12384e+08	1.05012e+07	5.85261e+07	0.0816425	3.80782	0.526728	1.58828
213	sp|P62866|RS30_BOVIN	3	1	6647.87	99.7	FVNVVPTFGK	sp|P62866|RS30_BOVIN 40S ribosomal protein S30 OS=Bos taurus GN=FAU PE=3 SV=1	sp|P62866|RS30_BOVIN,tr|E1BH19|E1BH19_BOVIN,tr|H7BWV9|H7BWV9_BOVIN	1106.61	FVNVVPTFGK	FAU	http://www.uniprot.org/uniprot/P62866	16.9492		1.63374e+09	2.91064e+07	0	4.30338e+07	7.59906e+06	2.32565e+07	0	2.04552e+08	0	6.54936e+06	1.15953e+08	3.54446e+07	2.65926e+07	53561.2	1.8346e+09	1.35535e+08	6.63774e+08	1.10217e+09	0.0817364	-542.715	0.438323	14.5616
214	sp|Q5E984|TCTP_BOVIN	1	1	19581.2	99.7	DLISHDEMFSDIYK	sp|Q5E984|TCTP_BOVIN Translationally-controlled tumor protein OS=Bos taurus GN=TPT1 PE=2 SV=1	sp|Q5E984|TCTP_BOVIN	1711.77	DLISHDEMFSDIYK	TPT1	http://www.uniprot.org/uniprot/Q5E984	8.13953		7.71305e+08	3.7762e+08	1.77662e+08	6.17155e+08	8.70485e+08	7.66506e+08	3.84408e+08	4.08118e+08	5.52419e+08	1.36606e+09	7.8306e+08	5.6279e+08	2.02087e+09	628697660	1.05353e+09	9.75125e+08	8.22515e+08	8.08884e+08	0.0818602	-1.62201	0.966134	1.01121
215	tr|F1MX51|F1MX51_BOVIN	1	3	63698	99.7,99.7,99.7	FAVGIVIGR,IGGDAGTSLNSNDYGYGGQK,SCMLTGTPESVQSAK | Carbamidomethyl [C2]	tr|F1MX51|F1MX51_BOVIN Uncharacterized protein (Fragment) OS=Bos taurus GN=FUBP1 PE=1 SV=2	tr|F1MX51|F1MX51_BOVIN	930.566026 : 930.563192,1972.88302,1594.729078	FAVGIVIGR,IGGDAGTSLNSNDYGYGGQK,SCMLTGTPESVQSAK | Carbamidomethyl [C2]	FUBP1	http://www.uniprot.org/uniprot/F1MX51	7.30897		69545.4	5.16495e+07	0	3.6047e+08	0	5.05736e+08	0	3.15648e+07	1.4426e+08	0	2.2825e+08	1.49035e+07	5.28793e+08	89591.5	6.10269e+06	7.39079e+08	2.16177e+06	1.68776e+07	0.0836049	-1040.85	0.488265	14.224
216	sp|Q3T0C7|STMN1_BOVIN	1	2	17302.4	99.7,99.7	ASGQAFELILSPR,ESVPEFPLSPPK	sp|Q3T0C7|STMN1_BOVIN Stathmin OS=Bos taurus GN=STMN1 PE=2 SV=3	sp|Q3T0C7|STMN1_BOVIN	1387.735276 : 1387.746554,1325.684972	ASGQAFELILSPR,ESVPEFPLSPPK	STMN1	http://www.uniprot.org/uniprot/Q3T0C7	16.7785		3.24208e+10	1.70907e+10	1.57958e+09	1.28947e+10	8.79954e+10	5.08957e+10	3.27257e+09	9.21905e+09	5.82896e+10	2.32309e+10	3.73738e+10	2.29734e+10	1.32751e+11	47947753240	7.43356e+10	3.98972e+10	4.7459e+10	1.93294e+10	0.0837253	-2.7288	0.685468	1.24977
217	sp|Q2NL17|CLPT1_BOVIN	2	1	75880.6	99.7	GPAPQDQAGPGGAPR	sp|Q2NL17|CLPT1_BOVIN Cleft lip and palate transmembrane protein 1 homolog OS=Bos taurus GN=CLPTM1 PE=2 SV=1	sp|Q2NL17|CLPT1_BOVIN,tr|F1N779|F1N779_BOVIN	1374.66	GPAPQDQAGPGGAPR	CLPTM1	http://www.uniprot.org/uniprot/Q2NL17	2.23881		0	2.35723e+07	0	8.92523e+06	2.14517e+07	8.31364e+07	0	0	6.93863e+07	0	7.52998e+06	6.97173e+06	5.0742e+07	24790892	6.8629e+07	2.82776e+07	1.49745e+07	0	0.0838076	-1294.18	0.236116	117.36
218	tr|Q3SWY7|Q3SWY7_BOVIN	1	1	58905.5	99.7	SALLALGLK	tr|Q3SWY7|Q3SWY7_BOVIN Splicing factor 3a, subunit 3 OS=Bos taurus GN=SF3A3 PE=2 SV=1	tr|Q3SWY7|Q3SWY7_BOVIN	884.568	SALLALGLK	SF3A3	http://www.uniprot.org/uniprot/Q3SWY7	1.79641		0	9.092e+07	0	0	1.78538e+06	1.11163e+08	0	0	3.23214e+08	1.62204e+08	0	0	0	2380071	0	0	0	0	0.0845654	2027.59	0.631716	-7.46289
219	tr|E1BJK2|E1BJK2_BOVIN	1	6	49987.1	99.7,99.7,99.7,99.7,99.7,99.7	AVLVDLEPGTMDSIR,EVDEQLLNVQTR,GYYTEGAELVDR,ISVYYNEAHGK,NSSCFVEWIPNNVK | Carbamidomethyl [C4] Deamidated [N1],VGALFQPDSFVHGNSGAGNNWAK	tr|E1BJK2|E1BJK2_BOVIN Uncharacterized protein OS=Bos taurus GN=TUBB1 PE=3 SV=1	tr|E1BJK2|E1BJK2_BOVIN	1614.828648,1442.729046 : 1442.733902,1371.630108,1279.620255 : 1279.619618,1693.785418,2372.129775 : 2372.135049	ISVYYNEAHGK,EVDEQLLNVQTR,AVLVDLEPGTMDSIR	TUBB1	http://www.uniprot.org/uniprot/E1BJK2	19.3333		4.43163e+09	1.12231e+09	9.61076e+09	1.40761e+10	2.20264e+09	1.54713e+09	8.47705e+09	2.5126e+09	1.24281e+09	1.06955e+09	8.85018e+08	3.15167e+09	3.76436e+08	2049442370	1.9438e+09	1.05389e+09	2.28664e+09	1.55817e+09	0.0845867	2.19033	0.934186	-1.03615
220	sp|Q08DN8|FLOT1_BOVIN	1	2	47352.9	99.7,99.7	DIHDDQDYLHSLGK,VSAQYLSEIEMAK | Deamidated [Q4]	sp|Q08DN8|FLOT1_BOVIN Flotillin-1 OS=Bos taurus GN=FLOT1 PE=2 SV=1	sp|Q08DN8|FLOT1_BOVIN	1654.758435,1468.718232	DIHDDQDYLHSLGK,VSAQYLSEIEMAK | Deamidated [Q4]	FLOT1	http://www.uniprot.org/uniprot/Q08DN8	6.32319		1.42334e+08	5.90787e+07	1.45889e+08	8.22871e+07	4.3751e+08	7.81035e+07	1.26759e+08	1.04134e+08	1.5303e+08	1.00353e+09	3.12753e+08	4.00426e+08	3.87609e+08	278562204	6.70225e+08	2.81158e+08	3.83296e+08	8.88435e+07	0.0848386	-1.98643	0.702089	-1.15545
221	sp|P34943|NDUA9_BOVIN	1	2	42848.2	99.7,99.7	GIINAIKDPDAR,WLSSEIEDVQPAK	sp|P34943|NDUA9_BOVIN NADH dehydrogenase [ubiquinone] 1 alpha subcomplex subunit 9, mitochondrial OS=Bos taurus GN=NDUFA9 PE=1 SV=1	sp|P34943|NDUA9_BOVIN	1281.714996,1500.743402 : 1500.74664	GIINAIKDPDAR,WLSSEIEDVQPAK	NDUFA9	http://www.uniprot.org/uniprot/P34943	6.57895		1.87611e+08	1.78798e+08	1.09231e+07	1.99115e+08	7.48202e+08	5.48899e+08	1.84829e+07	8.12009e+07	1.48616e+08	3.85337e+08	3.439e+08	1.30835e+08	7.33442e+08	530871360	6.80309e+08	2.40797e+08	5.75281e+08	2.58809e+08	0.0853256	-2.81501	0.767662	1.18341
222	tr|G3N3D4|G3N3D4_BOVIN	1	2	35722.4	99.7,99.7	MFTQQQPQELAR,SPSGGAAGPLLTPSQSLDGSR	tr|G3N3D4|G3N3D4_BOVIN Uncharacterized protein OS=Bos taurus GN=KCTD12 PE=1 SV=1	tr|G3N3D4|G3N3D4_BOVIN	1475.721854,1953.976124 : 1953.975142	MFTQQQPQELAR,SPSGGAAGPLLTPSQSLDGSR	KCTD12	http://www.uniprot.org/uniprot/G3N3D4	10.1227		0	5.12393e+07	0	2.62186e+08	1.19729e+08	6.33874e+08	0	234446	1.87696e+08	4.82108e+08	3.21048e+08	9.69975e+07	6.94077e+08	428541952	2.32298e+08	1.77529e+08	1.29149e+08	2.10505e+08	0.0857577	-706.465	0.992799	1.03314
223	tr|G5E5V1|G5E5V1_BOVIN	1	1	14477.9	99.7	TLIYGDTSR	tr|G5E5V1|G5E5V1_BOVIN Uncharacterized protein OS=Bos taurus GN=LOC100297594 PE=4 SV=1	tr|G5E5V1|G5E5V1_BOVIN	1024.52	TLIYGDTSR	LOC100297594	http://www.uniprot.org/uniprot/G5E5V1	6.42857		3.93115e+10	4.04725e+10	4.84505e+10	3.32364e+10	6.83362e+10	3.52778e+10	1.57405e+10	1.37454e+10	4.09795e+10	3.13046e+10	2.90691e+10	7.09321e+10	3.47869e+10	31905601500	4.67942e+10	4.34716e+10	7.97824e+10	4.53752e+10	0.0861783	-1.41276	0.206661	1.28133
224	sp|Q2KJF1|A1BG_BOVIN	1	5	53552.8	99.7,99.7,99.7,99.7,99.7	ALWTGALTPGR,DGVGQEPVHLESPAHEHR,FPLGPVTSTTR,GAEEQLVPR,LSALAAGDGSGYTCR | Carbamidomethyl [C14]	sp|Q2KJF1|A1BG_BOVIN Alpha-1B-glycoprotein OS=Bos taurus GN=A1BG PE=1 SV=1	sp|Q2KJF1|A1BG_BOVIN	1141.623536,1992.93792 : 1992.936873 : 1992.933306,1174.634706,997.51932 : 997.518264,1497.689094	FPLGPVTSTTR,ALWTGALTPGR,GAEEQLVPR	A1BG	http://www.uniprot.org/uniprot/Q2KJF1	12.7237		2.88565e+10	3.18632e+10	3.13528e+10	1.95529e+10	3.57154e+10	2.29365e+10	2.02116e+10	1.47471e+10	2.82953e+10	4.82168e+10	4.85666e+10	2.77606e+10	3.85685e+10	36130147900	2.9355e+10	3.03125e+10	3.81199e+10	2.83581e+10	0.086449	-1.30892	0.41912	1.12923
225	tr|Q0VCY8|Q0VCY8_BOVIN	1	1	15039.9	99.7	RPDLLTMVVDYR	tr|Q0VCY8|Q0VCY8_BOVIN Phosphoprotein enriched in astrocytes 15 OS=Bos taurus GN=PEA15 PE=2 SV=1	tr|Q0VCY8|Q0VCY8_BOVIN	1476.78	RPDLLTMVVDYR	PEA15	http://www.uniprot.org/uniprot/Q0VCY8	9.23077		0	3.34617e+08	0	5.23389e+07	0	3.26333e+08	0	9.5942e+07	7.09e+08	1.28236e+08	7.27516e+08	1.18845e+08	1.31341e+09	88475800	1.75849e+07	4.03084e+08	3.75214e+07	1.19227e+07	0.0866489	-1015.48	0.738004	-3.6038
226	sp|Q9TRY0|FKBP4_BOVIN	2	3	51529	99.7,99.7,99.7	ATVAAGDQPADAEMR,FEVGEGESMDLPCGLEK | Carbamidomethyl [C13],VFVHYTGWLLDGTK	sp|Q9TRY0|FKBP4_BOVIN Peptidyl-prolyl cis-trans isomerase FKBP4 OS=Bos taurus GN=FKBP4 PE=1 SV=4	sp|Q9TRY0|FKBP4_BOVIN,tr|F1MU79|F1MU79_BOVIN	1501.69643,1895.82753,1634.839074	ATVAAGDQPADAEMR,FEVGEGESMDLPCGLEK | Carbamidomethyl [C13],VFVHYTGWLLDGTK	FKBP4	http://www.uniprot.org/uniprot/Q9TRY0	10.0218		2.15673e+08	1.06198e+09	3.06718e+07	5.0228e+08	1.6303e+08	6.68306e+08	7.16348e+07	3.31824e+08	1.21027e+09	2.82244e+08	0	2.96776e+08	5.04486e+07	39905256	2.92189e+08	2.47066e+08	3.71921e+08	1.43969e+08	0.0870461	43.5907	0.126819	-27.9404
227	tr|F6PZ29|F6PZ29_BOVIN	1	1	16328.1	99.7	NNDGYIDYAEFAK	tr|F6PZ29|F6PZ29_BOVIN Uncharacterized protein OS=Bos taurus GN=MCFD2 PE=4 SV=1	tr|F6PZ29|F6PZ29_BOVIN	1518.65	NNDGYIDYAEFAK	MCFD2	http://www.uniprot.org/uniprot/F6PZ29	8.96552		5.95524e+06	1.08657e+06	0	0	0	200999	0	37744.3	2.07473e+06	4.72991e+06	1.34403e+07	3.19957e+07	1.07729e+08	198528	0	206146	6.39229e+07	2.12547e+07	0.0880374	-443.152	0.725751	3.28516
228	tr|F1N412|F1N412_BOVIN	1	3	75020.3	99.7,99.7,99.7	GAFSNPETLDLYR,IGITILGTGAK,NLGMAVEAWNEQGK	tr|F1N412|F1N412_BOVIN Uncharacterized protein OS=Bos taurus GN=AACS PE=4 SV=1	tr|F1N412|F1N412_BOVIN	1481.71111,1042.639328 : 1042.63785,1545.713834	GAFSNPETLDLYR,IGITILGTGAK,NLGMAVEAWNEQGK	AACS	http://www.uniprot.org/uniprot/F1N412	5.65476		1.47382e+08	1.02904e+08	4.15462e+07	2.61494e+08	2.10303e+09	6.76917e+08	1.18777e+08	4.56673e+06	3.80331e+08	1.66103e+08	4.19506e+08	9.6988e+07	2.11651e+09	489219244	9.01113e+08	4.79097e+08	8.30045e+08	2.13925e+08	0.088288	-3.47167	0.46668	1.66252
229	tr|Q0III8|Q0III8_BOVIN	1	1	32829.4	99.7	LGIEPSTDHYYQVSDIR	tr|Q0III8|Q0III8_BOVIN RNASET2 protein (Fragment) OS=Bos taurus GN=RNASET2 PE=2 SV=1	tr|Q0III8|Q0III8_BOVIN	1991.96	LGIEPSTDHYYQVSDIR	RNASET2	http://www.uniprot.org/uniprot/Q0III8	5.84192		3.92609e+07	0	2.10589e+07	0	2.65878e+08	0	3.17941e+08	4.00997e+08	2.50603e+07	3.43464e+08	4.81527e+08	1.08112e+08	2.48721e+08	151805824	2.84794e+08	2.0732e+08	2.81069e+08	2.9318e+08	0.0884082	-198.149	0.10322	-153.583
230	tr|F1MKS5|F1MKS5_BOVIN	2	7	60743.4	99.7,99.7,99.7,99.7,99.7,99.7,99.7	ADLFYDVEASDLETPK,DIVTNCEVFNLK | Carbamidomethyl [C6],ESDCPVLSR | Carbamidomethyl [C4],GGEGTSYFLDFSVR,VESIAVYYLVLDVK,VIAITLLAGPEDLR,WDGYLFQLLR	tr|F1MKS5|F1MKS5_BOVIN Histidine-rich glycoprotein OS=Bos taurus GN=HRG PE=4 SV=2	sp|P33433|HRG_BOVIN,tr|F1MKS5|F1MKS5_BOVIN	1811.845862,1450.712388,1061.480352,1533.722436,1609.89908,1479.86498,1309.683216	ADLFYDVEASDLETPK,ESDCPVLSR | Carbamidomethyl [C4],DIVTNCEVFNLK | Carbamidomethyl [C6]	HRG	http://www.uniprot.org/uniprot/F1MKS5	16.6045		1.70952e+09	2.2761e+10	3.2468e+10	8.09294e+09	1.12865e+10	3.0963e+10	1.73635e+09	1.66375e+09	1.3578e+10	2.25182e+09	1.78545e+10	3.44583e+10	2.92027e+09	15438219810	2.17121e+10	5.63396e+09	3.61802e+10	4.7894e+10	0.0890254	-2.53834	0.396235	1.56224
231	tr|E1BB08|E1BB08_BOVIN	1	1	89144.8	99.7	VVLWGSDYSK	tr|E1BB08|E1BB08_BOVIN Uncharacterized protein OS=Bos taurus GN=EML2 PE=4 SV=2	tr|E1BB08|E1BB08_BOVIN	1152.58	VVLWGSDYSK	EML2	http://www.uniprot.org/uniprot/E1BB08	1.22249		4.56781e+08	4.79368e+08	6.98326e+08	9.56009e+06	5.25037e+08	3.0026e+07	7.53624e+08	1.08721e+09	7.70842e+08	7.08911e+08	0	4.17233e+08	5.90982e+07	29607036	8.91229e+08	5.44532e+07	5.15964e+08	4.79877e+08	0.0891732	48.1747	0.0759149	-58.3382
232	tr|G5E6M0|G5E6M0_BOVIN	1	1	93193	99.7	VIEGSLQPIIK	tr|G5E6M0|G5E6M0_BOVIN Uncharacterized protein OS=Bos taurus GN=POSTN PE=4 SV=1	tr|G5E6M0|G5E6M0_BOVIN	1195.72	VIEGSLQPIIK	POSTN	http://www.uniprot.org/uniprot/G5E6M0	1.31579		2.2455e+07	6.67624e+06	1.5306e+07	8.13783e+06	2.10998e+08	1.9904e+07	1.33551e+07	0	1.33342e+06	8.2419e+07	0	0	37354.9	70919376	4.9204e+07	0	1.08649e+08	4.72546e+07	0.0892883	260.805	0.324584	-22.4504
233	sp|Q0P5G4|KAT3_BOVIN	1	1	51471.2	99.7	AIILNTPHNPLGK	sp|Q0P5G4|KAT3_BOVIN Kynurenine--oxoglutarate transaminase 3 OS=Bos taurus GN=CCBL2 PE=2 SV=1	sp|Q0P5G4|KAT3_BOVIN	1386.8	AIILNTPHNPLGK	CCBL2	http://www.uniprot.org/uniprot/Q0P5G4	2.85714		3.06897e+07	3.42253e+07	8.71941e+06	7.66199e+07	3.19395e+08	3.85403e+08	0	0	4.09875e+08	2.39762e+08	6.13254e+07	7.71498e+07	4.60178e+08	241367328	3.42176e+08	1.07653e+08	2.05161e+08	1.6108e+07	0.0896821	-116.87	0.135423	62.6356
234	tr|A6QNQ7|A6QNQ7_BOVIN	1	1	31281.5	99.7	HSVCDQGFYNGPVSK | Carbamidomethyl [C4]	tr|A6QNQ7|A6QNQ7_BOVIN Elongation of very long chain fatty acids protein OS=Bos taurus GN=MGC139109 PE=2 SV=1	tr|A6QNQ7|A6QNQ7_BOVIN	1693.750304 : 1693.752752 : 1693.751278 : 1693.750358	HSVCDQGFYNGPVSK | Carbamidomethyl [C4]	MGC139109	http://www.uniprot.org/uniprot/A6QNQ7	5.68182		0	0	0	0	3.96627e+08	371832	0	0	2.45233e+08	2.76818e+07	0	1.04555e+06	1.12075e+09	52892180	5.02294e+08	1.47101e+07	1.29251e+08	3.29994e+06	0.090692	-1492.68	0.24733	-128.516
235	tr|Q9XSW5|Q9XSW5_BOVIN	1	17	104374	99.7,99.7,99.7,99.7,99.7,99.7,99.7,99.7,99.7,99.7,99.7,99.7,99.7,99.7,99.7,99.7,99.7	AAATLMSER | Oxidation [M6],ALLSLVPVQK,DSTPGAVSQIQGVK,EPMEPEPKPEGSEEPAVPVR,FTFEGQIQPDDQDNLLR,GHAPEILGK,GPGDTPEDPLQR,GTVLLDLPGK,KGPGDTPEDPLQR,LSVPEGLSVSNPTER,LVTIFQDHPLQK,NQEIQWMETAR,NQEIQWMETAR | Oxidation [M7],SLAEVANQLLDR,VFWNDAYLAQSK,WVGLEENLGK,YLPSPAKPDPSIFK	tr|Q9XSW5|Q9XSW5_BOVIN Anion exchange protein OS=Bos taurus GN=BEB3 PE=2 SV=1	tr|Q9XSW5|Q9XSW5_BOVIN	964.457998,1066.674518 : 1066.674466 : 1066.67514 : 1066.673406 : 1066.672722,1385.714 : 1385.713054 : 1385.713398,2203.048797,2034.968428 : 2034.97191 : 2034.972474 : 2034.9587 : 2034.967452,920.507076,1280.598438,1011.59842,1408.697781 : 1408.69599,1583.815756 : 1583.815182,1437.79803 : 1437.79977 : 1437.796612,1404.645012 : 1404.644258,1420.638796,1327.70987,1440.70132,1143.592862,1558.836045 …	SLAEVANQLLDR,WVGLEENLGK,ALLSLVPVQK	BEB3	http://www.uniprot.org/uniprot/Q9XSW5	20.2151		1.49863e+11	1.68197e+11	4.30456e+11	4.44076e+10	8.95138e+10	6.53218e+10	3.20945e+11	3.16804e+11	1.51541e+11	4.22901e+10	5.45276e+10	1.42735e+11	3.01052e+10	70158995400	8.70256e+10	4.5963e+10	1.35938e+11	9.63382e+10	0.0907426	1.93974	0.440238	-1.33606
236	tr|H9GW43|H9GW43_BOVIN	1	2	25834.5	99.7,99.7	ELHLSDNPLGDAGLR,LLCEGLLDPR | Carbamidomethyl [C3]	tr|H9GW43|H9GW43_BOVIN Uncharacterized protein OS=Bos taurus GN=RNH1 PE=1 SV=1	tr|H9GW43|H9GW43_BOVIN	1605.807604,1184.62087	ELHLSDNPLGDAGLR,LLCEGLLDPR | Carbamidomethyl [C3]	RNH1	http://www.uniprot.org/uniprot/H9GW43	10.3734		1.04227e+09	1.09333e+09	6.7479e+08	1.148e+09	1.14194e+09	1.96731e+09	8.21828e+08	2.80271e+08	1.25936e+09	1.55912e+09	1.10215e+09	8.01316e+08	2.46077e+09	1804819844	1.97141e+09	1.6188e+09	1.3505e+09	1.46449e+09	0.091645	-1.51405	0.856024	1.04324
237	tr|M0QVY0|M0QVY0_BOVIN	1	6	60803.4	99.7,99.7,99.7,99.7,99.7,99.7	EYQELMNVK,QNLEPLFEQYINNLR,SGFSSVSLSR,SLYGLGGSK,WTLLQEQGTK,YEELQVTAGR	tr|M0QVY0|M0QVY0_BOVIN Uncharacterized protein OS=Bos taurus GN=KRT6A PE=3 SV=1	tr|M0QVY0|M0QVY0_BOVIN	1152.546966 : 1152.549246,1889.958454,1025.514946,880.456928 : 880.46369,1202.632056,1164.570116 : 1164.572658 : 1164.585318	WTLLQEQGTK,SGFSSVSLSR,SLYGLGGSK	KRT6A	http://www.uniprot.org/uniprot/M0QVY0	11.0333		1.42605e+10	4.49894e+10	1.34116e+10	8.34418e+09	1.3388e+10	1.47924e+10	5.05298e+11	1.03374e+10	3.73081e+09	2.01206e+10	1.09999e+10	3.7834e+09	4.04037e+09	15856109848	2.26529e+10	6.06377e+09	1.13511e+10	3.22302e+09	0.0934872	2.71745	0.37242	-1.66837
238	tr|A0JN43|A0JN43_BOVIN	1	15	123027	99.7,99.7,99.7,99.7,99.7,99.7,99.7,99.7,99.7,99.7,99.7,99.7,99.7,99.7,99.7	ALTLGALTLPLAR,AVYSTNCPVWEQAFR | Carbamidomethyl [C7],DPPDPYVSLLLLPDK,EPNPMVQLSIQDVTQESK,FFLQDPQSQELDVQVK,GMQLHGVLR,KPNTESLELQVR,LEQILQWNR,LEWLSLLPDAEK,LHVLEAQDLIAK,LLVPLVPDLQDVAQLR,LTHSDSPPEAPAGPLGQVK,SAELAAALLSVYLER,TLNPEFNER,VELGEKPLR	tr|A0JN43|A0JN43_BOVIN Family with sequence similarity 62 (C2 domain containing), member A OS=Bos taurus GN=FAM62A PE=2 SV=1	tr|A0JN43|A0JN43_BOVIN	1308.805332,1826.842558 : 1826.838558,1680.885776,2042.001694,1919.95369 : 1919.960946,1009.55058,1412.761462 : 1412.763268 : 1412.762946,1198.646688,1412.756926,1348.776512,1788.049648,1899.971349,1604.874142,1118.532092,1039.602822 : 1039.602946	LHVLEAQDLIAK,VELGEKPLR,TLNPEFNER	FAM62A	http://www.uniprot.org/uniprot/A0JN43	17.9928		9.52662e+09	7.80474e+09	9.21535e+09	1.03961e+10	1.09976e+10	2.05523e+10	1.05587e+10	5.67911e+09	1.59754e+10	1.32032e+10	1.22258e+10	1.48264e+10	1.98977e+10	10703090700	1.49684e+10	2.37032e+10	1.50199e+10	9.5128e+09	0.09379	-1.36871	0.757338	1.05655
239	tr|F1N647|F1N647_BOVIN	2	68	274264	99.7,99.7,99.7,99.7,99.7,99.7,99.7,99.7,99.7,99.7,99.7,99.7,99.7,99.7,99.7,99.7,99.7,99.7,99.7,99.7,99.7,99.7,99.7,99.7,99.7,99.7,99.7,99.7,99.7,99.7,99.7,99.7,99.7,99.7,99.7,99.7,99.7,99.7,99.7,99.7,99.7,99.7,99.7,99.7,99.7,99.7,99.7,99.7,99.7,99.7,99.7,99.7,99.7,99.7,99.7,99.7,99.7,99.7,99.7,99.7,99.7,99.7,99.7,99.7,99.7,99.7,99.7,99.7	ACVDTALENMTSLK | Carbamidomethyl [C2] Deamidated [N9],AEAVMAILLTK,AIGGTLPQR,ATYHGNVTLLR,AVTHILGIR,DAMLDNQTPEFFQDVNKPK,DAMLDNQTPEFFQDVNKPK | Oxidation [M3],DNWVTFMDTMLQMSILAPSK,DPETLVGYSMVGCQR | Carbamidomethyl [C13],DPETLVGYSMVGCQR | Carbamidomethyl [C13] Oxidation [M10],DTSFEQHVLWHTAGK,EGGFLLLHTLLR,EHNLLLSMR,EHNLLLSMR | Oxidation [M8],FDASFFGVHPK,FPQLNETSFANSR,GADLVLNSLAEEK,GHPLGETVTFLTCPEPQQGQR…	tr|F1N647|F1N647_BOVIN Fatty acid synthase OS=Bos taurus GN=FASN PE=1 SV=2	sp|Q71SP7|FAS_BOVIN,tr|F1N647|F1N647_BOVIN	1552.72497,1158.665096 : 1158.665012 : 1158.667 : 1158.668794 : 1158.668532 : 1158.668564 : 1158.66741 : 1158.66844,911.520634,1243.666251 : 1243.666635 : 1243.669215,978.59546,2236.042725 : 2236.044843 : 2236.048521 : 2236.04742 : 2236.04562 : 2236.044276,2252.040654 : 2252.040549,2327.110816,1710.76802 : 1710.767146 : 1710.771488,1726.751796 : 1726.762732,1754.839251,1367.781266,1111.579974 : 1…	VSVHIIEGDHR,FDASFFGVHPK,YGPDPATPVDPTTAIHLCR | Carbamidomethyl [C18]	FASN	http://www.uniprot.org/uniprot/F1N647	34.3949		1.39116e+11	7.26375e+10	1.83198e+10	7.2122e+10	4.14023e+11	2.5443e+11	6.74049e+10	5.64495e+10	2.35656e+11	6.39868e+10	1.07524e+11	1.20536e+11	6.61439e+11	215651132000	2.94921e+11	1.79715e+11	2.76959e+11	1.00073e+11	0.0955493	-2.10578	0.794902	1.11672
240	sp|Q3MHN5|VTDB_BOVIN	2	11	53341.4	99.7,99.7,99.7,99.7,99.7,99.7,99.7,99.7,99.7,99.7,99.7	CCDSVSEDCIK | Carbamidomethyl [C1 C2 C9],DVCDEGNTK | Carbamidomethyl [C3],FPDATETDLQELVAK,GKFPDATETDLQELVAK,GQELCADYSENTFTEYK | Carbamidomethyl [C5],HFSLLTIMTNR,ICSQYAAYGK | Carbamidomethyl [C2],SCESNSPFPVHPGTPECCTHEGLEK | Carbamidomethyl [C2 C17 C18],SLDECCHSESSTACLNAK | Carbamidomethyl [C5 C6 C14],VLDQYIFELSR,VPTAHLEDVLPLAEDITTILSK	sp|Q3MHN5|VTDB_BOVIN Vitamin D-binding protein OS=Bos taurus GN=GC PE=2 SV=1	sp|Q3MHN5|VTDB_BOVIN,tr|F1N5M2|F1N5M2_BOVIN	1371.51187,1036.413528,1675.829772 : 1675.826206 : 1675.83236,1860.938964,2053.856858 : 2053.858168,1331.69589 : 1331.695038 : 1331.694891 : 1331.709502,1159.533076,2855.194512,2067.828945 : 2067.831288 : 2067.825848,1381.723876,2374.300797	FPDATETDLQELVAK,ICSQYAAYGK | Carbamidomethyl [C2],GKFPDATETDLQELVAK	GC	http://www.uniprot.org/uniprot/Q3MHN5	31.8565		1.53489e+10	1.20436e+10	1.24536e+10	2.01276e+10	2.92598e+10	1.79756e+10	1.25244e+10	5.66753e+09	1.60213e+10	2.76024e+10	2.79487e+10	1.56969e+10	2.24608e+10	19038979150	2.16114e+10	2.30213e+10	2.60941e+10	1.61373e+10	0.096474	-1.40608	0.489269	1.14549
241	sp|Q3SZ54|IF4A1_BOVIN	2	5	46153.5	99.7,99.7,99.7,99.7,99.7	DFTVSAMHGDMDQK,DQIYDIFQK,GVAINMVTEEDKR,LQMEAPHIIVGTPGR,VLITTDLLAR	sp|Q3SZ54|IF4A1_BOVIN Eukaryotic initiation factor 4A-I OS=Bos taurus GN=EIF4A1 PE=2 SV=1	sp|Q3SZ54|IF4A1_BOVIN,sp|Q3SZ65|IF4A2_BOVIN	1580.663182,1168.578486,1460.7264,1617.871557,1113.67548 : 1113.6758	VLITTDLLAR,LQMEAPHIIVGTPGR,DQIYDIFQK	EIF4A1	http://www.uniprot.org/uniprot/Q3SZ54	15.0246		2.12649e+09	1.47589e+09	1.5863e+09	1.32042e+09	3.48273e+09	2.92253e+09	2.5747e+09	8.90977e+08	2.25952e+09	4.51773e+09	3.32522e+09	1.30889e+09	5.92471e+09	4560281482	5.20817e+09	2.42726e+09	3.57473e+09	3.11453e+09	0.0968343	-1.55833	0.560337	-1.16032
242	sp|Q9BGI2|PRDX4_BOVIN	1	2	30740.9	99.7,99.7	DYGVYLEDSGHTLR,EEECHFYAGGQVYPGEVSR | Carbamidomethyl [C4]	sp|Q9BGI2|PRDX4_BOVIN Peroxiredoxin-4 OS=Bos taurus GN=PRDX4 PE=2 SV=1	sp|Q9BGI2|PRDX4_BOVIN	1623.750622,2212.952694	DYGVYLEDSGHTLR,EEECHFYAGGQVYPGEVSR | Carbamidomethyl [C4]	PRDX4	http://www.uniprot.org/uniprot/Q9BGI2	12.0438		1.4933e+07	4.38647e+08	0	8.18358e+08	3.0806e+07	5.91637e+08	2.29439e+06	1.14457e+08	2.43802e+08	1.0963e+07	2.87431e+07	0	1.06106e+07	102580	0	1.51783e+08	641229	0	0.0973342	680.194	0.902364	1.58181
243	sp|Q762I5|RETN_BOVIN	1	1	11469.3	99.7	IQEVTTSLVPGAVR	sp|Q762I5|RETN_BOVIN Resistin OS=Bos taurus GN=RETN PE=3 SV=1	sp|Q762I5|RETN_BOVIN	1468.825734 : 1468.826152 : 1468.825442	IQEVTTSLVPGAVR	RETN	http://www.uniprot.org/uniprot/Q762I5	12.844		1.47748e+07	3.47395e+07	0	0	0	0	0	1.21587e+07	1.71955e+08	0	2.77592e+08	1.12108e+08	2.55105e+08	0	0	8.18668e+07	3.1813e+07	1.6298e+07	0.0975313	-1870.02	0.526125	15.7761
244	tr|F1MJ70|F1MJ70_BOVIN	1	3	74748.6	99.7,99.7,99.7	ATGGPYGSLGVDYEFEK,ELSDQAGSEFENSDVR,TPTTILLTPER	tr|F1MJ70|F1MJ70_BOVIN Uncharacterized protein (Fragment) OS=Bos taurus GN=HSPA12A PE=4 SV=2	tr|F1MJ70|F1MJ70_BOVIN	1788.81287 : 1788.822148,1781.765342,1240.693278	ATGGPYGSLGVDYEFEK,ELSDQAGSEFENSDVR,TPTTILLTPER	HSPA12A	http://www.uniprot.org/uniprot/F1MJ70	6.53789		7.98932e+08	8.45901e+08	6.16664e+08	1.12265e+09	7.83989e+08	1.88415e+09	8.0726e+08	8.67106e+08	1.39378e+09	1.55836e+09	4.65866e+08	8.39495e+08	6.32123e+08	509955136	1.19487e+09	1.66803e+09	5.98651e+08	6.22896e+08	0.0976547	1.42122	0.287356	-1.24489
245	sp|Q9N0K1|CD47_BOVIN	3	1	33293.4	99.7	EGETIIELK	sp|Q9N0K1|CD47_BOVIN Leukocyte surface antigen CD47 OS=Bos taurus GN=CD47 PE=2 SV=1	sp|Q9N0K1|CD47_BOVIN,tr|F1MUL0|F1MUL0_BOVIN,tr|Q08DW0|Q08DW0_BOVIN	1030.55	EGETIIELK	CD47	http://www.uniprot.org/uniprot/Q9N0K1	2.9703		1.12603e+07	5.77002e+07	1.20339e+08	3.3527e+09	7.29557e+08	7.71037e+08	0	0	6.01765e+07	1.87864e+09	6.17766e+09	3.11496e+06	3.61866e+10	427038848	5.27587e+08	3.14097e+07	1.48633e+08	1.2041e+07	0.0993401	-148.486	0.0604394	325.542
246	tr|F1MBQ0|F1MBQ0_BOVIN	1	1	54665.5	99.7	TYGFHFTTPALVVEK	tr|F1MBQ0|F1MBQ0_BOVIN Uncharacterized protein (Fragment) OS=Bos taurus GN=DYNC1LI2 PE=4 SV=1	tr|F1MBQ0|F1MBQ0_BOVIN	1708.882773 : 1708.883925 : 1708.886571	TYGFHFTTPALVVEK	DYNC1LI2	http://www.uniprot.org/uniprot/F1MBQ0	3.01205		2.69146e+08	1.27171e+08	0	3.01918e+09	2.85741e+08	5.17772e+09	0	0	2.86394e+08	4.30744e+08	4.07183e+08	9.03686e+07	6.36646e+08	286505760	5.07713e+08	1.48324e+09	2.43485e+08	2.82541e+08	0.0996247	-533.343	0.362144	28.6264
247	sp|Q09139|FABP7_BOVIN	1	1	14955.9	99.7	ALGVGFATR	sp|Q09139|FABP7_BOVIN Fatty acid-binding protein, brain OS=Bos taurus GN=FABP7 PE=1 SV=2	sp|Q09139|FABP7_BOVIN	890.497	ALGVGFATR	FABP7	http://www.uniprot.org/uniprot/Q09139	6.81818		8.71915e+08	4.51059e+08	2.27127e+08	6.86744e+08	2.11507e+09	2.04229e+09	6.95482e+08	1.24232e+08	1.78299e+09	9.80819e+08	1.1874e+09	8.58499e+08	3.0777e+09	1231551490	1.47121e+09	1.35016e+09	1.60485e+09	1.0257e+09	0.0997915	-1.96751	0.652239	1.19341
248	tr|G3MZI7|G3MZI7_BOVIN	1	1	199438	99.7	VLDFHNLPDGITK	tr|G3MZI7|G3MZI7_BOVIN Uncharacterized protein (Fragment) OS=Bos taurus GN=COL5A1 PE=4 SV=1	tr|G3MZI7|G3MZI7_BOVIN	1467.77	VLDFHNLPDGITK	COL5A1	http://www.uniprot.org/uniprot/G3MZI7	0.643246		3.17219e+08	2.90598e+08	9.03827e+06	1.57747e+08	2.05941e+08	2.85342e+08	1.49842e+08	6.4882e+06	2.27658e+08	1.08457e+08	3.17111e+08	4.5768e+07	5.46566e+08	315659456	6.1534e+08	3.25111e+08	3.17039e+08	5.42571e+08	0.0999323	-2.86401	0.99322	-1.00518
249	sp|Q3B7M5|LASP1_BOVIN	1	3	29677	99.7,99.7,99.7	EPAAPASIQR,KPYCNAHYPK | Carbamidomethyl [C4],QQSELQSQVR	sp|Q3B7M5|LASP1_BOVIN LIM and SH3 domain protein 1 OS=Bos taurus GN=LASP1 PE=2 SV=1	sp|Q3B7M5|LASP1_BOVIN	1038.545996,1276.601754,1201.604606	EPAAPASIQR,KPYCNAHYPK | Carbamidomethyl [C4],QQSELQSQVR	LASP1	http://www.uniprot.org/uniprot/Q3B7M5	11.5385		3.98861e+09	4.82476e+09	4.86789e+09	6.48702e+09	4.57948e+09	6.90155e+09	4.56672e+09	2.72811e+09	5.46999e+09	9.47278e+09	6.44451e+09	4.10843e+09	8.23714e+09	6751174270	1.05802e+10	6.84849e+09	6.48486e+09	7.43799e+09	0.100134	-1.3148	0.545808	-1.10102
250	sp|P28800|A2AP_BOVIN	1	2	54710.3	99.7,99.7	GDKPFDPDLK,NPNPGAQPER	sp|P28800|A2AP_BOVIN Alpha-2-antiplasmin OS=Bos taurus GN=SERPINF2 PE=1 SV=2	sp|P28800|A2AP_BOVIN	1130.557012,1078.515364	GDKPFDPDLK,NPNPGAQPER	SERPINF2	http://www.uniprot.org/uniprot/P28800	4.06504		3.24108e+09	3.41364e+09	1.49376e+09	2.20043e+09	5.19246e+09	2.78446e+09	3.03433e+09	4.19656e+09	3.11355e+09	3.89079e+09	5.69565e+09	3.62545e+09	3.70227e+09	4825400060	3.57443e+09	3.10594e+09	4.66121e+09	3.75563e+09	0.100209	-1.29075	0.639904	-1.0718
251	tr|Q0P592|Q0P592_BOVIN	1	1	34413.9	99.7	LGTQLADLHLDNK	tr|Q0P592|Q0P592_BOVIN Fructosamine 3 kinase related protein OS=Bos taurus GN=FN3KRP PE=2 SV=1	tr|Q0P592|Q0P592_BOVIN	1436.76	LGTQLADLHLDNK	FN3KRP	http://www.uniprot.org/uniprot/Q0P592	4.20712		3.4475e+08	2.78106e+08	8.51053e+08	2.11742e+08	3.29331e+08	3.07387e+08	6.05324e+08	4.0248e+08	3.05587e+08	6.08763e+08	2.15385e+08	2.20863e+08	3.52929e+08	390528320	6.06623e+08	1.80815e+08	2.60239e+08	2.24048e+08	0.100599	1.43996	0.297912	-1.25138
252	sp|O77512|GLYAL_BOVIN	1	1	33683.4	99.7	LLPSLPETK	sp|O77512|GLYAL_BOVIN Glycine N-phenylacetyltransferase OS=Bos taurus PE=1 SV=2	sp|O77512|GLYAL_BOVIN	996.584	LLPSLPETK		http://www.uniprot.org/uniprot/O77512	3.05085		0	0	0	0	9.56763e+07	1.07752e+07	1.70056e+07	0	3.04085e+07	1.67754e+07	6.12752e+07	8.24e+06	6.28976e+08	58123744	2.97347e+08	734744	1.92003e+08	0	0.101103	-916.844	0.721937	-4.10121
253	sp|Q3T114|UK114_BOVIN	1	2	14272.2	99.7,99.7	AAYQVAALPK,APAAIGPYSQAVLVDR	sp|Q3T114|UK114_BOVIN Ribonuclease UK114 OS=Bos taurus GN=HRSP12 PE=2 SV=3	sp|Q3T114|UK114_BOVIN	1030.58219,1626.86476	AAYQVAALPK,APAAIGPYSQAVLVDR	HRSP12	http://www.uniprot.org/uniprot/Q3T114	18.9781		3.83603e+09	2.61683e+09	4.16082e+09	3.43068e+09	8.94117e+09	7.91033e+09	5.26542e+09	1.66308e+09	6.41176e+09	7.95381e+09	5.39468e+09	4.88934e+09	1.52306e+10	7559639570	9.96376e+09	8.03848e+09	7.27284e+09	4.14433e+09	0.101187	-1.56697	0.926495	1.02434
254	sp|A1A4K3|DDB1_BOVIN	1	2	126929	99.7,99.7	LPSFELLHK,QGQGQLVTCSGAFK | Carbamidomethyl [C9]	sp|A1A4K3|DDB1_BOVIN DNA damage-binding protein 1 OS=Bos taurus GN=DDB1 PE=2 SV=1	sp|A1A4K3|DDB1_BOVIN	1082.610549 : 1082.612658,1479.721152	LPSFELLHK,QGQGQLVTCSGAFK | Carbamidomethyl [C9]	DDB1	http://www.uniprot.org/uniprot/A1A4K3	2.01754		1.65824e+08	2.07339e+08	2.47137e+08	3.29818e+08	2.24527e+08	3.95711e+08	2.37065e+08	2.57507e+08	3.78305e+08	3.05737e+08	9.67643e+07	1.81002e+08	1.76847e+08	335637168	4.77054e+08	2.87918e+08	2.46099e+08	1.89456e+08	0.10124	1.30534	0.0150001	-1.52343
255	tr|F6QNC4|F6QNC4_BOVIN	1	1	81476.7	99.7	HIEIQVLGDK	tr|F6QNC4|F6QNC4_BOVIN Uncharacterized protein OS=Bos taurus GN=PCCA PE=4 SV=1	tr|F6QNC4|F6QNC4_BOVIN	1150.63	HIEIQVLGDK	PCCA	http://www.uniprot.org/uniprot/F6QNC4	1.34953		1.39091e+08	8.24313e+07	1.84746e+07	3.92553e+07	5.57936e+08	1.57274e+08	5.81922e+07	8.10045e+07	6.98237e+07	2.84475e+08	1.26404e+08	1.20798e+08	5.78681e+08	157912352	3.28711e+08	1.58827e+08	2.92924e+08	1.3994e+08	0.101646	-2.11629	0.987305	-1.00696
256	tr|F1MVK1|F1MVK1_BOVIN	1	2	173972	99.7,99.7	APEVQLMVQSSWLR,DMSGSPASGIPVK	tr|F1MVK1|F1MVK1_BOVIN Uncharacterized protein (Fragment) OS=Bos taurus PE=4 SV=2	tr|F1MVK1|F1MVK1_BOVIN	1642.848576,1244.608432 : 1244.616362	APEVQLMVQSSWLR,DMSGSPASGIPVK		http://www.uniprot.org/uniprot/F1MVK1	1.70886		2.66053e+09	1.3923e+09	1.24414e+08	1.71109e+09	2.9141e+09	2.21253e+09	2.22103e+08	6.35973e+08	2.03747e+09	2.57156e+09	1.5093e+09	2.56601e+09	1.75038e+09	7416892520	3.30978e+09	1.24817e+09	2.91711e+09	4.16657e+09	0.101662	-2.25485	0.832697	-1.10505
257	tr|A7E3S8|A7E3S8_BOVIN	1	2	41444.5	99.7,99.7	AIDLFTDAIK,LLGHWEEAAHDLALACK | Carbamidomethyl [C16]	tr|A7E3S8|A7E3S8_BOVIN Heat shock 70kD protein binding protein OS=Bos taurus GN=ST13 PE=2 SV=1	tr|A7E3S8|A7E3S8_BOVIN	1105.601108,1932.95098 : 1932.950808 : 1932.951495	AIDLFTDAIK,LLGHWEEAAHDLALACK | Carbamidomethyl [C16]	ST13	http://www.uniprot.org/uniprot/A7E3S8	7.31707		2.01795e+09	2.01698e+09	2.97836e+08	1.9696e+09	2.75385e+09	4.19836e+09	8.2329e+08	1.18612e+09	2.72537e+09	5.35545e+09	3.41444e+09	2.07732e+09	6.38211e+09	2554476160	3.69105e+09	3.42157e+09	3.12391e+09	3.14986e+09	0.10195	-1.82731	0.991395	1.00379
258	sp|Q29RK1|CISY_BOVIN	1	5	51772.1	99.7,99.7,99.7,99.7,99.7	ALGFPLERPK,ALGVLAQLIWSR,EGSSIGAIDPK,GLVYETSVLDPDEGIR,VVPGYGHAVLR	sp|Q29RK1|CISY_BOVIN Citrate synthase, mitochondrial OS=Bos taurus GN=CS PE=1 SV=1	sp|Q29RK1|CISY_BOVIN	1126.647567,1325.794498,1072.541052,1761.878602,1166.657001	EGSSIGAIDPK,GLVYETSVLDPDEGIR,ALGFPLERPK	CS	http://www.uniprot.org/uniprot/Q29RK1	12.8755		2.41474e+09	8.32499e+08	1.41699e+09	1.5237e+09	1.08525e+10	4.49553e+09	1.96496e+09	8.96377e+08	2.42539e+09	5.74335e+09	2.79271e+09	2.4339e+09	8.42923e+09	6220520950	9.6781e+09	3.74947e+09	4.9707e+09	2.89358e+09	0.102133	-1.89069	0.813446	-1.09151
259	sp|P31717|NMT1_BOVIN	2	2	56919	99.7,99.7	AIELFSVGQGPAK,GSETDSAQDQPVK	sp|P31717|NMT1_BOVIN Glycylpeptide N-tetradecanoyltransferase 1 OS=Bos taurus GN=NMT1 PE=1 SV=2	sp|P31717|NMT1_BOVIN,tr|F1MZK0|F1MZK0_BOVIN	1315.713676,1360.609708	AIELFSVGQGPAK,GSETDSAQDQPVK	NMT1	http://www.uniprot.org/uniprot/P31717	5.23139		4.84869e+07	1.05018e+08	2.66956e+07	4.93839e+07	1.1508e+08	2.4206e+08	1.35007e+08	5.26426e+07	1.35542e+08	7.19094e+07	0	2.31862e+07	8.3385e+07	34586220	9.59881e+07	1.62827e+08	6.75845e+07	5.54711e+07	0.102378	27.6053	0.106179	-26.5281
260	tr|F6Q234|F6Q234_BOVIN	1	5	54832.1	99.7,99.7,99.7,99.7,99.7	FNVNNTILHPEIVECR | Carbamidomethyl [C15],NTAVQAGSAVVLQGGEETQR,SPSVLLTLR,TDMELEVLR,TVEEVEACMAGQDK | Carbamidomethyl [C8]	tr|F6Q234|F6Q234_BOVIN Uncharacterized protein OS=Bos taurus GN=PEPD PE=3 SV=1	tr|F6Q234|F6Q234_BOVIN	1953.971328,2014.009358,984.598234,1104.54512 : 1104.54615,1565.668624	SPSVLLTLR,FNVNNTILHPEIVECR | Carbamidomethyl [C15],TDMELEVLR	PEPD	http://www.uniprot.org/uniprot/F6Q234	13.7931		1.548e+09	3.46984e+08	7.51894e+08	4.4863e+08	3.51387e+09	1.23881e+09	9.36107e+08	8.08835e+07	6.78234e+08	7.52165e+09	2.04319e+09	1.59625e+09	4.26254e+09	3949304260	5.37542e+09	1.14591e+09	1.06579e+09	1.34362e+09	0.10261	-2.54066	0.737224	1.20049
261	tr|F1MLX9|F1MLX9_BOVIN	1	7	51058.7	99.7,99.7,99.7,99.7,99.7,99.7,99.7	DHLLGVSDSGK,EIGNFEVGK,ETTEESITETER,LATLGGSQVLGLDR,SLTLNEVFR,TGLGTDVAGGYSSSMLDAIR,VCMDLNETVPEYK | Carbamidomethyl [C2]	tr|F1MLX9|F1MLX9_BOVIN Graves disease carrier protein OS=Bos taurus GN=GDA PE=4 SV=2	tr|F1MLX9|F1MLX9_BOVIN	1126.560862,991.499384,1423.631246,1398.779286 : 1398.783066,1077.577236 : 1077.583054 : 1077.58552 : 1077.582122,1969.94052,1596.70723	DHLLGVSDSGK,SLTLNEVFR,EIGNFEVGK	GDA	http://www.uniprot.org/uniprot/F1MLX9	19.3833		3.2127e+09	1.85211e+09	3.93929e+08	3.04488e+09	5.81633e+09	6.3828e+09	4.6769e+09	6.04008e+08	4.64193e+09	3.44969e+09	6.99779e+09	3.35292e+09	7.41899e+09	3657468540	6.4728e+09	3.20904e+09	6.37551e+09	4.03124e+09	0.103802	-1.96629	0.818827	1.09494
262	tr|Q2KIH2|Q2KIH2_BOVIN	1	1	28535	99.7	AAATDVTQK	tr|Q2KIH2|Q2KIH2_BOVIN ApoN protein OS=Bos taurus GN=ApoN PE=2 SV=1	tr|Q2KIH2|Q2KIH2_BOVIN	903.466	AAATDVTQK	ApoN	http://www.uniprot.org/uniprot/Q2KIH2	3.54331		1.35924e+08	9.85955e+07	1.32184e+08	4.36699e+07	1.30189e+08	5.00776e+07	6.13281e+07	2.26098e+07	4.92023e+07	6.71326e+07	1.13072e+08	1.59117e+08	4.12037e+07	134093344	1.2715e+08	4.88351e+07	1.50609e+08	1.39164e+08	0.104188	-1.5656	0.40226	1.2496
263	sp|Q28178|TSP1_BOVIN	1	16	129533	99.7,99.7,99.7,99.7,99.7,99.7,99.7,99.7,99.7,99.7,99.7,99.7,99.7,99.7,99.7,99.7	DCVGDVTENQICNK | Carbamidomethyl [C2 C12],DNCPFHYNPAQYDYDR | Carbamidomethyl [C3],DNCPNLPNSGQEDYDK | Carbamidomethyl [C3],DNCQYVYNVDQK | Carbamidomethyl [C3],FQDLVDAVR,FVFGTTPEDILR,GPDPSSPAFR,GTSQNDPNWVVR,IEDANLIPPVPDK,IMADSGPIYDK,QHVVSVEEALLATGQWK,QVTQSYWDTNPTR,RPPLCYHNGVQYR | Carbamidomethyl [C5],SITLFVQEDR,TGDEWTVDSCTECR | Carbamidomethyl [C10 C13],TIVTTLQDSIR	sp|Q28178|TSP1_BOVIN Thrombospondin-1 OS=Bos taurus GN=THBS1 PE=2 SV=2	sp|Q28178|TSP1_BOVIN	1650.698234,2073.827841 : 2073.82623 : 2073.824853,1864.749686,1544.662612 : 1544.6628 : 1544.65419,1061.552366,1393.719148,1029.487262,1371.650654,1419.760098,1208.566068,1893.996777,1594.724268,1658.810682,1206.635128,1714.655856,1245.693118	GPDPSSPAFR,TIVTTLQDSIR,FQDLVDAVR	THBS1	http://www.uniprot.org/uniprot/Q28178	17.3504		1.6148e+10	8.48313e+09	5.67269e+10	6.81712e+09	1.07857e+10	4.09155e+09	4.41663e+10	1.74441e+10	9.35821e+09	7.41112e+09	5.30769e+09	1.27012e+10	3.90962e+09	9020565250	1.17961e+10	3.27026e+09	9.15882e+09	8.8932e+09	0.104887	1.87493	0.527516	-1.26476
264	sp|Q5E9B7|CLIC1_BOVIN	1	1	26991.6	99.7	NSNPALNDNLEK	sp|Q5E9B7|CLIC1_BOVIN Chloride intracellular channel protein 1 OS=Bos taurus GN=CLIC1 PE=2 SV=3	sp|Q5E9B7|CLIC1_BOVIN	1327.64	NSNPALNDNLEK	CLIC1	http://www.uniprot.org/uniprot/Q5E9B7	4.97925		1.24061e+09	1.4222e+09	1.28356e+09	1.49534e+09	9.58266e+08	1.85742e+09	1.61033e+09	1.21591e+09	1.6962e+09	2.09053e+09	1.32781e+09	5.60271e+08	1.26371e+09	1206169090	1.98303e+09	1.2091e+09	8.11469e+08	1.72659e+09	0.10519	1.2999	0.131227	-1.27473
265	tr|F1MJQ3|F1MJQ3_BOVIN	1	2	57365.2	99.7,99.7	LIDIGVAGFR,TSIVHLFEWR	tr|F1MJQ3|F1MJQ3_BOVIN Alpha-amylase OS=Bos taurus GN=AMY2B PE=3 SV=1	tr|F1MJQ3|F1MJQ3_BOVIN	1059.608804,1286.676045 : 1286.67657 : 1286.67684	LIDIGVAGFR,TSIVHLFEWR	AMY2B	http://www.uniprot.org/uniprot/F1MJQ3	3.91389		1.70199e+09	3.72008e+08	2.63923e+07	6.25059e+08	1.44631e+09	1.25878e+09	9.91746e+07	2.04607e+08	1.33546e+09	1.11187e+09	1.87145e+09	1.15918e+09	9.88976e+08	1395305736	2.03264e+09	1.49271e+09	4.18308e+08	1.30417e+09	0.105284	-2.66156	0.79315	1.1631
266	sp|Q32LP0|URP2_BOVIN	1	4	75781.9	99.7,99.7,99.7,99.7	EPEEEVYDLTK,GCEVVPDVNVSGQK | Carbamidomethyl [C2],ILEAHQNVAQLSLSEAQLR,VFIGEEDPEAESLTLR	sp|Q32LP0|URP2_BOVIN Fermitin family homolog 3 OS=Bos taurus GN=FERMT3 PE=2 SV=1	sp|Q32LP0|URP2_BOVIN	1350.609424,1486.706308,2119.138926,1803.895176	VFIGEEDPEAESLTLR,GCEVVPDVNVSGQK | Carbamidomethyl [C2],ILEAHQNVAQLSLSEAQLR	FERMT3	http://www.uniprot.org/uniprot/Q32LP0	9.02256		3.13664e+07	9.20545e+07	7.62886e+08	2.81407e+08	5.80858e+07	5.45658e+08	7.8684e+08	3.48767e+08	1.7526e+08	3.65655e+07	2.44471e+08	4.66763e+06	1.21424e+08	1.05487e+08	5.14467e+07	8.29354e+07	4.60945e+07	1.15098e+08	0.105681	2.94227	0.64206	-1.34504
267	tr|F1MBJ7|F1MBJ7_BOVIN	1	1	116095	99.7	TLLENTAITIGR	tr|F1MBJ7|F1MBJ7_BOVIN Uncharacterized protein (Fragment) OS=Bos taurus GN=TNPO2 PE=4 SV=1	tr|F1MBJ7|F1MBJ7_BOVIN	1300.73	TLLENTAITIGR	TNPO2	http://www.uniprot.org/uniprot/F1MBJ7	1.15718		3.59283e+06	1.31407e+08	1.57044e+07	1.1358e+08	4.60367e+08	2.30744e+07	7.68881e+08	1.11605e+06	1.3435e+08	4.77962e+08	1.49053e+07	0	1.97748e+07	407991872	6.01336e+08	4.62109e+06	5.29192e+07	4.34681e+06	0.105975	34.9738	0.101006	-37.0169
268	tr|F1MF76|F1MF76_BOVIN	1	1	134068	99.7	EHLYFETVTIK	tr|F1MF76|F1MF76_BOVIN Uncharacterized protein OS=Bos taurus GN=NOMO1 PE=4 SV=2	tr|F1MF76|F1MF76_BOVIN	1378.7	EHLYFETVTIK	NOMO1	http://www.uniprot.org/uniprot/F1MF76	0.900164		8.93097e+08	1.76361e+09	2.92218e+08	1.32229e+09	1.36941e+09	2.6416e+09	7.7786e+08	4.51371e+08	1.30298e+09	1.2863e+09	1.67957e+09	1.10902e+09	2.25847e+09	1237556990	1.48199e+09	2.14414e+09	1.42922e+09	1.46329e+09	0.107396	-1.56937	0.549219	1.17444
269	sp|P48034|AOXA_BOVIN	1	11	147610	99.7,99.7,99.7,99.7,99.7,99.7,99.7,99.7,99.7,99.7,99.7	GIFHPVIISPDR,GTSTETIPNTNPSGGSVVADLNGLAVK,IVYQDLEPVILTIEEAIQNK | Deamidated [Q4],LEYGNVDEAFK,LILDEVSLPGSAPGGR,NMASLGGHIVSR,QIPLNEQFLR,YESALEDLHSR,YIQDITASVLK,YIQDITASVLK | Deamidated [Q3],YPQAPVVMGNTSVGPDMK	sp|P48034|AOXA_BOVIN Aldehyde oxidase 1 OS=Bos taurus GN=AOX1 PE=1 SV=2	sp|P48034|AOXA_BOVIN	1349.751138,2598.312862,2328.247182,1283.612104,1579.856236 : 1579.856444 : 1579.856528,1240.633384 : 1240.63511,1256.686934,1318.611472,1249.690944,1250.670592,1889.906864	YPQAPVVMGNTSVGPDMK,YIQDITASVLK | Deamidated [Q3],LILDEVSLPGSAPGGR	AOX1	http://www.uniprot.org/uniprot/P48034	11.053		3.14045e+09	1.80076e+09	6.56795e+09	2.82676e+10	2.89998e+09	2.20207e+10	3.87063e+09	2.89303e+09	2.1539e+09	6.3553e+09	1.90472e+10	8.589e+09	1.05632e+10	5226353990	6.3049e+09	2.38324e+10	5.60535e+09	4.67035e+09	0.108004	-1.97473	0.18957	1.72706
270	tr|F1N0F7|F1N0F7_BOVIN	1	1	48971	99.7	VNILFDFVK	tr|F1N0F7|F1N0F7_BOVIN Uncharacterized protein OS=Bos taurus GN=EIF5 PE=4 SV=1	tr|F1N0F7|F1N0F7_BOVIN	1093.62	VNILFDFVK	EIF5	http://www.uniprot.org/uniprot/F1N0F7	2.0979		1.58779e+07	0	0	0	2.65075e+07	5.06947e+07	0	0	5.25457e+07	0	2.94185e+07	2.6168e+07	2.30585e+07	0	2.08797e+07	2.90826e+07	3.82598e+07	0	0.108139	-1315.18	0.21371	232.963
271	sp|Q56K03|RL27A_BOVIN	4	1	16577.4	99.7	TGAAPIIDVVR	sp|Q56K03|RL27A_BOVIN 60S ribosomal protein L27a OS=Bos taurus GN=RPL27A PE=2 SV=3	sp|Q56K03|RL27A_BOVIN,tr|E1BE42|E1BE42_BOVIN,tr|G1K1B4|G1K1B4_BOVIN,tr|G3MWX5|G3MWX5_BOVIN	1110.638464 : 1110.639326	TGAAPIIDVVR	RPL27A	http://www.uniprot.org/uniprot/Q56K03	7.43243		5.36618e+08	1.42364e+09	5.41515e+08	1.29955e+09	8.80505e+08	9.95221e+08	1.12913e+09	4.55027e+08	2.11043e+09	1.94386e+09	1.57029e+09	6.85171e+08	2.28643e+09	1745690110	2.7435e+09	1.43473e+09	1.61072e+09	1.66698e+09	0.108218	-1.50841	0.234833	-1.34636
272	tr|F1MPJ7|F1MPJ7_BOVIN	1	1	30030.6	99.7	DLSTVEALQNLK	tr|F1MPJ7|F1MPJ7_BOVIN Uncharacterized protein OS=Bos taurus GN=ANP32E PE=4 SV=2	tr|F1MPJ7|F1MPJ7_BOVIN	1329.7	DLSTVEALQNLK	ANP32E	http://www.uniprot.org/uniprot/F1MPJ7	4.58015		0	1.52905e+08	0	0	0	3.54415e+06	956251	1.33972e+07	2.22242e+06	0	0	0	0	0	0	1.94353e+08	0	0	0.10867	677.283	0.238791	-107.853
273	sp|Q9GKN7|RHAG_BOVIN	2	1	46718.7	99.7	EYDNHFHELLSTLH	sp|Q9GKN7|RHAG_BOVIN Ammonium transporter Rh type A OS=Bos taurus GN=RHAG PE=2 SV=1	sp|Q9GKN7|RHAG_BOVIN,tr|F1MKX8|F1MKX8_BOVIN	1753.8	EYDNHFHELLSTLH	RHAG	http://www.uniprot.org/uniprot/Q9GKN7	3.28638		3.49456e+07	2.59082e+06	1.37274e+07	1.5249e+07	1.11752e+07	323353	2.79354e+06	1.42e+08	3.3968e+07	0	0	5.40473e+07	0	11801118	0	2.79944e+07	1.69424e+07	0	0.109787	507.648	0.87726	-1.77511
274	tr|F1MCT8|F1MCT8_BOVIN	1	3	71175	99.7,99.7,99.7	DLFEDELVPLFEK,LMMDPLTGLNR,VTEGLTDVILYHQPDDK	tr|F1MCT8|F1MCT8_BOVIN Uncharacterized protein (Fragment) OS=Bos taurus GN=SYNCRIP PE=4 SV=2	tr|F1MCT8|F1MCT8_BOVIN	1592.800106,1259.643192 : 1259.625222,1941.974724	DLFEDELVPLFEK,LMMDPLTGLNR,VTEGLTDVILYHQPDDK	SYNCRIP	http://www.uniprot.org/uniprot/F1MCT8	6.42633		9.56203e+08	1.12212e+09	1.34629e+08	8.11488e+08	1.93365e+09	2.10701e+09	2.3676e+08	2.77258e+08	1.61745e+09	1.76606e+09	1.13064e+09	1.06102e+09	2.50208e+09	1343338424	1.98874e+09	1.5683e+09	1.77242e+09	1.17647e+09	0.111425	-1.95573	0.776825	1.12086
275	tr|E1B7Q0|E1B7Q0_BOVIN	1	1	83145.1	99.7	LLEVQSQVEELQK	tr|E1B7Q0|E1B7Q0_BOVIN Protein Hook homolog 3 OS=Bos taurus GN=HOOK3 PE=4 SV=1	tr|E1B7Q0|E1B7Q0_BOVIN	1541.83	LLEVQSQVEELQK	HOOK3	http://www.uniprot.org/uniprot/E1B7Q0	1.81058		5.69894e+06	0	0	0	3.51012e+06	0	0	0	0	7.31375e+07	0	0	3.52616e+06	36754428	5.69554e+07	2.62881e+07	3.80536e+06	2.28842e+06	0.112471	-369.681	0.143247	-224.609
276	sp|P79251|VATG1_BOVIN	1	1	13682.3	99.7	MTILQTYFQQNR	sp|P79251|VATG1_BOVIN V-type proton ATPase subunit G 1 OS=Bos taurus GN=ATP6V1G1 PE=1 SV=3	sp|P79251|VATG1_BOVIN	1541.77	MTILQTYFQQNR	ATP6V1G1	http://www.uniprot.org/uniprot/P79251	10.1695		1.74053e+06	9.40703e+07	0	0	1.54888e+08	5.12687e+07	0	3.70386e+07	7.91661e+07	1.19447e+08	3.76264e+07	6.01988e+07	1.98032e+08	135124128	2.45047e+08	5.13902e+07	8.34496e+07	3.44623e+07	0.113452	-287.333	0.75643	-2.88762
277	tr|F1MHR6|F1MHR6_BOVIN	1	1	-1	99.7	AINQQTGAFVEISR	tr|F1MHR6|F1MHR6_BOVIN Uncharacterized protein (Fragment) OS=Bos taurus GN=KHSRP PE=1 SV=2	tr|F1MHR6|F1MHR6_BOVIN	1532.8	AINQQTGAFVEISR	KHSRP	http://www.uniprot.org/uniprot/F1MHR6	1.9774		0	8.77522e+07	0	8.14168e+08	0	5.55727e+08	2.05617e+07	926397	6.82581e+07	4.2021e+08	1.64047e+08	1.13658e+08	2.47591e+08	62462468	1.16132e+08	2.09687e+08	1.87671e+08	2.07219e+08	0.114601	-217.517	0.283178	-35.5163
278	sp|P26884|FKBP3_BOVIN	1	1	25190.7	99.7	DHLVTAYNHLFESK	sp|P26884|FKBP3_BOVIN Peptidyl-prolyl cis-trans isomerase FKBP3 OS=Bos taurus GN=FKBP3 PE=1 SV=2	sp|P26884|FKBP3_BOVIN	1672.82	DHLVTAYNHLFESK	FKBP3	http://www.uniprot.org/uniprot/P26884	6.25		7.36404e+08	7.44663e+08	4.65677e+08	4.19525e+08	1.21105e+09	1.48068e+09	7.1098e+08	1.0658e+08	1.77126e+09	1.39206e+09	1.14338e+09	8.14555e+08	2.14574e+09	1185081220	1.83893e+09	1.02901e+09	1.48869e+09	9.27777e+08	0.11489	-1.77821	0.830767	1.0774
279	sp|P37980|IPYR_BOVIN	1	2	32813.9	99.7,99.7	GQYISPFHDIPIYADK | Deamidated [Q2],HTGCCGDNDPIDVCEIGSK | Carbamidomethyl [C4 C5 C14]	sp|P37980|IPYR_BOVIN Inorganic pyrophosphatase OS=Bos taurus GN=PPA1 PE=1 SV=2	sp|P37980|IPYR_BOVIN	1863.920068,2132.854164	GQYISPFHDIPIYADK | Deamidated [Q2],HTGCCGDNDPIDVCEIGSK | Carbamidomethyl [C4 C5 C14]	PPA1	http://www.uniprot.org/uniprot/P37980	12.1107		1.83384e+07	1.57604e+06	0	1.97838e+08	0	4.24505e+08	0	3824.47	1.87784e+08	453023	1.60857e+06	3.13985e+07	1.85248e+07	676123	3.39456e+07	1.03967e+08	4.24914e+07	2.13839e+07	0.11496	-255.647	0.88845	1.60181
280	tr|F1N120|F1N120_BOVIN	1	1	25566.8	99.7	AASVVESCINYQQGTPHK | Carbamidomethyl [C8]	tr|F1N120|F1N120_BOVIN Uncharacterized protein OS=Bos taurus GN=LXN PE=4 SV=2	tr|F1N120|F1N120_BOVIN	1987.94	AASVVESCINYQQGTPHK | Carbamidomethyl [C8]	LXN	http://www.uniprot.org/uniprot/F1N120	8.10811		9.0056e+06	0	3.59075e+07	0	0	0	4.0377e+07	0	76619.9	5.61211e+07	4.95513e+06	2.34091e+06	4.90332e+07	51100200	6.02173e+07	0	6.42584e+06	7.87782e+07	0.1154	-548.669	0.597814	-7.60155
281	sp|Q3T0E5|APMAP_BOVIN	1	2	46090.6	99.7,99.7	GLFEVNPWK,LLLSSETPIEGR	sp|Q3T0E5|APMAP_BOVIN Adipocyte plasma membrane-associated protein OS=Bos taurus GN=APMAP PE=2 SV=1	sp|Q3T0E5|APMAP_BOVIN	1088.563146,1313.721006	GLFEVNPWK,LLLSSETPIEGR	APMAP	http://www.uniprot.org/uniprot/Q3T0E5	5.09709		2.86034e+09	2.37506e+09	1.04044e+09	1.3969e+09	3.84756e+09	3.982e+09	9.37761e+08	1.36464e+09	4.43611e+09	5.11495e+09	2.47245e+09	4.16239e+09	5.93199e+09	3510852480	6.19948e+09	3.00397e+09	2.77932e+09	2.65567e+09	0.115552	-1.59021	0.818777	1.06667
282	tr|F1MZU2|F1MZU2_BOVIN	1	1	82990.9	99.7	LLDYVPIGPR	tr|F1MZU2|F1MZU2_BOVIN Uncharacterized protein OS=Bos taurus GN=NSF PE=3 SV=1	tr|F1MZU2|F1MZU2_BOVIN	1141.64	LLDYVPIGPR	NSF	http://www.uniprot.org/uniprot/F1MZU2	1.34048		2.0913e+08	8.12597e+06	6.29912e+07	1.09671e+07	1.16282e+08	2.7515e+06	3.06891e+06	86597	2.25045e+07	2.75777e+06	18396.8	0	5.41586e+07	23779838	3.44163e+08	1.67386e+06	71674.3	1.93907e+07	0.115892	27.4804	0.330332	-7.34225
283	sp|P19803|GDIR1_BOVIN	1	3	23421.2	99.7,99.7,99.7	AEEYEFLTPMEEAPK,TDYMVGSYGPR | Oxidation [M4],VAVSADPNVPNVVVTR	sp|P19803|GDIR1_BOVIN Rho GDP-dissociation inhibitor 1 OS=Bos taurus GN=ARHGDIA PE=1 SV=3	sp|P19803|GDIR1_BOVIN	1782.808342,1260.544496,1635.89396 : 1635.89257 : 1635.89253	AEEYEFLTPMEEAPK,TDYMVGSYGPR | Oxidation [M4],VAVSADPNVPNVVVTR	ARHGDIA	http://www.uniprot.org/uniprot/P19803	20.5882		0	2.73695e+09	1.86262e+09	6.21141e+09	2.54324e+07	7.77283e+09	2.12623e+09	2.52252e+09	7.43569e+08	2.39833e+06	1.84675e+08	3.70434e+06	0	1.19831e+07	48648.7	4.78024e+09	0	1.2465e+06	0.116455	687.645	0.680614	-5.16136
284	tr|F1MXS8|F1MXS8_BOVIN	1	5	138927	99.7,99.7,99.7,99.7,99.7	FCHPELQSGEYWVDPNQGCK | Carbamidomethyl [C2 C19],GPVGPSGPPGK,INTDEIMTSLK,NSIAYMDHASGNVK,SVNGQIESLISPDGSR	tr|F1MXS8|F1MXS8_BOVIN Collagen alpha-1(III) chain OS=Bos taurus GN=COL3A1 PE=4 SV=2	tr|F1MXS8|F1MXS8_BOVIN	2450.042646,948.502534,1263.637602,1505.692704,1657.827648	GPVGPSGPPGK,INTDEIMTSLK,SVNGQIESLISPDGSR	COL3A1	http://www.uniprot.org/uniprot/F1MXS8	4.91132		9.66162e+09	5.23478e+09	3.23062e+09	8.23115e+09	7.04186e+09	7.0525e+09	1.48211e+10	1.13639e+09	8.64487e+09	4.44075e+09	8.43303e+09	5.07555e+09	6.44806e+09	10885607720	3.19286e+10	6.84729e+09	1.10575e+10	2.53648e+10	0.117033	-1.72136	0.391366	-1.3332
285	sp|Q3T0U2|RL14_BOVIN	1	3	23435.8	99.7,99.7,99.7	ALVDGPCTQVR | Carbamidomethyl [C7],GAAAVAAAAAAK,LVAIVDVIDQNR	sp|Q3T0U2|RL14_BOVIN 60S ribosomal protein L14 OS=Bos taurus GN=RPL14 PE=2 SV=3	sp|Q3T0U2|RL14_BOVIN	1214.60418 : 1214.598238 : 1214.607828,941.528616,1353.765924	ALVDGPCTQVR | Carbamidomethyl [C7],GAAAVAAAAAAK,LVAIVDVIDQNR	RPL14	http://www.uniprot.org/uniprot/Q3T0U2	16.3551		4.70506e+08	8.45191e+08	5.99407e+08	2.37305e+09	1.29743e+09	3.45297e+09	9.616e+08	4.81099e+08	9.50777e+08	2.40276e+09	2.40748e+09	7.56921e+08	3.24816e+09	2312665220	1.91178e+09	1.92411e+09	1.95022e+09	1.31905e+09	0.117056	-1.68293	0.854137	1.0601
286	sp|P22292|M2OM_BOVIN	1	1	34171.6	99.7	TSFHALISILR	sp|P22292|M2OM_BOVIN Mitochondrial 2-oxoglutarate/malate carrier protein OS=Bos taurus GN=SLC25A11 PE=1 SV=3	sp|P22292|M2OM_BOVIN	1256.724723 : 1256.722137	TSFHALISILR	SLC25A11	http://www.uniprot.org/uniprot/P22292	3.50318		0	0	0	0	0	1.35031e+08	0	0	0	0	8.7848e+06	0	7.65847e+07	0	0	3.45896e+07	0	0	0.11767	-352.916	0.139362	248.287
287	tr|A6H7E3|A6H7E3_BOVIN	1	4	35820.3	99.7,99.7,99.7,99.7	ALDHSQLPSGLVIDK,CGTGIVGVFVK | Carbamidomethyl [C1],GHFFVEDQIYCEK | Carbamidomethyl [C11],HPECYVCTDCGTNLK | Carbamidomethyl [C4 C7 C10]	tr|A6H7E3|A6H7E3_BOVIN PDZ and LIM domain 1 OS=Bos taurus GN=PDLIM1 PE=1 SV=1	tr|A6H7E3|A6H7E3_BOVIN	1591.858356 : 1591.85632,1135.597008,1670.740378,1852.757836	ALDHSQLPSGLVIDK,GHFFVEDQIYCEK | Carbamidomethyl [C11],CGTGIVGVFVK | Carbamidomethyl [C1]	PDLIM1	http://www.uniprot.org/uniprot/A6H7E3	16.4634		1.00297e+09	2.18213e+08	1.19958e+09	6.28596e+08	8.21757e+08	4.04623e+08	1.10639e+09	2.5845e+08	7.08208e+08	1.86762e+09	8.98771e+08	1.12907e+09	1.38955e+09	1013571756	1.50136e+09	4.74083e+08	1.40771e+09	3.07202e+09	0.117941	-1.70657	0.590159	-1.19346
288	sp|P25708|NDUV1_BOVIN	1	1	50651.5	99.7	MQQFAQQHQAR	sp|P25708|NDUV1_BOVIN NADH dehydrogenase [ubiquinone] flavoprotein 1, mitochondrial OS=Bos taurus GN=NDUFV1 PE=1 SV=2	sp|P25708|NDUV1_BOVIN	1371.64	MQQFAQQHQAR	NDUFV1	http://www.uniprot.org/uniprot/P25708	2.37069		3.29161e+07	6.26489e+06	209386	4.32947e+07	1.58307e+08	9.6462e+07	130000	635990	1.00398e+08	9.69945e+06	2.11552e+07	2.64776e+07	1.53319e+08	18409688	8.06983e+07	4.96122e+07	5.63222e+07	1.1898e+07	0.11848	-5.39697	0.338742	2.72906
289	sp|Q3ZBI7|USMG5_BOVIN	1	1	6434.52	99.7	AGPEADAQFHFTGIK | Deamidated [Q8]	sp|Q3ZBI7|USMG5_BOVIN Up-regulated during skeletal muscle growth protein 5 OS=Bos taurus GN=USMG5 PE=1 SV=1	sp|Q3ZBI7|USMG5_BOVIN	1588.76	AGPEADAQFHFTGIK | Deamidated [Q8]	USMG5	http://www.uniprot.org/uniprot/Q3ZBI7	25.8621		7.91238e+08	1.43529e+09	2.03398e+09	2.01878e+09	8.17214e+08	1.03454e+09	2.53556e+09	1.54622e+09	1.23508e+09	1.15275e+09	7.29504e+08	9.08709e+08	1.4408e+09	1018346750	1.57985e+09	8.20991e+08	1.14398e+09	1.09198e+09	0.118935	1.3322	0.374669	-1.17158
290	sp|Q2TBX6|PSB1_BOVIN	2	2	26245.8	99.7,99.7	AMTTGAIAAMLSTILYSR,GAVYSFDPVGSYQR	sp|Q2TBX6|PSB1_BOVIN Proteasome subunit beta type-1 OS=Bos taurus GN=PSMB1 PE=1 SV=1	sp|Q2TBX6|PSB1_BOVIN,tr|G5E589|G5E589_BOVIN	1869.98124,1544.729242 : 1544.726204	AMTTGAIAAMLSTILYSR,GAVYSFDPVGSYQR	PSMB1	http://www.uniprot.org/uniprot/Q2TBX6	13.278		1.96893e+09	3.27587e+08	1.37029e+09	3.05439e+08	2.29332e+09	7.53128e+08	1.92613e+09	2.74411e+08	8.8407e+08	1.90126e+09	1.4137e+09	1.63897e+09	1.86396e+09	1616243233	2.72664e+09	7.85653e+08	2.06366e+09	1.94084e+09	0.119115	-1.79527	0.849973	-1.07028
291	sp|Q58DR5|SCAM3_BOVIN	2	1	38277.5	99.7	AQQEFAAGVFSNPAVR	sp|Q58DR5|SCAM3_BOVIN Secretory carrier-associated membrane protein 3 OS=Bos taurus GN=SCAMP3 PE=2 SV=1	sp|Q58DR5|SCAM3_BOVIN,tr|E1BHS9|E1BHS9_BOVIN	1690.85	AQQEFAAGVFSNPAVR	SCAMP3	http://www.uniprot.org/uniprot/Q58DR5	4.61095		5.39058e+07	1.3564e+08	8.30845e+07	1.0062e+07	0	2.30947e+07	1.53677e+08	2.21e+06	3.01899e+08	7.75992e+07	0	7.94734e+07	0	38240028	1.48046e+08	0	9.25499e+07	4.79559e+07	0.119395	384.608	0.130032	-321.184
292	sp|P61356|RL27_BOVIN	1	1	15797.6	99.7	VYNYNHLMPTR	sp|P61356|RL27_BOVIN 60S ribosomal protein L27 OS=Bos taurus GN=RPL27 PE=2 SV=2	sp|P61356|RL27_BOVIN	1406.68	VYNYNHLMPTR	RPL27	http://www.uniprot.org/uniprot/P61356	8.08824		8.89887e+08	6.78317e+08	4.48917e+07	7.40936e+08	1.59233e+09	9.3004e+08	4.03836e+07	3.27727e+07	1.30051e+09	1.81407e+09	1.47861e+09	3.13871e+08	1.22428e+09	1480963330	2.10403e+09	8.80957e+08	1.23391e+09	1.15351e+09	0.119982	-2.87531	0.761172	1.21858
293	tr|F1N6W6|F1N6W6_BOVIN	2	1	66114.7	99.7	TYEEIASLVAEQPK	tr|F1N6W6|F1N6W6_BOVIN Uncharacterized protein (Fragment) OS=Bos taurus GN=SNX9 PE=4 SV=2	tr|F1N6W6|F1N6W6_BOVIN,tr|G3MZ54|G3MZ54_BOVIN	1576.78	TYEEIASLVAEQPK	SNX9	http://www.uniprot.org/uniprot/F1N6W6	2.36486		1.07336e+07	0	7.64947e+07	0	2.07172e+07	0	7.26449e+06	0	0	0	1.94254e+08	0	1.44334e+08	111719376	8.81411e+07	0	2.81884e+07	3.63708e+07	0.120498	-1353.61	0.74209	4.32299
294	tr|Q0IIA3|Q0IIA3_BOVIN	1	2	20330.8	99.7,99.7	ITFDDYIACCVK | Carbamidomethyl [C9 C10],QHFISFDSDR	tr|Q0IIA3|Q0IIA3_BOVIN Sorcin OS=Bos taurus GN=SRI PE=2 SV=1	tr|Q0IIA3|Q0IIA3_BOVIN	1503.67002,1250.574094	ITFDDYIACCVK | Carbamidomethyl [C9 C10],QHFISFDSDR	SRI	http://www.uniprot.org/uniprot/Q0IIA3	12.0219		8.29001e+06	1.24962e+08	2.15834e+08	7.8089e+08	1.64533e+08	7.96798e+08	3.42926e+07	1.67017e+08	3.56455e+08	1.0455e+09	4.37439e+08	4.7361e+08	4.87064e+08	690438560	6.46222e+08	3.84385e+08	5.66369e+08	4.87975e+08	0.120795	-2.64301	0.740144	-1.22025
295	sp|Q148F1|COF2_BOVIN	1	2	18736.5	99.7,99.7	HEWQVNGLDDIK,LGGNVVVSLEGKPL	sp|Q148F1|COF2_BOVIN Cofilin-2 OS=Bos taurus GN=CFL2 PE=2 SV=1	sp|Q148F1|COF2_BOVIN	1452.702926,1380.798266	HEWQVNGLDDIK,LGGNVVVSLEGKPL	CFL2	http://www.uniprot.org/uniprot/Q148F1	15.6627		5.76674e+08	4.72122e+08	5.15412e+08	7.75189e+08	6.14957e+08	8.22521e+08	6.22571e+08	2.90313e+08	6.1248e+08	9.59573e+08	5.26138e+08	5.39975e+08	1.23529e+09	916443260	1.32517e+09	9.04619e+08	5.979e+08	8.24872e+08	0.12164	-1.33128	0.673895	-1.07749
296	tr|E1BPX9|E1BPX9_BOVIN	1	1	158233	99.7	LQDAINILK	tr|E1BPX9|E1BPX9_BOVIN Uncharacterized protein OS=Bos taurus GN=LRPPRC PE=4 SV=2	tr|E1BPX9|E1BPX9_BOVIN	1026.6	LQDAINILK	LRPPRC	http://www.uniprot.org/uniprot/E1BPX9	0.644699		0	1.99465e+07	2.01946e+07	5.36771e+07	1.10254e+06	1.28174e+08	0	1.16186e+07	2.89003e+08	0	0	0	8.07386e+06	0	0	2.10577e+08	0	0	0.121799	994.625	0.448721	26.2124
297	tr|F1MTR1|F1MTR1_BOVIN	1	3	178502	99.7,99.7,99.7	ITLEDVISHR,LEASIEHLR,NQPGSTLTEILETPASAK	tr|F1MTR1|F1MTR1_BOVIN Uncharacterized protein OS=Bos taurus GN=IQGAP2 PE=4 SV=2	tr|F1MTR1|F1MTR1_BOVIN	1181.639943,1066.576503,1855.957614	ITLEDVISHR,LEASIEHLR,NQPGSTLTEILETPASAK	IQGAP2	http://www.uniprot.org/uniprot/F1MTR1	2.39018		1.19688e+08	1.52816e+09	7.77718e+07	1.22433e+09	2.57826e+08	5.85193e+08	7.29629e+07	2.12644e+09	7.99509e+08	3.07019e+08	2.04079e+08	5.80237e+07	2.82983e+08	191802308	3.80765e+08	1.2994e+08	1.6464e+08	2.07084e+08	0.122221	2.33903	0.659145	-1.2621
298	sp|Q9XSJ4|ENOA_BOVIN	2	15	47325.7	99.7,99.7,99.7,99.7,99.7,99.7,99.7,99.7,99.7,99.7,99.7,99.7,99.7,99.7,99.7	AAVPSGASTGIYEALELR,DATNVGDEGGFAPNILENK,FGANAILGVSLAVCK | Carbamidomethyl [C14],FTASAGIQVVGDDLTVTNPK,FTASAGIQVVGDDLTVTNPK | Deamidated [Q8],GNPTVEVDLFTAK,HIADLAGNAEVILPVPAFNVINGGSHAGNK,IGAEVYHNLK,LAQSNGWGVMVSHR,LAQSNGWGVMVSHR | Oxidation [M10],LMIEMDGTENK,LMIEMDGTENK | Oxidation [M5],TIAPALVSK,VVIGMDVAASEFYR,YITPDELANLYK	sp|Q9XSJ4|ENOA_BOVIN Alpha-enolase OS=Bos taurus GN=ENO1 PE=1 SV=4	sp|Q9XSJ4|ENOA_BOVIN,tr|F1MB08|F1MB08_BOVIN	1803.934802,1959.918218,1518.808104,2032.04733 : 2032.04726 : 2032.047412 : 2032.044138 : 2032.044358,2033.04711,1389.702036 : 1389.711906 : 1389.722776,2994.5522 : 2994.569268,1142.607252 : 1142.608172,1540.756794 : 1540.758075,1556.750046,1279.583204,1295.574614 : 1295.576324,898.548376,1555.768476,1438.72863	TIAPALVSK,YITPDELANLYK,GNPTVEVDLFTAK	ENO1	http://www.uniprot.org/uniprot/Q9XSJ4	42.6267		4.05503e+10	3.38831e+10	3.87804e+10	4.98983e+10	8.45685e+10	7.53945e+10	4.10659e+10	2.07099e+10	5.71614e+10	1.3139e+11	9.9702e+10	3.49549e+10	1.46715e+11	79803871300	9.90649e+10	7.22716e+10	7.30578e+10	5.03189e+10	0.12431	-1.51558	0.852016	1.04951
299	tr|E1BKY4|E1BKY4_BOVIN	2	1	194850	99.7	LQEIDIFNNQLK	tr|E1BKY4|E1BKY4_BOVIN Uncharacterized protein OS=Bos taurus GN=ITSN1 PE=4 SV=2	tr|E1BKY4|E1BKY4_BOVIN,tr|G3N0W1|G3N0W1_BOVIN	1473.77	LQEIDIFNNQLK	ITSN1	http://www.uniprot.org/uniprot/E1BKY4	0.699301		0	0	1.47541e+07	0	0	0	0	0	0	0	4.89714e+07	0	2.33661e+07	0	0	0	0	0	0.124391	-81.7232	0.0188063	1279.87
300	sp|P80227|ACPH_BOVIN	1	3	81092.8	99.7,99.7,99.7	ALDISGSDDEMARPK,SFNLSALEK,VTVVVVDVVPR	sp|P80227|ACPH_BOVIN Acylamino-acid-releasing enzyme OS=Bos taurus GN=APEH PE=1 SV=2	sp|P80227|ACPH_BOVIN	1603.751388,1007.528308,1180.713618 : 1180.706874 : 1180.713894	ALDISGSDDEMARPK,SFNLSALEK,VTVVVVDVVPR	APEH	http://www.uniprot.org/uniprot/P80227	4.79452		1.77594e+09	2.10464e+08	1.92816e+09	3.97069e+08	1.26939e+09	5.65756e+08	2.58003e+09	3.27219e+08	5.22323e+08	1.59196e+09	1.51455e+09	1.68866e+09	2.33487e+09	1264060739	1.44958e+09	5.81211e+08	1.91075e+09	1.57733e+09	0.124629	-1.80496	0.799487	1.09811
301	sp|Q3Y5Z3|ADIPO_BOVIN	1	4	26133.1	99.7,99.7,99.7,99.7	ALLFTHDQFQDK,IFYNQQNHYDGTTGK,NVDQASGSVLLYLEK,QVTVPNVPIR	sp|Q3Y5Z3|ADIPO_BOVIN Adiponectin OS=Bos taurus GN=ADIPOQ PE=1 SV=1	sp|Q3Y5Z3|ADIPO_BOVIN	1461.725154,1784.80887 : 1784.811588,1634.848468 : 1634.849052 : 1634.850204 : 1634.850284 : 1634.857208,1121.655832	IFYNQQNHYDGTTGK,QVTVPNVPIR,ALLFTHDQFQDK	ADIPOQ	http://www.uniprot.org/uniprot/Q3Y5Z3	21.6667		1.00009e+11	1.33472e+11	1.54246e+11	1.07072e+11	8.42824e+10	1.37423e+11	9.15215e+10	9.04817e+10	1.16213e+11	1.53626e+11	6.8878e+10	1.02825e+11	9.93901e+10	83978211300	1.17902e+11	1.24251e+11	9.54905e+10	9.81749e+10	0.124726	1.18678	0.684301	-1.0445
302	tr|F1N4K8|F1N4K8_BOVIN	1	48	312247	99.7,99.7,99.7,99.7,99.7,99.7,99.7,99.7,99.7,99.7,99.7,99.7,99.7,99.7,99.7,99.7,99.7,99.7,99.7,99.7,99.7,99.7,99.7,99.7,99.7,99.7,99.7,99.7,99.7,99.7,99.7,99.7,99.7,99.7,99.7,99.7,99.7,99.7,99.7,99.7,99.7,99.7,99.7,99.7,99.7,99.7,99.7,99.7	ASCCCSLGK | Carbamidomethyl [C3 C4 C5],AWGHPCEMCPAQPHPCR | Carbamidomethyl [C6 C9 C16],CACTYGFTGPQCER | Carbamidomethyl [C1 C3 C12],CDEGYESGFMMMK | Carbamidomethyl [C1],CDSGFALDSEER | Carbamidomethyl [C1],CECEIGYELDR | Carbamidomethyl [C1 C3],CECFPGLAVGLDGR | Carbamidomethyl [C1 C3],CECPVGFFYNDK | Carbamidomethyl [C1 C3],CICKPGFQLASDGR | Carbamidomethyl [C1 C3],CICNSGYEVDSTGK | Carbamidomethyl [C…	tr|F1N4K8|F1N4K8_BOVIN Fibrillin-1 OS=Bos taurus GN=FBN1 PE=4 SV=2	tr|F1N4K8|F1N4K8_BOVIN	1041.403316,2089.848212,1705.664424,1583.578074,1384.555064,1442.577114,1549.711592 : 1549.70632,1534.622108,1607.757249 : 1607.756232,1588.645408,1550.695882,1555.686968 : 1555.67685,1487.637522,1435.622484 : 1435.62038,1778.772786 : 1778.777608,1779.757506 : 1779.771564 : 1779.764086,1352.52253,2320.94055,1093.618744,1456.596264,1457.574832 : 1457.579232,2436.94986 : 2436.948849 : 2436.939093,1…	GFIYKPELK,GYILQEDGR,NTPEYEELCPR | Carbamidomethyl [C9]	FBN1	http://www.uniprot.org/uniprot/F1N4K8	20.3762		2.66329e+10	2.18781e+10	2.39045e+10	7.00334e+10	8.13529e+10	3.44117e+10	2.78853e+10	1.89013e+10	3.40543e+10	7.76607e+10	1.28142e+11	3.19822e+10	6.61193e+10	39212366800	6.54504e+10	2.33281e+10	7.32404e+10	6.64829e+10	0.124799	-1.57604	0.532992	1.19495
303	sp|A4FUI1|CCD58_BOVIN	1	1	16708	99.7	IVHELNTTVPTASFAGK	sp|A4FUI1|CCD58_BOVIN Coiled-coil domain-containing protein 58 OS=Bos taurus GN=CCDC58 PE=2 SV=1	sp|A4FUI1|CCD58_BOVIN	1783.95	IVHELNTTVPTASFAGK	CCDC58	http://www.uniprot.org/uniprot/A4FUI1	11.8056		0	0	0	0	0	1.48448e+08	0	0	0	0	2.53528e+07	0	1.1941e+07	0	0	1.03182e+08	0	0	0.124863	-341.906	0.161727	196.388
304	sp|Q3T100|MGST3_BOVIN	1	2	16883.6	99.7,99.7	VEYPTMYSTDPENGHIFNCIQR | Carbamidomethyl [C19],VLYAYGYYTGEPR	sp|Q3T100|MGST3_BOVIN Microsomal glutathione S-transferase 3 OS=Bos taurus GN=MGST3 PE=2 SV=1	sp|Q3T100|MGST3_BOVIN	2670.180891,1550.739692	VEYPTMYSTDPENGHIFNCIQR | Carbamidomethyl [C19],VLYAYGYYTGEPR	MGST3	http://www.uniprot.org/uniprot/Q3T100	23.0263		3.82417e+08	0	1.10667e+09	0	4.56526e+08	3.12578e+06	1.22956e+09	1.38842e+07	2.01845e+07	7.72442e+08	4.84459e+08	7.80563e+08	1.22086e+09	1104898658	1.20107e+09	2.32676e+08	1.07494e+09	6.69591e+08	0.125103	-124.121	0.324022	-20.5128
305	tr|G3N2D7|G3N2D7_BOVIN	1	1	12112.1	99.7	VLTQPSSVSGSLGQR	tr|G3N2D7|G3N2D7_BOVIN Uncharacterized protein (Fragment) OS=Bos taurus GN=IGLL1 PE=4 SV=1	tr|G3N2D7|G3N2D7_BOVIN	1514.804332 : 1514.797536 : 1514.799556	VLTQPSSVSGSLGQR	IGLL1	http://www.uniprot.org/uniprot/G3N2D7	12.931		8.67052e+10	1.1624e+11	7.6188e+10	1.12744e+11	1.02251e+11	1.35373e+11	3.21299e+10	5.51526e+10	1.19914e+11	9.60507e+10	1.08269e+11	1.61848e+11	7.69767e+10	109922247000	9.26164e+10	9.26714e+10	1.83581e+11	1.01927e+11	0.125135	-1.3368	0.264711	1.22969
306	sp|A6H7B5|CSN3_BOVIN	1	1	47798.7	99.7	SMGSQEDDSGNKPSSYS	sp|A6H7B5|CSN3_BOVIN COP9 signalosome complex subunit 3 OS=Bos taurus GN=COPS3 PE=2 SV=1	sp|A6H7B5|CSN3_BOVIN	1774.7	SMGSQEDDSGNKPSSYS	COPS3	http://www.uniprot.org/uniprot/A6H7B5	4.01891		3.23395e+07	4.17204e+07	3.53165e+07	1.59182e+07	0	3.38126e+06	1.29337e+07	2.63662e+06	1.00206e+08	0	0	182547	35780.7	0	0	0	3.1352e+06	3.25705e+07	0.125563	488.704	0.73172	3.77841
307	sp|Q3ZBV8|SYTC_BOVIN	1	2	83491.4	99.7,99.7	FLGDIEVWNQAEK,NELSGALTGLTR	sp|Q3ZBV8|SYTC_BOVIN Threonine--tRNA ligase, cytoplasmic OS=Bos taurus GN=TARS PE=2 SV=1	sp|Q3ZBV8|SYTC_BOVIN	1547.773438,1230.657108	FLGDIEVWNQAEK,NELSGALTGLTR	TARS	http://www.uniprot.org/uniprot/Q3ZBV8	3.45781		5.06547e+08	3.4113e+07	5.32781e+07	1.13713e+06	5.23758e+08	6.10354e+08	6.88339e+07	1.04816e+06	3.00167e+08	9.32266e+08	4.54708e+08	1.204e+08	8.2766e+08	560255632	8.85106e+08	2.66129e+08	2.95558e+08	2.89012e+08	0.127282	-5.10167	0.96756	1.04249
308	tr|Q2HJB6|Q2HJB6_BOVIN	1	4	48210.6	99.7,99.7,99.7,99.7	AEATPVGPDAPSVTCPK | Carbamidomethyl [C15],ATSGTEHQFCGGR | Carbamidomethyl [C10],ECIWTITVPK | Carbamidomethyl [C2],FDLEPDSYCR | Carbamidomethyl [C9]	tr|Q2HJB6|Q2HJB6_BOVIN Procollagen C-endopeptidase enhancer OS=Bos taurus GN=PCOLCE PE=2 SV=1	tr|Q2HJB6|Q2HJB6_BOVIN	1695.812958 : 1695.814478,1406.594976 : 1406.599656,1245.641272,1300.53968	ECIWTITVPK | Carbamidomethyl [C2],ATSGTEHQFCGGR | Carbamidomethyl [C10],AEATPVGPDAPSVTCPK | Carbamidomethyl [C15]	PCOLCE	http://www.uniprot.org/uniprot/Q2HJB6	11.0865		2.85056e+09	1.94124e+09	2.41748e+08	2.93644e+08	1.73356e+09	1.29112e+09	8.14161e+08	2.59676e+08	1.78674e+09	1.6183e+09	2.13572e+09	3.83971e+08	3.91885e+09	2039714754	2.32827e+09	2.45499e+09	2.03552e+09	2.99033e+09	0.127598	-1.99977	0.678947	-1.19824
309	tr|Q5E952|Q5E952_BOVIN	1	1	30142.6	99.7	SNIDALLGR	tr|Q5E952|Q5E952_BOVIN RNA binding protein (Autoantigenic, hnRNP-associated with lethal yellow) short isoform OS=Bos taurus GN=RALY PE=2 SV=1	tr|Q5E952|Q5E952_BOVIN	957.526	SNIDALLGR	RALY	http://www.uniprot.org/uniprot/Q5E952	3.18021		558449	7.90169e+07	3.51206e+06	1.04477e+08	127023	1.17011e+08	4.72902e+07	7.06161e+07	1.9297e+08	1.4631e+07	1.31714e+08	1.09941e+06	1.79744e+08	0	0	5.71721e+07	1.06228e+06	177221	0.127885	47.9902	0.196344	25.6661
310	tr|F1MN29|F1MN29_BOVIN	1	1	97220.6	99.7	VGNQIFQSK	tr|F1MN29|F1MN29_BOVIN Uncharacterized protein (Fragment) OS=Bos taurus GN=ESYT2 PE=1 SV=2	tr|F1MN29|F1MN29_BOVIN	1019.54	VGNQIFQSK	ESYT2	http://www.uniprot.org/uniprot/F1MN29	1.02857		5.1253e+08	6.94332e+08	3.21594e+08	6.62806e+08	4.3723e+08	3.47558e+08	2.61868e+08	2.39095e+08	5.70766e+08	5.57981e+08	3.96827e+08	0	2.86842e+08	271489280	3.46757e+08	3.8477e+08	6.14996e+08	6.25265e+08	0.12883	29.4336	0.14082	-26.3435
311	sp|Q32KR6|FDFT_BOVIN	2	1	48303.1	99.7	YQTVIVDVCQK | Carbamidomethyl [C9]	sp|Q32KR6|FDFT_BOVIN Squalene synthase OS=Bos taurus GN=FDFT1 PE=2 SV=1	sp|Q32KR6|FDFT_BOVIN,tr|Q6IE76|Q6IE76_BOVIN	1351.68	YQTVIVDVCQK | Carbamidomethyl [C9]	FDFT1	http://www.uniprot.org/uniprot/Q32KR6	2.63789		0	4.85132e+06	713425	1.53658e+06	7.38082e+07	1.38388e+08	8.89139e+06	1.4159e+07	1.1404e+07	2.05009e+07	0	0	8.36224e+06	16292730	5.00073e+07	2.0675e+08	3.37518e+06	0	0.129005	210.857	0.106427	-306.041
312	sp|Q9NZ50|SYUG_BOVIN	1	4	13252.8	99.7,99.7,99.7,99.7	AEEQVAEETK,EGVMYVGAK,EQANAVSEAVVSSVNTVATK,TVEEVENIAVTSGVVHK	sp|Q9NZ50|SYUG_BOVIN Gamma-synuclein OS=Bos taurus GN=SNCG PE=1 SV=1	sp|Q9NZ50|SYUG_BOVIN	1132.524226,952.471164,2003.01606,1809.956298 : 1809.946088	EGVMYVGAK,TVEEVENIAVTSGVVHK,AEEQVAEETK	SNCG	http://www.uniprot.org/uniprot/Q9NZ50	44.0945		4.96446e+07	1.31198e+09	4.79128e+08	1.17557e+09	6.08009e+07	7.39528e+08	1.98134e+08	1.36677e+09	6.37468e+08	2.2185e+09	2.00215e+08	1.10642e+08	1.71685e+08	231536392	2.27711e+08	2.71122e+08	1.05789e+08	1.42658e+09	0.129447	2.4318	0.207603	-2.07244
313	sp|K1C10_HUMAN|	4	12	59518.5	99.7,99.7,99.7,99.7,99.7,99.7,99.7,99.7,99.7,99.7,99.7,99.7	ADLEMQIESLTEELAYLK,AETECQNTEYQQLLDIK | Carbamidomethyl [C5],AETECQNTEYQQLLDIKIR | Carbamidomethyl [C5],ALEESNYELEGK,ELTTEIDNNIEQISSYK,GSLGGGFSSGGFSGGSFSR,LENEIQTYR,NVQALEIELQSQLALK,QSLEASLAETEGR,QSVEADINGLR | Deamidated [N8],SLLEGEGSSGGGGR,VLDELTLTK	sp|K1C10_HUMAN|	sp|K1C10_HUMAN|,sp|P06394|K1C10_BOVIN,tr|A6QNZ7|A6QNZ7_BOVIN,tr|Q17QL7|Q17QL7_BOVIN	2095.038076,2081.955334 : 2081.944732,2351.142399,1380.63877 : 1380.638598 : 1380.638718,1995.964488,1706.76748,1164.574358,1795.99996 : 1796.002624,1389.669558,1201.592972,1261.58889,1030.591256 : 1030.595764	SLLEGEGSSGGGGR,ALEESNYELEGK,VLDELTLTK		http://www.uniprot.org/uniprot/K1C10_HUMAN	26.4755		2.60259e+10	1.0984e+11	2.54414e+10	2.43105e+10	1.02739e+10	1.56781e+10	2.90391e+11	4.85678e+10	1.99257e+10	9.86426e+09	3.50522e+10	2.18779e+10	1.05331e+10	6228791430	9.7645e+09	1.71312e+10	2.16031e+10	1.4959e+10	0.130208	2.02282	0.990444	-1.00536
314	tr|A5PJT7|A5PJT7_BOVIN	1	3	57636.4	99.7,99.7,99.7	DILTLDLSR,LDCAELVWEDSVTR | Carbamidomethyl [C3],QHVVYGPWNLPQTGFSHLSR	tr|A5PJT7|A5PJT7_BOVIN ECM1 protein OS=Bos taurus GN=ECM1 PE=2 SV=1	tr|A5PJT7|A5PJT7_BOVIN	1044.583178,1691.782522 : 1691.781854 : 1691.77971,2322.143169	DILTLDLSR,LDCAELVWEDSVTR | Carbamidomethyl [C3],QHVVYGPWNLPQTGFSHLSR	ECM1	http://www.uniprot.org/uniprot/A5PJT7	8.31721		3.49502e+07	5.14232e+08	2.4684e+07	7.75669e+08	1.34972e+09	4.65779e+08	5.45757e+07	8.31788e+07	3.29295e+08	1.58201e+09	7.73219e+08	2.37465e+08	1.37787e+09	2011429572	4.61051e+09	5.73014e+08	1.43746e+08	5.43962e+08	0.13123	-3.1337	0.902822	-1.09263
315	tr|E1BGH6|E1BGH6_BOVIN	1	21	265370	99.7,99.7,99.7,99.7,99.7,99.7,99.7,99.7,99.7,99.7,99.7,99.7,99.7,99.7,99.7,99.7,99.7,99.7,99.7,99.7,99.7	DEPIHILNVAIK,EASFEYLQNEGER,GSVLEPEGTVEIK,GVINDILDWK,HLEPALAFQLELNR,IHNANPELTDGQIQAMLR,IPVQAVWAGWGHASENPK,ITSENPDEGFKPSSGTVQELNFR,IYVAANSGAR,MHLYLGAAK,QLTEEDGVR,QVQAEVPGSPIFVMR,RPGAALDPGCVIAK | Carbamidomethyl [C10],SVYSSVPLLNSK,TAQIMFQAYGDK,TIQVENSHLILTGAGALNK,TVELSIPADPANLDSEAK,VETQFQNGHYDK,VLIANNGIAAVK,VSALNSVHCEHVEDEGESR | Carbamidomethyl [C9],YLYLTPQDYK	tr|E1BGH6|E1BGH6_BOVIN Acetyl-CoA carboxylase 1 OS=Bos taurus GN=ACACA PE=4 SV=2	tr|E1BGH6|E1BGH6_BOVIN	1360.770098 : 1360.770544,1570.689672 : 1570.699362,1356.709132,1171.629404,1649.889375,2020.013856 : 2020.013316,1945.981401,2551.219635,1020.534902,1002.533768,1045.50314,1656.86821 : 1656.865906,1423.758898,1292.68773,1371.649602,1978.09233 : 1978.09584,1868.931744 : 1868.935202,1464.663086,1181.711788,2152.945284,1302.637334	DEPIHILNVAIK,IYVAANSGAR,QLTEEDGVR	ACACA	http://www.uniprot.org/uniprot/E1BGH6	12.4467		3.41886e+09	6.93959e+09	9.37174e+08	5.28861e+09	1.20633e+10	9.30715e+09	2.64537e+09	1.67884e+09	7.64584e+09	1.65715e+09	3.29818e+09	4.29075e+09	1.96468e+10	5082531970	1.23912e+10	6.18156e+09	8.43368e+09	4.41602e+09	0.131259	-1.8252	0.489081	1.30563
316	tr|Q17QP9|Q17QP9_BOVIN	1	1	34576.9	99.7	SWMEGLTLQDYSEHCK | Carbamidomethyl [C15]	tr|Q17QP9|Q17QP9_BOVIN Proteasome (Prosome, macropain) 26S subunit, non-ATPase, 14 OS=Bos taurus GN=PSMD14 PE=1 SV=1	tr|Q17QP9|Q17QP9_BOVIN	1982.85	SWMEGLTLQDYSEHCK | Carbamidomethyl [C15]	PSMD14	http://www.uniprot.org/uniprot/Q17QP9	5.16129		0	1.41651e+07	0	5.37748e+07	375777	1.01189e+08	1.06412e+07	4.3132e+06	6.23027e+06	1.70729e+08	0	0	2.47832e+08	193127648	0	8.02854e+07	0	0	0.131296	870.609	0.447258	-27.1817
317	tr|F1MX63|F1MX63_BOVIN	1	1	43730.3	99.7	LPSLVFLYMEK	tr|F1MX63|F1MX63_BOVIN Prolargin OS=Bos taurus GN=PRELP PE=4 SV=1	tr|F1MX63|F1MX63_BOVIN	1338.72	LPSLVFLYMEK	PRELP	http://www.uniprot.org/uniprot/F1MX63	2.88714		2.22309e+09	2.13877e+09	2.31782e+09	1.93178e+09	9.37903e+08	2.56501e+09	9.40536e+08	5.31387e+08	2.03924e+09	1.34484e+09	1.27202e+09	4.99948e+08	1.88515e+09	355907840	1.52542e+09	1.06222e+09	7.39951e+08	1.15998e+09	0.132316	1.50307	0.149237	1.47572
318	sp|Q1RMH8|SNX3_BOVIN	1	4	18762.2	99.7,99.7,99.7,99.7	GDDGIFDDNFIEER,QGLEQFINK,VAGHPLAQNER,VVVPPLPGK	sp|Q1RMH8|SNX3_BOVIN Sorting nexin-3 OS=Bos taurus GN=SNX3 PE=2 SV=3	sp|Q1RMH8|SNX3_BOVIN	1640.700912,1075.56556,1190.617734,904.57398	VVVPPLPGK,QGLEQFINK,GDDGIFDDNFIEER	SNX3	http://www.uniprot.org/uniprot/Q1RMH8	26.5432		1.12065e+09	1.21576e+09	5.39611e+08	1.13284e+09	1.42888e+09	2.37737e+09	6.3106e+08	4.96175e+08	2.07985e+09	2.3204e+09	1.54542e+09	8.28158e+08	2.37519e+09	2038410816	2.94155e+09	1.81839e+09	2.2874e+09	1.49485e+09	0.132733	-1.50513	0.589392	-1.15199
319	sp|A5PKH3|FAAA_BOVIN	2	2	46155.5	99.7,99.7	ASSVVVSGTPIR,GEGMSQAATICR | Carbamidomethyl [C11]	sp|A5PKH3|FAAA_BOVIN Fumarylacetoacetase OS=Bos taurus GN=FAH PE=2 SV=1	sp|A5PKH3|FAAA_BOVIN,tr|F1MYZ7|F1MYZ7_BOVIN	1171.645138,1279.562706	ASSVVVSGTPIR,GEGMSQAATICR | Carbamidomethyl [C11]	FAH	http://www.uniprot.org/uniprot/A5PKH3	5.72792		1.44411e+09	1.77377e+09	2.23236e+09	2.70955e+09	1.08528e+09	3.55275e+09	1.5386e+09	1.51575e+09	2.85836e+09	3.7573e+09	2.19855e+09	2.5882e+09	5.1353e+09	2767936770	3.71615e+09	3.70979e+09	2.34888e+09	1.69562e+09	0.132908	-1.3791	0.993583	-1.00165
320	sp|Q2HJH2|RAB1B_BOVIN	1	1	22202	99.7	GAHGIIVVYDVTDQESYANVK	sp|Q2HJH2|RAB1B_BOVIN Ras-related protein Rab-1B OS=Bos taurus GN=RAB1B PE=2 SV=1	sp|Q2HJH2|RAB1B_BOVIN	2277.11	GAHGIIVVYDVTDQESYANVK	RAB1B	http://www.uniprot.org/uniprot/Q2HJH2	10.4478		2.94486e+08	2.64868e+08	4.62693e+07	2.06792e+08	3.65786e+08	3.69758e+08	5.44508e+07	1.61082e+08	4.02496e+08	7.33958e+08	1.38783e+08	0	3.14309e+08	318692416	5.00675e+08	1.15201e+08	1.16171e+08	9.83702e+07	0.133011	27.4267	0.151278	-23.3686
321	sp|Q58DU7|SH3L1_BOVIN	1	1	12776.2	99.7	ENNAVYAFLGLTAPPGSK	sp|Q58DU7|SH3L1_BOVIN SH3 domain-binding glutamic acid-rich-like protein OS=Bos taurus GN=SH3BGRL PE=3 SV=1	sp|Q58DU7|SH3L1_BOVIN	1847.95	ENNAVYAFLGLTAPPGSK	SH3BGRL	http://www.uniprot.org/uniprot/Q58DU7	15.7895		4.44201e+07	7.57967e+07	3.41192e+07	8.60661e+07	6.62396e+07	1.81977e+08	1.35945e+08	1.63491e+08	1.22075e+08	5.52107e+07	4.09426e+07	4.62999e+07	1.15782e+08	48939840	5.12093e+07	9.72323e+07	7.66363e+07	3.64527e+07	0.133795	1.48396	0.40744	-1.23591
322	sp|P24627|TRFL_BOVIN	1	6	78055.6	99.7,99.7,99.7,99.7,99.7,99.7	ESPQTHYYAVAVVK,FFSASCVPCIDR | Carbamidomethyl [C6 C9],GSNFQLDQLQGR,LGAPSITCVR | Carbamidomethyl [C8],LRPVAAEIYGTK,NLLFNDNTECLAK | Carbamidomethyl [C10]	sp|P24627|TRFL_BOVIN Lactotransferrin OS=Bos taurus GN=LTF PE=1 SV=2	sp|P24627|TRFL_BOVIN	1590.805644,1457.639194,1361.665272,1072.569502,1316.742102,1550.732366	LRPVAAEIYGTK,NLLFNDNTECLAK | Carbamidomethyl [C10],LGAPSITCVR | Carbamidomethyl [C8]	LTF	http://www.uniprot.org/uniprot/P24627	10.3107		1.85089e+09	8.54589e+08	3.34237e+09	1.25541e+09	9.3748e+08	9.51482e+08	7.34466e+09	1.51809e+09	1.75971e+09	1.22462e+09	1.34706e+09	1.31311e+09	8.00876e+08	1948309796	1.5434e+09	8.4792e+08	9.85861e+08	7.38795e+08	0.134061	1.53059	0.360422	-1.28796
323	tr|F1MD83|F1MD83_BOVIN	1	2	12566.6	99.7,99.7	HISSLEVIGAGLHCPSPQLIATLK | Carbamidomethyl [C14] Deamidated [Q18],ICLDQQNPLYK | Carbamidomethyl [C2]	tr|F1MD83|F1MD83_BOVIN C-X-C motif chemokine OS=Bos taurus GN=PF4 PE=3 SV=1	tr|F1MD83|F1MD83_BOVIN	2541.369408,1390.697068 : 1390.691238 : 1390.687458	HISSLEVIGAGLHCPSPQLIATLK | Carbamidomethyl [C14] Deamidated [Q18],ICLDQQNPLYK | Carbamidomethyl [C2]	PF4	http://www.uniprot.org/uniprot/F1MD83	29.661		3.00165e+09	3.02426e+09	8.18656e+09	7.25234e+09	1.59338e+09	3.10705e+09	8.75351e+09	3.51094e+09	3.76562e+09	8.3381e+08	1.18121e+09	4.60774e+09	7.86473e+08	2556483466	2.26777e+09	2.80807e+09	2.88237e+09	2.04237e+09	0.134488	1.69895	0.707716	-1.13618
324	sp|K22E_HUMAN|	8	20	65865.1	99.7,99.7,99.7,99.7,99.7,99.7,99.7,99.7,99.7,99.7,99.7,99.7,99.7,99.7,99.7,99.7,99.7,99.7,99.7,99.7	DVDNAYMIK | Oxidation [M7],DYQELMNVK,GFSSGSAVVSGGSR,GGSISGGGYGSGGGK,GSSSGGGYSSGSSSYGSGGR,HGGGGGGFGGGGFGSR,KYEDEINKR,LALDVEIATYR,LNDLEEALQQAK,LQGEIAHVK,NLDLDSIIAEVK,NVQDAIADAEQR,SKEEAEALYHSK,TAAENDFVTLK,TAAENDFVTLKK,TSQNSELNNMQDLVEDYK,TSQNSELNNMQDLVEDYK | Oxidation [M10],TSQNSELNNMQDLVEDYKK,VDPEIQNVK,YLDGLTAER	sp|K22E_HUMAN|	sp|K22E_HUMAN|,sp|Q08D91|K2C75_BOVIN,sp|Q5XQN5|K2C5_BOVIN,tr|A5D7M6|A5D7M6_BOVIN,tr|G3MXL3|G3MXL3_BOVIN,tr|G3N0V2|G3N0V2_BOVIN,tr|M0QVY0|M0QVY0_BOVIN,tr|M0QVZ6|M0QVZ6_BOVIN	1083.489238,1138.533366 : 1138.533166 : 1138.530688,1253.599052,1196.544879,1739.698266,1319.578026 : 1319.571816,1193.603948,1262.685892 : 1262.686872 : 1262.686048 : 1262.682064 : 1262.687102 : 1262.688864,1370.700662 : 1370.702698,993.560661 : 993.559822,1328.71779,1328.632412 : 1328.620812,1390.672806,1207.61106,1335.704352,2126.945308,2142.949528,2255.035422,1040.55095,1036.519872	LALDVEIATYR,HGGGGGGFGGGGFGSR,GFSSGSAVVSGGSR		http://www.uniprot.org/uniprot/K22E_HUMAN	32.4031		1.73742e+10	1.45102e+11	2.63243e+10	1.76211e+10	6.49566e+09	1.7474e+10	2.84296e+11	3.31574e+10	1.00322e+10	1.37123e+10	1.91559e+10	1.489e+10	9.30113e+09	8640456570	1.13978e+10	1.09073e+10	2.44658e+10	1.12535e+10	0.134566	2.10527	0.759099	-1.15787
325	sp|P53620|COPG1_BOVIN	1	2	97384.8	99.7,99.7	HPSAVTACNLDLENLVTDANR | Carbamidomethyl [C8],SSPEPVALTESETEYVIR	sp|P53620|COPG1_BOVIN Coatomer subunit gamma-1 OS=Bos taurus GN=COPG1 PE=1 SV=1	sp|P53620|COPG1_BOVIN	2309.109204,2005.979814	HPSAVTACNLDLENLVTDANR | Carbamidomethyl [C8],SSPEPVALTESETEYVIR	COPG1	http://www.uniprot.org/uniprot/P53620	4.46224		1.30039e+08	1.92705e+08	4.30184e+07	1.43317e+08	1.1365e+08	3.72072e+08	1.72574e+07	1.40622e+07	2.1656e+08	1.09966e+08	1.55917e+08	5.02914e+07	3.47055e+08	118001228	2.12504e+08	1.81953e+08	2.11601e+08	1.88711e+08	0.135165	-1.92912	0.363351	1.47606
326	tr|E1BDB0|E1BDB0_BOVIN	1	4	111838	99.7,99.7,99.7,99.7	GSQSSPPAESQSSPR,LVSPEQPPK,TEMVTISDASQR,VTLLDGSEYSCDLEK | Carbamidomethyl [C11]	tr|E1BDB0|E1BDB0_BOVIN Uncharacterized protein OS=Bos taurus GN=EPB41L2 PE=4 SV=1	tr|E1BDB0|E1BDB0_BOVIN	1500.68168,993.548364,1336.633634,1727.792816 : 1727.785412	LVSPEQPPK,GSQSSPPAESQSSPR,TEMVTISDASQR	EPB41L2	http://www.uniprot.org/uniprot/E1BDB0	5.09491		2.34334e+09	1.98918e+09	2.71369e+09	1.46193e+09	2.72237e+09	2.63658e+09	1.68964e+10	1.12775e+09	2.62259e+09	4.08173e+09	2.1324e+09	8.49234e+08	2.35698e+09	1186675428	3.58295e+09	1.28415e+09	2.61713e+09	2.08984e+09	0.135665	1.63327	0.270874	-1.42644
327	tr|A5PKL2|A5PKL2_BOVIN	1	2	23399.4	99.7,99.7	MNVDQAFHELVR,QVTQEEGQQLAR	tr|A5PKL2|A5PKL2_BOVIN RRAS2 protein OS=Bos taurus GN=RRAS2 PE=2 SV=1	tr|A5PKL2|A5PKL2_BOVIN	1457.709843,1385.689864	MNVDQAFHELVR,QVTQEEGQQLAR	RRAS2	http://www.uniprot.org/uniprot/A5PKL2	11.7647		8.08231e+08	6.02591e+08	3.98432e+08	9.29893e+08	2.79511e+08	7.2004e+08	5.88181e+08	5.02232e+08	2.88735e+08	1.12168e+09	3.0333e+08	4.10868e+08	4.20916e+08	326568704	5.87075e+08	2.90242e+08	3.30694e+08	7.82771e+08	0.135802	1.41293	0.821518	-1.05148
328	sp|Q0VCM0|S10AG_BOVIN	1	2	11776.3	99.7,99.7	LIQNLDANHDGR,LIQNLDANHDGR | Deamidated [N8]	sp|Q0VCM0|S10AG_BOVIN Protein S100-A16 OS=Bos taurus GN=S100A16 PE=3 SV=1	sp|Q0VCM0|S10AG_BOVIN	1364.678822,1365.664272	LIQNLDANHDGR,LIQNLDANHDGR | Deamidated [N8]	S100A16	http://www.uniprot.org/uniprot/Q0VCM0	11.6505		1.2638e+10	4.52293e+10	1.61381e+10	1.13326e+10	1.69051e+10	1.13308e+10	5.77427e+10	2.05246e+10	1.06854e+10	1.72556e+10	1.30049e+10	1.35353e+10	1.28276e+10	15687804092	1.47799e+10	8.89165e+09	1.73768e+10	1.01922e+10	0.136125	1.44777	0.588541	-1.13832
329	sp|P61257|RL26_BOVIN	2	2	17258.2	99.7,99.7	HFNAPSHIR,KDDEVQVVR	sp|P61257|RL26_BOVIN 60S ribosomal protein L26 OS=Bos taurus GN=RPL26 PE=2 SV=1	sp|P61257|RL26_BOVIN,tr|G3MYC1|G3MYC1_BOVIN	1077.546345,1086.566872	HFNAPSHIR,KDDEVQVVR	RPL26	http://www.uniprot.org/uniprot/P61257	12.4138		1.55111e+09	2.42702e+09	1.39853e+09	2.15804e+09	3.03449e+09	5.57565e+09	2.40696e+09	3.39171e+08	4.3397e+09	5.51373e+09	4.37442e+09	1.72949e+09	7.1772e+09	4505701890	6.79905e+09	2.79608e+09	4.26148e+09	3.3094e+09	0.136587	-1.76064	0.950179	1.02305
330	tr|F6QK60|F6QK60_BOVIN	1	1	43275.7	99.7	LLDELTLEGVSR	tr|F6QK60|F6QK60_BOVIN Uncharacterized protein OS=Bos taurus GN=SIRT2 PE=4 SV=1	tr|F6QK60|F6QK60_BOVIN	1343.72	LLDELTLEGVSR	SIRT2	http://www.uniprot.org/uniprot/F6QK60	3.07692		1.99968e+08	0	9.08096e+07	662248	3.20966e+08	9.39062e+06	1.72895e+08	0	2.31521e+07	4.93669e+08	2.14338e+08	1.60823e+08	4.03377e+08	313301600	3.9961e+08	5.99379e+06	3.21034e+08	2.51817e+08	0.136853	-126.446	0.879757	1.60397
331	sp|P32007|ADT3_BOVIN	3	2	32877.1	99.7,99.7	EQGVLSFWR,QIFLGGVDK	sp|P32007|ADT3_BOVIN ADP/ATP translocase 3 OS=Bos taurus GN=SLC25A6 PE=1 SV=3	sp|P32007|ADT3_BOVIN,sp|Q8SQH5|ADT2_BOVIN,tr|G3N3W3|G3N3W3_BOVIN	1120.567404 : 1120.563594,975.53837 : 975.540488	EQGVLSFWR,QIFLGGVDK	SLC25A6	http://www.uniprot.org/uniprot/P32007	6.04027		7.18298e+09	5.95156e+09	2.23891e+09	3.25151e+09	8.02453e+09	1.10926e+10	4.77801e+09	1.72967e+09	1.01616e+10	8.70091e+09	7.67739e+09	6.45914e+09	1.22566e+10	7330296320	1.17681e+10	6.8359e+09	6.97612e+09	7.03213e+09	0.137267	-1.52025	0.798226	1.07169
332	tr|A7MBI8|A7MBI8_BOVIN	1	1	38612.1	99.7	LFNQEHLVIYK	tr|A7MBI8|A7MBI8_BOVIN NUDT9 protein OS=Bos taurus GN=NUDT9 PE=2 SV=1	tr|A7MBI8|A7MBI8_BOVIN	1402.76	LFNQEHLVIYK	NUDT9	http://www.uniprot.org/uniprot/A7MBI8	3.15186		5.75541e+07	0	1.23221e+08	0	1.11756e+08	0	0	0	27549.9	2.4794e+08	8.65684e+06	0	1.6585e+08	110594992	2.3068e+08	4.35543e+06	6.58741e+07	5.19187e+07	0.137894	-614.136	0.602346	-8.80089
333	tr|Q0IIH5|Q0IIH5_BOVIN	1	1	49188.1	99.7	EHVMNEVDTNK	tr|Q0IIH5|Q0IIH5_BOVIN Nucleobindin 2 OS=Bos taurus GN=NUCB2 PE=1 SV=1	tr|Q0IIH5|Q0IIH5_BOVIN	1314.59	EHVMNEVDTNK	NUCB2	http://www.uniprot.org/uniprot/Q0IIH5	2.6506		3.8219e+08	4.25372e+08	60774.5	1.92759e+08	9.67299e+07	4.11331e+08	7.20065e+08	2.45589e+07	4.12364e+08	7.71577e+07	1.18692e+06	0	2.917e+08	66328124	5.00236e+08	3.76252e+07	2.39301e+08	3.72945e+08	0.138295	29.6817	0.0659127	-73.8957
334	sp|P17694|NDUS2_BOVIN	1	2	52555.1	99.7,99.7	APGFAHLAGLDK,TYLQALPYFDR	sp|P17694|NDUS2_BOVIN NADH dehydrogenase [ubiquinone] iron-sulfur protein 2, mitochondrial OS=Bos taurus GN=NDUFS2 PE=1 SV=2	sp|P17694|NDUS2_BOVIN	1195.635036 : 1195.634862,1385.696312	APGFAHLAGLDK,TYLQALPYFDR	NDUFS2	http://www.uniprot.org/uniprot/P17694	4.9676		3.45669e+08	2.70344e+08	1.31258e+08	6.88888e+08	1.35145e+09	5.04894e+08	2.3353e+08	2.30889e+08	1.27763e+09	4.71905e+08	3.60347e+08	7.9626e+08	1.03295e+09	768731488	1.25902e+09	4.36984e+08	8.70535e+08	6.72281e+08	0.139322	-1.67468	0.847531	-1.06655
335	sp|Q5E9K3|PNPO_BOVIN	1	1	30365.6	99.7	ELEQLYQEQEVPKPK	sp|Q5E9K3|PNPO_BOVIN Pyridoxine-5'-phosphate oxidase OS=Bos taurus GN=PNPO PE=2 SV=1	sp|Q5E9K3|PNPO_BOVIN	1856.95	ELEQLYQEQEVPKPK	PNPO	http://www.uniprot.org/uniprot/Q5E9K3	5.74713		0	0	0	0	0	0	0	0	0	0	0	0	6.74802e+07	0	0	0	0	0	0.139385	-20.1773	0.139385	20.1773
336	tr|Q58DP6|Q58DP6_BOVIN	1	1	16938.3	99.7	FNTFIHEDLWNIR | Deamidated [N2]	tr|Q58DP6|Q58DP6_BOVIN Ribonuclease 4 OS=Bos taurus GN=RNASE4 PE=2 SV=1	tr|Q58DP6|Q58DP6_BOVIN	1704.83	FNTFIHEDLWNIR | Deamidated [N2]	RNASE4	http://www.uniprot.org/uniprot/Q58DP6	8.84354		0	0	0	0	0	0	0	0	0	0	0	0	2.50605e+07	0	0	0	0	0	0.139385	-17.1066	0.139385	17.1066
337	sp|Q9TT36|THBG_BOVIN	2	2	46016.8	99.7,99.7	EGQMEWVEGAMSSK,TEEGSSFLVDK	sp|Q9TT36|THBG_BOVIN Thyroxine-binding globulin OS=Bos taurus GN=SERPINA7 PE=2 SV=1	sp|Q9TT36|THBG_BOVIN,tr|Q3SYR0|Q3SYR0_BOVIN	1567.650658,1210.570416	EGQMEWVEGAMSSK,TEEGSSFLVDK	SERPINA7	http://www.uniprot.org/uniprot/Q9TT36	6.08273		7.13133e+08	5.20566e+08	4.28563e+08	3.10924e+08	7.20164e+08	4.74689e+08	1.8561e+08	2.21321e+08	5.56074e+08	4.44376e+08	7.55631e+08	4.95512e+08	4.34123e+08	5.23721e+08	4.02832e+08	5.99342e+08	4.37792e+08	5.37068e+08	0.140971	-1.29615	0.111289	1.32651
338	tr|E1BL29|E1BL29_BOVIN	1	1	52930.5	99.7	TLYNNQPVDFLK	tr|E1BL29|E1BL29_BOVIN Uncharacterized protein OS=Bos taurus GN=BLMH PE=4 SV=1	tr|E1BL29|E1BL29_BOVIN	1450.74	TLYNNQPVDFLK	BLMH	http://www.uniprot.org/uniprot/E1BL29	2.61438		1.75928e+08	6.47675e+08	7.00033e+08	9.81285e+08	2.77812e+08	6.31058e+08	4.8667e+08	6.97415e+08	4.32358e+08	5.41715e+08	2.97751e+08	2.14472e+08	4.5231e+08	517119360	5.04205e+08	4.12474e+08	3.91118e+08	3.89698e+08	0.14103	1.3881	0.311859	-1.24674
339	sp|Q5E988|RS5_BOVIN	1	1	22876.2	99.7	VNQAIWLLCTGAR | Carbamidomethyl [C9]	sp|Q5E988|RS5_BOVIN 40S ribosomal protein S5 OS=Bos taurus GN=RPS5 PE=2 SV=3	sp|Q5E988|RS5_BOVIN	1500.78	VNQAIWLLCTGAR | Carbamidomethyl [C9]	RPS5	http://www.uniprot.org/uniprot/Q5E988	6.37255		1.41408e+09	1.80306e+09	0	0	1.31961e+09	8.50697e+06	0	1.44603e+09	2.41301e+09	1.48731e+09	8.09271e+08	8.94941e+08	4.1368e+09	1368392700	1.36124e+09	2.11719e+07	1.44803e+09	1.56407e+09	0.142287	-435.246	0.813195	-2.56253
340	tr|F1N583|F1N583_BOVIN	1	6	46252.7	99.7,99.7,99.7,99.7,99.7,99.7	AFMEDSTKPAPR,AYIQDFQEFSK,EADACVESEDK | Carbamidomethyl [C5],FQVLEQGLQK,HLYAWNDGNQMIYK,IEPDTLGVEHSWDTPCR | Carbamidomethyl [C16]	tr|F1N583|F1N583_BOVIN Uncharacterized protein OS=Bos taurus GN=OLFML1 PE=4 SV=1	tr|F1N583|F1N583_BOVIN	1348.642599,1374.644976 : 1374.647288,1251.494012,1188.650266 : 1188.650724,1751.798652,2010.908094 : 2010.929436	FQVLEQGLQK,AYIQDFQEFSK,IEPDTLGVEHSWDTPCR | Carbamidomethyl [C16]	OLFML1	http://www.uniprot.org/uniprot/F1N583	18.6567		9.61028e+09	1.04545e+10	2.71947e+09	7.30976e+09	3.18995e+09	9.59403e+09	1.74163e+09	3.4138e+09	1.09718e+10	3.91517e+09	5.67819e+09	2.27978e+09	2.98522e+09	2235287930	4.35633e+09	4.73265e+09	2.2231e+09	3.02086e+09	0.14263	1.53524	0.360109	1.29836
341	sp|P35705|PRDX3_BOVIN	1	2	28194.9	99.7,99.7	DYGVLLEGPGLALR,HLSVNDLPVGR	sp|P35705|PRDX3_BOVIN Thioredoxin-dependent peroxide reductase, mitochondrial OS=Bos taurus GN=PRDX3 PE=1 SV=2	sp|P35705|PRDX3_BOVIN	1471.816968,1205.652452	DYGVLLEGPGLALR,HLSVNDLPVGR	PRDX3	http://www.uniprot.org/uniprot/P35705	9.72763		2.424e+09	2.24534e+09	1.58803e+09	2.61613e+09	4.28284e+09	5.01814e+09	2.14762e+09	1.51432e+09	4.18405e+09	3.81558e+09	3.34922e+09	2.81421e+09	5.75481e+09	3123394946	5.39486e+09	3.76413e+09	4.07894e+09	2.47292e+09	0.142657	-1.35319	0.835239	1.04212
342	sp|Q58DM8|ECHM_BOVIN	1	6	31243	99.7,99.7,99.7,99.7,99.7,99.7	EGMAAFVEK,IFPVETVVEEAIQCAEK | Carbamidomethyl [C14],LFYSTFATEDR,NSNVGLIQLNRPK,SLAMEMVLTGDR | Oxidation [M4 M6],VFAAGADIK	sp|Q58DM8|ECHM_BOVIN Enoyl-CoA hydratase, mitochondrial OS=Bos taurus GN=ECHS1 PE=2 SV=1	sp|Q58DM8|ECHM_BOVIN	980.46198,1961.00025,1348.626208,1451.8188 : 1451.820662,1353.626584,890.485046	VFAAGADIK,NSNVGLIQLNRPK,EGMAAFVEK	ECHS1	http://www.uniprot.org/uniprot/Q58DM8	24.4828		1.34683e+10	7.6433e+09	2.37093e+09	7.82334e+09	3.49535e+10	2.59657e+10	5.21854e+09	2.32331e+09	3.48477e+10	1.79957e+10	1.0764e+10	1.70287e+10	3.95985e+10	17195850760	2.99858e+10	1.90472e+10	2.43847e+10	1.20906e+10	0.142955	-1.92584	0.863664	1.07665
343	sp|Q2KJ46|PSMD3_BOVIN	1	3	60956	99.7,99.7,99.7	DGVIEASINHEK,EEAAAGGGSTGETAGK,ELDTVTLEDIK	sp|Q2KJ46|PSMD3_BOVIN 26S proteasome non-ATPase regulatory subunit 3 OS=Bos taurus GN=PSMD3 PE=2 SV=1	sp|Q2KJ46|PSMD3_BOVIN	1310.645214 : 1310.644898,1391.616242,1274.659848	DGVIEASINHEK,EEAAAGGGSTGETAGK,ELDTVTLEDIK	PSMD3	http://www.uniprot.org/uniprot/Q2KJ46	7.30337		2.83435e+08	6.34004e+08	3.90075e+08	7.52052e+08	5.05433e+08	1.48023e+09	1.49556e+09	4.2552e+08	1.03435e+09	5.66384e+08	3.85579e+08	2.88299e+08	7.98804e+08	462127256	6.75792e+08	5.59939e+08	4.73469e+08	3.10833e+08	0.144178	1.45763	0.463338	-1.20161
344	sp|A5PK51|PNCB_BOVIN	2	1	57870.8	99.7	GSEVNVIGIGTSVVTCPR | Carbamidomethyl [C16]	sp|A5PK51|PNCB_BOVIN Nicotinate phosphoribosyltransferase OS=Bos taurus GN=NAPRT PE=2 SV=2	sp|A5PK51|PNCB_BOVIN,tr|F1N3B0|F1N3B0_BOVIN	1843.9319 : 1843.943348	GSEVNVIGIGTSVVTCPR | Carbamidomethyl [C16]	NAPRT	http://www.uniprot.org/uniprot/A5PK51	3.34572		0	2.93444e+08	0	1.76442e+08	9.882e+07	4.32156e+08	0	1.81174e+07	3.90212e+08	2.76574e+08	1.55744e+08	4.14177e+07	2.54086e+08	157729952	3.46304e+08	3.07912e+08	1.55524e+08	2.83392e+08	0.14519	-255.648	0.79712	-2.564
345	tr|E1B8N6|E1B8N6_BOVIN	1	9	66125.4	99.7,99.7,99.7,99.7,99.7,99.7,99.7,99.7,99.7	ALYETELADAR,CQSLTEDLEFR | Carbamidomethyl [C1],CQSLTEDLEFR | Carbamidomethyl [C1] Deamidated [Q2],EELEQTYHAK,IGDTSVSYK,KESDLNGAQIK,LAQALHEMR,QLADETLLK,SLETENSALQLQVTER	tr|E1B8N6|E1B8N6_BOVIN Uncharacterized protein OS=Bos taurus GN=LMNB1 PE=1 SV=2	tr|E1B8N6|E1B8N6_BOVIN	1250.613932 : 1250.616744,1396.63256,1397.618844,1246.589526,968.475442,1201.630138,1067.554128,1029.567404,1816.923618	IGDTSVSYK,EELEQTYHAK,LAQALHEMR	LMNB1	http://www.uniprot.org/uniprot/E1B8N6	14.7009		3.29347e+09	2.72979e+09	3.18014e+09	2.45997e+09	4.09409e+09	4.79024e+09	2.89152e+09	9.18731e+08	3.7252e+09	6.32494e+09	4.99544e+09	2.85894e+09	4.82376e+09	4502747386	4.24263e+09	4.14958e+09	3.82687e+09	5.03448e+09	0.146165	-1.37578	0.784973	1.05936
346	sp|Q3MHR7|ARPC2_BOVIN	1	5	34348.7	99.7,99.7,99.7,99.7,99.7	ASHTAPQVLFSHR,ELQAHGADELLK,MILLEVNNR,VTVVFSTVFK,YFQFQEEGK	sp|Q3MHR7|ARPC2_BOVIN Actin-related protein 2/3 complex subunit 2 OS=Bos taurus GN=ARPC2 PE=1 SV=1	sp|Q3MHR7|ARPC2_BOVIN	1449.754716,1322.685144,1100.595446 : 1100.607776,1125.648764,1174.529206	ASHTAPQVLFSHR,YFQFQEEGK,MILLEVNNR	ARPC2	http://www.uniprot.org/uniprot/Q3MHR7	17.6667		3.4141e+09	1.9766e+09	1.0349e+09	2.21041e+09	3.84143e+09	4.15335e+09	1.43066e+09	1.15545e+09	2.42085e+09	9.03185e+09	5.16359e+09	2.09282e+09	5.1268e+09	3940898052	6.12852e+09	1.95023e+09	5.29692e+09	4.31121e+09	0.1462	-1.58384	0.951465	-1.01869
347	sp|Q3ZBN5|ASPN_BOVIN	1	9	42118.7	99.7,99.7,99.7,99.7,99.7,99.7,99.7,99.7,99.7	ELPSTLLELHLDYNK,KVPSGLQELK,MSVQLGNFR,SLYSAISLSNNPVK,VGVNDFCPTVPK | Carbamidomethyl [C7],VPSGLQELK,VVHCSDLGLSSVPSNIPFDTR | Carbamidomethyl [C4],VVHCSDLGLSSVPSNIPFDTR | Carbamidomethyl [C4] Deamidated [N15],YWEVQPATFR	sp|Q3ZBN5|ASPN_BOVIN Asporin OS=Bos taurus GN=ASPN PE=2 SV=1	sp|Q3ZBN5|ASPN_BOVIN	1783.934919 : 1783.92178,1097.643926,1050.526814,1491.792612 : 1491.791574,1331.661022 : 1331.657684,969.550152 : 969.55182,2299.12782 : 2299.130142,2300.126986,1295.633608	YWEVQPATFR,VGVNDFCPTVPK | Carbamidomethyl [C7],SLYSAISLSNNPVK	ASPN	http://www.uniprot.org/uniprot/Q3ZBN5	24.5946		4.23491e+10	9.32335e+10	1.09151e+11	8.66099e+10	4.24728e+10	1.19564e+11	2.86965e+10	2.37795e+10	7.66146e+10	4.42765e+10	4.45297e+10	2.55266e+10	4.08185e+10	47517400000	3.94056e+10	5.85659e+10	2.86064e+10	5.41755e+10	0.146391	1.3633	0.277181	1.25592
348	sp|A7E3Q8|PLST_BOVIN	3	8	70797.4	99.7,99.7,99.7,99.7,99.7,99.7,99.7,99.7	AYFHLLNQIAPK,HVIPMNPNTDDLFK,ISFDEFVYIFQEVK,LNLAFVANLFNK | Deamidated [N2],LSPEELLLR,NEALAALLR,VYALPEDLVEVKPK,YTLNVLEDLGDGQK | Deamidated [N4]	sp|A7E3Q8|PLST_BOVIN Plastin-3 OS=Bos taurus GN=PLS3 PE=2 SV=1	sp|A7E3Q8|PLST_BOVIN,tr|F1MSB7|F1MSB7_BOVIN,tr|F1MYX5|F1MYX5_BOVIN	1413.773985,1639.802745,1762.880658,1363.751532,1068.620346 : 1068.620764,969.562212,1598.887356,1564.77642	LSPEELLLR,NEALAALLR,VYALPEDLVEVKPK	PLS3	http://www.uniprot.org/uniprot/A7E3Q8	15.5556		7.06123e+09	5.90762e+09	4.99641e+09	5.9699e+09	8.78582e+09	1.33738e+10	8.41993e+09	3.6235e+09	9.5102e+09	1.51468e+10	9.47241e+09	6.47671e+09	1.29688e+10	13489903460	1.7725e+10	1.09054e+10	8.65554e+09	9.40686e+09	0.148745	-1.35011	0.399089	-1.18632
349	sp|P00429|CX6B1_BOVIN	1	2	10156.4	99.7,99.7	NCWQNYLDFHR | Carbamidomethyl [C2],NYQTAPFDSR	sp|P00429|CX6B1_BOVIN Cytochrome c oxidase subunit 6B1 OS=Bos taurus GN=COX6B1 PE=1 SV=2	sp|P00429|CX6B1_BOVIN	1551.666468 : 1551.664695,1197.541986	NCWQNYLDFHR | Carbamidomethyl [C2],NYQTAPFDSR	COX6B1	http://www.uniprot.org/uniprot/P00429	24.4186		9.04909e+08	2.26078e+09	1.49423e+08	3.1432e+09	3.70269e+09	6.82203e+09	7.82964e+08	1.00966e+09	5.11194e+09	1.54182e+09	2.13263e+09	3.04713e+09	9.25134e+09	2057920570	3.1997e+09	6.80454e+09	3.29976e+09	1.64459e+09	0.148791	-2.09098	0.729302	1.18583
350	tr|Q3SYR8|Q3SYR8_BOVIN	1	1	17857.1	99.7	IIPSAEDPSQDIVER	tr|Q3SYR8|Q3SYR8_BOVIN Immunoglobulin J chain OS=Bos taurus GN=IGJ PE=1 SV=1	tr|Q3SYR8|Q3SYR8_BOVIN	1667.84	IIPSAEDPSQDIVER	IGJ	http://www.uniprot.org/uniprot/Q3SYR8	9.55414		0	4.73894e+09	0	3.08884e+09	0	2.20916e+09	0	1.22573e+09	2.89521e+09	1.90507e+07	0	0	0	11377771	1.27416e+07	1.62596e+09	0	0	0.148914	1850.62	0.158037	-1549.45
351	sp|P04815|BPT2_BOVIN	2	1	10842.5	99.7	AGFCETFVYGGCK | Carbamidomethyl [C4 C12]	sp|P04815|BPT2_BOVIN Spleen trypsin inhibitor I OS=Bos taurus PE=1 SV=2	sp|P04815|BPT2_BOVIN,tr|G3X7A8|G3X7A8_BOVIN	1494.636904 : 1494.633926 : 1494.624308 : 1494.627694	AGFCETFVYGGCK | Carbamidomethyl [C4 C12]		http://www.uniprot.org/uniprot/P04815	13		2.26039e+06	3.0696e+08	97996.8	8.9788e+08	76033.6	2.33192e+08	86071.9	2.60577e+08	2.52052e+08	0	4.43702e+07	2.1867e+08	2.19975e+07	92505784	8.78251e+06	6.17358e+08	1.55469e+08	4.55472e+07	0.149701	-41.8164	0.511236	5.21193
352	sp|Q6B4J2|VKOR1_BOVIN	1	1	17967	99.7	GFGLVEHVLGK	sp|Q6B4J2|VKOR1_BOVIN Vitamin K epoxide reductase complex subunit 1 OS=Bos taurus GN=VKORC1 PE=2 SV=1	sp|Q6B4J2|VKOR1_BOVIN	1154.64	GFGLVEHVLGK	VKORC1	http://www.uniprot.org/uniprot/Q6B4J2	6.74847		1.92803e+07	0	0	6.30608e+08	0	1.07064e+09	0	0	0	8.04626e+06	9.14239e+08	0	1.23473e+09	0	2.2923e+07	5.77488e+08	1.67112e+07	1.59258e+07	0.150007	-1280.53	0.570993	15.2671
353	sp|P61287|PP1G_BOVIN	5	1	36983.4	99.7	AHQVVEDGYEFFAK	sp|P61287|PP1G_BOVIN Serine/threonine-protein phosphatase PP1-gamma catalytic subunit OS=Bos taurus GN=PPP1CC PE=2 SV=1	sp|P61287|PP1G_BOVIN,sp|Q3SWW9|PP1B_BOVIN,sp|Q3T0E7|PP1A_BOVIN,tr|F1MW57|F1MW57_BOVIN,tr|F1N0B9|F1N0B9_BOVIN	1638.77	AHQVVEDGYEFFAK	PPP1CC	http://www.uniprot.org/uniprot/P61287	4.33437		0	4.65134e+08	0	5.06232e+08	0	9.11155e+08	0	3.07923e+08	5.28962e+08	7.9243e+07	0	0	2.93134e+07	0	0	4.11308e+08	0	0	0.150288	1687.4	0.795035	-3.64305
354	tr|E1B991|E1B991_BOVIN	2	2	64333.5	99.7,99.7	LQGEIAQVK,SLVNLGGSR	tr|E1B991|E1B991_BOVIN Uncharacterized protein OS=Bos taurus GN=KRT2 PE=1 SV=2	tr|E1B991|E1B991_BOVIN,tr|G3MZ71|G3MZ71_BOVIN	984.563948,901.498354	LQGEIAQVK,SLVNLGGSR	KRT2	http://www.uniprot.org/uniprot/E1B991	2.91734		0	5.99806e+07	0	4.6364e+07	7.39597e+06	6.49208e+07	0	7.30635e+07	531201	0	1.05138e+07	1.37945e+07	1.01336e+08	7767710	1.44774e+08	2.53319e+07	1.33389e+09	0	0.150418	-439.978	0.450622	22.3051
355	sp|Q3ZBD7|G6PI_BOVIN	1	10	62854.3	99.7,99.7,99.7,99.7,99.7,99.7,99.7,99.7,99.7,99.7	FAAYFQQGDMESNGK,FAAYFQQGDMESNGK | Deamidated [N13],FAAYFQQGDMESNGK | Oxidation [M10],HFVALSTNTAK,NLVTETVMQMLVDVAK,NLVTETVMQMLVDVAK | Oxidation [M8],SNAPILVDGK,TFTTQETITNAETAK,VFEGNRPTNSIVFTK,VWFVSNIDGTHIAK	sp|Q3ZBD7|G6PI_BOVIN Glucose-6-phosphate isomerase OS=Bos taurus GN=GPI PE=2 SV=4	sp|Q3ZBD7|G6PI_BOVIN	1691.721224 : 1691.721186 : 1691.723378,1692.719298,1707.71953,1187.629376 : 1187.629648,1789.936614,1805.932264,1012.553498,1654.806432,1707.895732,1585.8276 : 1585.822644	VWFVSNIDGTHIAK,HFVALSTNTAK,SNAPILVDGK	GPI	http://www.uniprot.org/uniprot/Q3ZBD7	17.2352		1.039e+10	9.6703e+09	3.91166e+09	1.14212e+10	2.57407e+10	2.55855e+10	9.50324e+09	2.97039e+09	2.2643e+10	2.09526e+10	1.75283e+10	9.69106e+09	3.91969e+10	17102240800	2.58428e+10	1.81524e+10	2.49778e+10	1.19132e+10	0.150559	-1.65933	0.876934	1.05392
356	sp|Q0VCX2|GRP78_BOVIN	3	15	72399.5	99.7,99.7,99.7,99.7,99.7,99.7,99.7,99.7,99.7,99.7,99.7,99.7,99.7,99.7,99.7	DAGTIAGLNVMR,DNHLLGTFDLTGIPPAPR,ELEEIVQPIISK,ETAEAYLGK,IEWLESHQDADIEDFK,IINEPTAAAIAYGLDK,ITITNDQNR,ITPSYVAFTPEGER,LYGSAGPPPTSEEEAADK,NELESYAYSLK,NQLTSNPENTVFDAK,SQIFSTASDNQPTVTIK,TKPYIQVDVGGGQTK,TWNDPSVQQDIK,VYEGERPLTK	sp|Q0VCX2|GRP78_BOVIN 78 kDa glucose-regulated protein OS=Bos taurus GN=HSPA5 PE=2 SV=1	sp|P19120|HSP7C_BOVIN,sp|P34933|HSP72_BOVIN,sp|Q0VCX2|GRP78_BOVIN	1216.621674,1933.005003,1396.777684,980.482416,1973.91381 : 1973.898974 : 1973.914974,1658.887276 : 1658.886148,1073.546064,1565.77121 : 1565.771442,1817.830932 : 1817.829374 : 1817.82939,1315.625588 : 1315.62528,1676.793372,1835.931172,1589.83768,1429.683622,1190.626186	IINEPTAAAIAYGLDK,IEWLESHQDADIEDFK,ETAEAYLGK	HSPA5	http://www.uniprot.org/uniprot/Q0VCX2	31.145		1.23074e+10	2.41719e+10	1.07985e+10	3.59978e+10	1.34103e+10	3.67845e+10	1.42009e+10	8.73299e+09	4.70103e+10	1.74882e+10	1.089e+10	8.06296e+09	1.56933e+10	11735075540	1.5719e+10	2.03553e+10	1.6313e+10	1.29594e+10	0.150981	1.44287	0.664309	-1.11292
357	tr|F6S1Q0|F6S1Q0_BOVIN	1	1	47964.3	99.7	AQYDELAQK	tr|F6S1Q0|F6S1Q0_BOVIN Uncharacterized protein OS=Bos taurus GN=KRT18 PE=1 SV=1	tr|F6S1Q0|F6S1Q0_BOVIN	1064.513336 : 1064.50528	AQYDELAQK	KRT18	http://www.uniprot.org/uniprot/F6S1Q0	2.0979		8.48931e+09	2.23889e+10	8.65753e+09	1.23528e+10	8.92437e+09	1.08253e+10	1.00345e+11	1.36645e+10	9.82824e+09	8.0041e+09	1.08932e+10	1.28274e+10	6.94823e+09	10977333200	7.35315e+09	1.09035e+10	4.56119e+09	8.82498e+09	0.151259	1.58759	0.647666	-1.15281
358	sp|Q2HJD7|3HIDH_BOVIN	1	2	35409.7	99.7,99.7	EFLDAGEQVVSSPADVAEK,GSLLIDSSTIDPMVSK	sp|Q2HJD7|3HIDH_BOVIN 3-hydroxyisobutyrate dehydrogenase, mitochondrial OS=Bos taurus GN=HIBADH PE=2 SV=1	sp|Q2HJD7|3HIDH_BOVIN	1989.963388 : 1989.953442 : 1989.952938 : 1989.95314,1661.844718	EFLDAGEQVVSSPADVAEK,GSLLIDSSTIDPMVSK	HIBADH	http://www.uniprot.org/uniprot/Q2HJD7	10.4167		1.12639e+11	2.71239e+11	1.38081e+10	6.07818e+10	1.50821e+11	1.23466e+11	1.11824e+10	1.76294e+11	2.38345e+11	7.71678e+10	2.30581e+11	2.19062e+11	1.07668e+11	168806518740	8.04313e+10	1.6555e+11	1.40525e+11	2.79884e+11	0.151564	-1.99092	0.779583	1.13829
359	tr|Q3SX47|Q3SX47_BOVIN	1	1	32427.3	99.7	VFIGNLNTLVVK	tr|Q3SX47|Q3SX47_BOVIN Heterogeneous nuclear ribonucleoprotein C (C1/C2) OS=Bos taurus GN=HNRPC PE=2 SV=1	tr|Q3SX47|Q3SX47_BOVIN	1315.79	VFIGNLNTLVVK	HNRPC	http://www.uniprot.org/uniprot/Q3SX47	4.08163		0	3.01508e+07	0	0	0	0	0	0	3.2376e+08	2.83496e+08	2.11737e+08	6.94078e+06	3.41389e+08	0	0	0	1.99966e+07	5.2971e+07	0.151616	-511.627	0.602971	8.92288
360	tr|F1MM57|F1MM57_BOVIN	1	6	232363	99.7,99.7,99.7,99.7,99.7,99.7	ELQTAQAQLSEWR,EVVLQVEEER,GELEDTLDSTNAQQELR,HGQALGELAEQLEQAR,LQHELEDVTEASESMNR,NTDQASMPDNTAAQK	tr|F1MM57|F1MM57_BOVIN Uncharacterized protein OS=Bos taurus GN=MYH14 PE=1 SV=2	tr|F1MM57|F1MM57_BOVIN	1558.778264,1228.631644,1917.898306,1748.883501,1986.890652,1590.692438	NTDQASMPDNTAAQK,EVVLQVEEER,ELQTAQAQLSEWR	MYH14	http://www.uniprot.org/uniprot/F1MM57	4.3095		3.53108e+08	1.17977e+09	5.28266e+08	1.79937e+09	4.06994e+08	1.54612e+09	5.67092e+08	3.73017e+08	2.39073e+09	1.28673e+09	4.49269e+08	2.7888e+08	4.4197e+08	518979657	9.00666e+08	5.3613e+08	4.61825e+08	1.64959e+09	0.152318	1.61342	0.25056	-1.46048
361	sp|A5PK00|VPS36_BOVIN	2	1	43790.3	99.7	QLAGILQAPLEER	sp|A5PK00|VPS36_BOVIN Vacuolar protein-sorting-associated protein 36 OS=Bos taurus GN=VPS36 PE=2 SV=1	sp|A5PK00|VPS36_BOVIN,tr|F1MT69|F1MT69_BOVIN	1436.8	QLAGILQAPLEER	VPS36	http://www.uniprot.org/uniprot/A5PK00	3.36788		0	2.12133e+06	0	4.02356e+07	0	9.63347e+07	0	682680	186129	0	0	0	0	0	0	2.84163e+07	0	0	0.152547	294.373	0.853426	-2.0282
362	tr|F1MMP5|F1MMP5_BOVIN	1	11	101237	99.7,99.7,99.7,99.7,99.7,99.7,99.7,99.7,99.7,99.7,99.7	AAISGENAGLVR,AHGEGQEFMTTCLVDEEEMK | Carbamidomethyl [C12],EAVSDLTQHR,FAHYIITSQVVNSADTAK,GHMLENHVER,GSLVQASPANLEAAR,LDVEASFLPK,LMQYDIVIK,LWAYLTIQELLAK,QYYEGSEIMVAGR,TMEQFSIHIIVGPR	tr|F1MMP5|F1MMP5_BOVIN Inter-alpha-trypsin inhibitor heavy chain H1 OS=Bos taurus GN=ITIH1 PE=4 SV=1	tr|F1MMP5|F1MMP5_BOVIN	1156.62125,2339.969157,1154.572892,1964.001246 : 1963.999462,1220.570523,1482.779686,1117.59755 : 1117.601264,1121.616092,1560.883172,1501.680958,1626.868716	AAISGENAGLVR,GSLVQASPANLEAAR,LMQYDIVIK	ITIH1	http://www.uniprot.org/uniprot/F1MMP5	15.894		1.89988e+10	1.76325e+10	5.27045e+09	1.21602e+10	1.455e+10	1.2466e+10	5.76499e+09	7.82107e+09	1.64501e+10	1.17441e+10	1.40259e+10	1.78823e+10	8.91347e+09	15328932570	1.86414e+10	1.552e+10	1.40628e+10	1.7727e+10	0.152828	-1.32094	0.896719	1.02464
363	tr|F1N169|F1N169_BOVIN	2	48	-1	99.7,99.7,99.7,99.7,99.7,99.7,99.7,99.7,99.7,99.7,99.7,99.7,99.7,99.7,99.7,99.7,99.7,99.7,99.7,99.7,99.7,99.7,99.7,99.7,99.7,99.7,99.7,99.7,99.7,99.7,99.7,99.7,99.7,99.7,99.7,99.7,99.7,99.7,99.7,99.7,99.7,99.7,99.7,99.7,99.7,99.7,99.7,99.7	AGQSAAGAVLGIGADTR,AHVVPCFDPSK | Carbamidomethyl [C6],ALTQTGGPHVK,APSVANVGSHCDLSLK | Carbamidomethyl [C11],DAGEGGLSLAIEGPSK,DAGEGLLAVQITDPEGKPK,DAGYGGLSLSIEGPSK,DAPQDFHPDR,DGSCGVAYVVQEPGDYEVSVK | Carbamidomethyl [C4],DKGEYTLVVK,EAGAGGLAIAVEGPSK,EGPYSISVLYGDEEVPR,FNGTHIPGSPFK,GAGTGGLGLAVEGPSEAK,GLVEPVDVVDNADGTQTVNYVPSR,GQHVPGSPFQFTVGPLGEGGAHK,IANLQTDLSDGLR,IPEISIQDMTAQVTSPSGK,IVGPSGAAVPCK | Carbami…	tr|F1N169|F1N169_BOVIN Uncharacterized protein OS=Bos taurus GN=FLNA PE=1 SV=2	tr|E1BKX7|E1BKX7_BOVIN,tr|F1N169|F1N169_BOVIN	1513.77237,1255.599842,1107.603996,1653.809214 : 1653.812978,1499.741432 : 1499.752302,1937.010762 : 1937.004226,1549.765062,1196.521464,2257.021416,1150.623964 : 1150.623516,1425.735476 : 1425.744546 : 1425.745846 : 1425.74536,1908.907342 : 1908.910456,1300.660878,1569.7874 : 1569.801096 : 1569.801164,2543.24007,2303.144169,1414.739652 : 1414.741182 : 1414.739648,2001.016432,1154.611272,1060.554…	VPVHDVTDASK,SAEFTVDAK,YGGQPVPNFPSK	FLNA	http://www.uniprot.org/uniprot/F1N169	27.6813		8.86479e+09	1.58698e+10	1.84772e+10	1.88632e+10	8.88184e+09	1.47808e+10	2.08081e+10	1.11245e+10	2.55912e+10	2.5819e+10	1.29877e+10	1.1769e+10	1.12088e+10	13240152350	1.67193e+10	9.34159e+09	1.10472e+10	2.2182e+10	0.153763	1.27646	0.132821	-1.29474
364	sp|Q32LE5|ASGL1_BOVIN	1	1	32050.2	99.7	FAAANGIPTIPGQQLVTER	sp|Q32LE5|ASGL1_BOVIN Isoaspartyl peptidase/L-asparaginase OS=Bos taurus GN=ASRGL1 PE=2 SV=1	sp|Q32LE5|ASGL1_BOVIN	1982.058472 : 1982.057764	FAAANGIPTIPGQQLVTER	ASRGL1	http://www.uniprot.org/uniprot/Q32LE5	6.16883		5.54649e+07	0	2.44785e+08	1.11398e+07	7.14725e+08	2.01757e+07	4.34497e+08	0	6.32135e+07	6.49958e+08	1.14277e+09	1.1886e+08	4.43318e+08	442310848	5.77404e+08	1.63442e+07	3.34002e+08	6.58815e+08	0.153822	-114.352	0.873089	1.66752
365	sp|O02691|HCD2_BOVIN	1	4	27140	99.7,99.7,99.7,99.7	DVQAALTLAR,SCAFAPADVTSEK | Carbamidomethyl [C2],SQAHTLEDFQR,VDVAVNCAGIAVASK | Carbamidomethyl [C7] Deamidated [N6]	sp|O02691|HCD2_BOVIN 3-hydroxyacyl-CoA dehydrogenase type-2 OS=Bos taurus GN=HSD17B10 PE=1 SV=3	sp|O02691|HCD2_BOVIN	1056.590476,1381.619362 : 1381.616978,1330.629384,1473.7415	SQAHTLEDFQR,SCAFAPADVTSEK | Carbamidomethyl [C2],VDVAVNCAGIAVASK | Carbamidomethyl [C7] Deamidated [N6]	HSD17B10	http://www.uniprot.org/uniprot/O02691	18.7739		1.95448e+09	1.55834e+09	7.97994e+08	1.57705e+09	3.37168e+09	3.71283e+09	1.22266e+09	9.87186e+08	4.57452e+09	2.40823e+09	1.72935e+09	2.39738e+09	5.94541e+09	2384552706	3.04181e+09	2.74409e+09	3.95727e+09	2.08466e+09	0.153964	-1.48917	0.931425	1.02342
366	sp|Q9TR36|PIPNB_BOVIN	1	1	31538.9	99.7	ADEDPALFQSVK	sp|Q9TR36|PIPNB_BOVIN Phosphatidylinositol transfer protein beta isoform OS=Bos taurus GN=PITPNB PE=1 SV=3	sp|Q9TR36|PIPNB_BOVIN	1318.65	ADEDPALFQSVK	PITPNB	http://www.uniprot.org/uniprot/Q9TR36	4.42804		3.8312e+09	3.94151e+09	1.59293e+08	2.30338e+09	6.45723e+09	3.38725e+09	3.75321e+08	4.74756e+09	4.50704e+09	3.34087e+09	6.72072e+09	3.58157e+09	4.67768e+09	4633339900	3.47026e+09	4.99947e+09	4.37985e+09	4.97315e+09	0.154149	-2.06086	0.952521	1.02952
367	sp|P62248|MYDGF_BOVIN	1	1	19030.4	99.7	SYLYFTQFK	sp|P62248|MYDGF_BOVIN Myeloid-derived growth factor OS=Bos taurus GN=MYDGF PE=2 SV=1	sp|P62248|MYDGF_BOVIN	1195.59	SYLYFTQFK	MYDGF	http://www.uniprot.org/uniprot/P62248	5.17241		9.21849e+08	5.85103e+08	7.05855e+08	4.99907e+08	8.39603e+08	7.38889e+08	8.81655e+08	4.2114e+08	8.61265e+08	1.14328e+09	7.89236e+08	7.3144e+08	1.12696e+09	832743550	1.141e+09	7.18998e+08	1.02033e+09	1.05966e+09	0.154422	-1.22369	0.49649	-1.09814
368	sp|P07589|FINC_BOVIN	3	28	272152	99.7,99.7,99.7,99.7,99.7,99.7,99.7,99.7,99.7,99.7,99.7,99.7,99.7,99.7,99.7,99.7,99.7,99.7,99.7,99.7,99.7,99.7,99.7,99.7,99.7,99.7,99.7,99.7	CDPHEATCYDDGK | Carbamidomethyl [C1 C8],CDPVDQCQDSETR | Carbamidomethyl [C1 C7],EATIPGHLNSYTIK,EESLPLVGQQSTVSDVPR,ESKPLTAQQATK,GATYNIIVEAVK,GDSPASSKPVSINYR,GLRPGVVYEGQLISVQHYGQR,HTSLQTTSAGSGSFTDVR,HYQINQQWER,IHLYTLNDNAR,ITYGETGGSSPVQEFTVPGSK,LGVRPSQGGEAPR,LSCQCLGFGSGHFR | Carbamidomethyl [C3 C5],NTFAEVTGLSPGVTYHFK,QYNVGPAASQYPLR,RPGAEPGNEGSTAHSYNQYSQR,SSPVVIDASTAIDAPSNLR,STTPDITGYR,SYTITGLQPGTDYK…	sp|P07589|FINC_BOVIN Fibronectin OS=Bos taurus GN=FN1 PE=1 SV=4	sp|P07589|FINC_BOVIN,tr|B8Y9S9|B8Y9S9_BOVIN,tr|G5E5A9|G5E5A9_BOVIN	1566.572118,1608.61488,1542.801112,1939.984838 : 1939.982468 : 1939.986456,1300.698312 : 1300.697992,1276.69915 : 1276.697726 : 1276.696984,1576.782226 : 1576.785198,2355.243093,1850.877852 : 1850.880996 : 1850.879493 : 1850.873212 : 1850.872806 : 1850.873244 : 1850.872838,1400.655526,1328.686356,2140.030818 : 2140.029464,1322.705487,1624.721376,1966.9713 : 1966.975026 : 1966.980338,1562.768902,2…	VPGTSASATLTGLTR,WLPSSSPVTGYR,SYTITGLQPGTDYK	FN1	http://www.uniprot.org/uniprot/P07589	16.4245		1.43642e+10	1.71786e+10	1.73044e+10	1.331e+10	1.37555e+10	1.45882e+10	2.43383e+10	2.03679e+10	1.92109e+10	1.00733e+10	1.24562e+10	1.6075e+10	1.07033e+10	16193406500	1.19222e+10	1.34277e+10	1.72547e+10	1.58867e+10	0.154656	1.17624	0.189331	-1.16049
369	tr|A6QR01|A6QR01_BOVIN	1	1	63634.5	99.7	VLHVSENPFLLTVR	tr|A6QR01|A6QR01_BOVIN LRRC47 protein OS=Bos taurus GN=LRRC47 PE=2 SV=1	tr|A6QR01|A6QR01_BOVIN	1622.91	VLHVSENPFLLTVR	LRRC47	http://www.uniprot.org/uniprot/A6QR01	2.40964		3.91109e+07	1.79661e+07	0	0	6.92585e+07	0	0	0	3.30557e+06	1.34408e+08	2.34573e+06	1.04639e+07	1.40728e+06	109576464	1.76421e+08	0	6.84422e+07	4.64328e+07	0.154915	-517.217	0.940483	1.37149
370	sp|Q3ZCH0|GRP75_BOVIN	1	7	73741	99.7,99.7,99.7,99.7,99.7,99.7,99.7	DAGQISGLNVLR,ETAENYLGHTAK,SDIGEVILVGGMTR,SQVFSTAADGQTQVEIK,VEAVNMAEGIIHDTETK,VINEPTAAALAYGLDK | Deamidated [N3],VQQTVQDLFGR	sp|Q3ZCH0|GRP75_BOVIN Stress-70 protein, mitochondrial OS=Bos taurus GN=HSPA9 PE=2 SV=1	sp|Q3ZCH0|GRP75_BOVIN	1241.671478 : 1241.673552,1332.623632,1445.754412 : 1445.75549,1807.89315,1855.898658,1645.84895,1289.673524	VQQTVQDLFGR,DAGQISGLNVLR,VEAVNMAEGIIHDTETK	HSPA9	http://www.uniprot.org/uniprot/Q3ZCH0	14.5803		4.00918e+09	3.58393e+09	2.33869e+09	2.55054e+09	1.11013e+10	8.30434e+09	4.91098e+09	2.19e+09	7.33904e+09	5.00072e+09	3.8948e+09	5.11646e+09	1.37243e+10	6398181370	1.06564e+10	6.85438e+09	7.97713e+09	3.96801e+09	0.155144	-1.49217	0.92845	-1.02465
371	tr|E1BIE7|E1BIE7_BOVIN	1	1	32006.2	99.7	AVETTDIISK	tr|E1BIE7|E1BIE7_BOVIN Uncharacterized protein OS=Bos taurus GN=PGAM5 PE=4 SV=1	tr|E1BIE7|E1BIE7_BOVIN	1075.58	AVETTDIISK	PGAM5	http://www.uniprot.org/uniprot/E1BIE7	3.46021		0	1.55193e+08	0	1.53965e+08	0	5.0618e+08	0	0	3.50067e+08	0	2.02467e+08	7.4569e+06	1.11571e+08	0	3.56862e+06	3.25931e+08	3.38036e+07	0	0.1554	-938.212	0.204571	430.344
372	sp|P07857|NLTP_BOVIN	1	6	58577.1	99.7,99.7,99.7,99.7,99.7,99.7	FTKPGVENR,HSVNNPYSQFQK,KLEDEGEQFVK,LQNLQLQPGK,WVINPSGGLISK,YGLSPSPVAPQMFGNAGK	sp|P07857|NLTP_BOVIN Non-specific lipid-transfer protein OS=Bos taurus GN=SCP2 PE=1 SV=2	sp|P07857|NLTP_BOVIN	1046.552583,1447.687956,1320.662786 : 1320.655788,1137.649016 : 1137.651994,1269.709404,1819.90117	LQNLQLQPGK,WVINPSGGLISK,HSVNNPYSQFQK	SCP2	http://www.uniprot.org/uniprot/P07857	13.2597		2.91785e+09	3.18887e+09	8.99298e+08	3.93659e+09	6.22736e+09	6.14325e+09	2.20121e+09	1.37538e+09	9.316e+09	8.09411e+09	3.89456e+09	6.03848e+09	1.3744e+10	5859185540	1.40872e+10	7.81063e+09	4.31138e+09	2.07218e+09	0.15574	-1.74225	0.97187	1.01337
373	tr|E1BQ37|E1BQ37_BOVIN	1	2	76248.3	99.7,99.7	FAQHGTFEYEYSQR,MEELHNQEMQK	tr|E1BQ37|E1BQ37_BOVIN Uncharacterized protein OS=Bos taurus GN=SFPQ PE=1 SV=1	tr|E1BQ37|E1BQ37_BOVIN	1761.774954,1415.617882	FAQHGTFEYEYSQR,MEELHNQEMQK	SFPQ	http://www.uniprot.org/uniprot/E1BQ37	3.53607		3.47465e+07	7.73156e+07	2.34625e+07	6.27476e+07	7.48544e+07	1.24235e+08	6.23131e+07	7.03797e+06	2.05556e+08	2.24813e+08	4.1031e+06	1.98178e+07	7.78127e+07	39654000	9.20543e+07	4.25527e+07	3.4566e+07	4.42173e+07	0.156866	2.10246	0.290697	-1.72541
374	tr|A7YWF1|A7YWF1_BOVIN	1	3	78733.5	99.7,99.7,99.7	AELVTGDSPSQSPPIK,AVAEAAVVGHPHPVK,VAFYWEGNEPEETTQITYR	tr|A7YWF1|A7YWF1_BOVIN ACSS2 protein OS=Bos taurus GN=ACSS2 PE=2 SV=1	tr|A7YWF1|A7YWF1_BOVIN	1624.829966 : 1624.828782,1480.813878 : 1480.815522 : 1480.815434,2332.07386 : 2332.066004 : 2332.063476	AELVTGDSPSQSPPIK,AVAEAAVVGHPHPVK,VAFYWEGNEPEETTQITYR	ACSS2	http://www.uniprot.org/uniprot/A7YWF1	7.13267		4.28909e+09	5.68157e+09	6.04471e+08	4.74038e+09	3.30932e+10	1.77624e+10	2.21905e+09	2.01396e+09	1.79027e+10	2.6961e+09	5.69284e+09	5.68883e+09	3.48554e+10	10501882330	1.57489e+10	1.35159e+10	1.87119e+10	3.30756e+09	0.157331	-2.22176	0.712144	1.22286
375	tr|E1BC58|E1BC58_BOVIN	2	2	24167.2	99.7,99.7	GAAGALLVYDITR,YIIIGDTGVGK	tr|E1BC58|E1BC58_BOVIN Uncharacterized protein OS=Bos taurus GN=RAB2B PE=3 SV=1	tr|E1BC58|E1BC58_BOVIN,tr|Q148J4|Q148J4_BOVIN	1318.728582,1134.624962	GAAGALLVYDITR,YIIIGDTGVGK	RAB2B	http://www.uniprot.org/uniprot/E1BC58	11.1111		2.36976e+09	3.16356e+09	1.30626e+09	2.07134e+09	3.3248e+09	3.03124e+09	2.21863e+09	1.17271e+09	2.97171e+09	3.30177e+09	2.7309e+09	2.09434e+09	3.08544e+09	4311192580	5.54634e+09	2.7167e+09	3.36717e+09	2.4972e+09	0.157358	-1.29745	0.52547	-1.12019
376	sp|Q2TBQ5|RL7A_BOVIN	1	2	30025.4	99.7,99.7	AGVNTVTTLVENK,TCTTVAFTQVNSEDK | Carbamidomethyl [C2]	sp|Q2TBQ5|RL7A_BOVIN 60S ribosomal protein L7a OS=Bos taurus GN=RPL7A PE=2 SV=3	sp|Q2TBQ5|RL7A_BOVIN	1344.71234,1699.772004	AGVNTVTTLVENK,TCTTVAFTQVNSEDK | Carbamidomethyl [C2]	RPL7A	http://www.uniprot.org/uniprot/Q2TBQ5	10.5263		2.79412e+08	6.77173e+07	0	2.19922e+08	5.33213e+08	6.03152e+07	0	1.51559e+08	3.96827e+08	9.69911e+08	7.39094e+08	1.06609e+08	8.48523e+08	935498240	9.7287e+08	2.00894e+08	8.28828e+08	9.83791e+08	0.157378	-118.464	0.947345	1.23972
377	sp|P48427|TBCA_BOVIN	1	1	12706.6	99.7	AEDGENYAIK	sp|P48427|TBCA_BOVIN Tubulin-specific chaperone A OS=Bos taurus GN=TBCA PE=1 SV=3	sp|P48427|TBCA_BOVIN	1108.5	AEDGENYAIK	TBCA	http://www.uniprot.org/uniprot/P48427	9.25926		2.65454e+08	5.39147e+08	3.07749e+08	5.29373e+08	3.07761e+08	7.32109e+08	4.15745e+08	1.3073e+08	5.84749e+08	3.41064e+08	2.25302e+08	1.8306e+08	3.73405e+08	146994336	4.40672e+08	4.00345e+08	2.56338e+08	2.23187e+08	0.15825	1.41045	0.721453	1.08755
378	tr|F1MFD1|F1MFD1_BOVIN	1	1	63856.1	99.7	TSSASNPQDGGGPPCPR | Carbamidomethyl [C15]	tr|F1MFD1|F1MFD1_BOVIN Uncharacterized protein (Fragment) OS=Bos taurus GN=PXN PE=4 SV=2	tr|F1MFD1|F1MFD1_BOVIN	1683.73	TSSASNPQDGGGPPCPR | Carbamidomethyl [C15]	PXN	http://www.uniprot.org/uniprot/F1MFD1	2.90102		3.25471e+06	4.39989e+07	2.89531e+07	7.30088e+07	3.33885e+07	1.02967e+08	1.19388e+06	1.8526e+07	1.4907e+08	1.05267e+08	4.91989e+07	3.61339e+07	1.03755e+08	72211040	1.50132e+08	1.02204e+08	5.22436e+07	9.02715e+07	0.158745	-2.54368	0.898789	-1.08462
379	sp|Q58D62|FETUB_BOVIN	1	3	42662.9	99.7,99.7,99.7	DGYVLSLNR,IISVTCSFFNSQAPTPR | Carbamidomethyl [C6],VVVLPFPSK	sp|Q58D62|FETUB_BOVIN Fetuin-B OS=Bos taurus GN=FETUB PE=1 SV=1	sp|Q58D62|FETUB_BOVIN	1035.535404,1923.965086 : 1923.948198 : 1923.949906,984.598974 : 984.598374 : 984.598824 : 984.599732	DGYVLSLNR,IISVTCSFFNSQAPTPR | Carbamidomethyl [C6],VVVLPFPSK	FETUB	http://www.uniprot.org/uniprot/Q58D62	9.04393		2.9308e+09	2.46472e+09	1.19265e+09	2.33737e+08	3.32085e+09	4.90707e+08	3.40779e+09	8.46233e+08	1.5006e+09	5.46095e+09	6.94226e+09	2.40911e+09	7.14632e+09	3238886590	3.34034e+09	4.59339e+08	6.16136e+09	1.54898e+09	0.158908	-1.99137	0.807364	1.1219
380	sp|A6QLR4|FLOT2_BOVIN	2	2	46994.7	99.7,99.7	EVAAPDVGR,IGEAEAAVIEAR	sp|A6QLR4|FLOT2_BOVIN Flotillin-2 OS=Bos taurus GN=FLOT2 PE=2 SV=1	sp|A6QLR4|FLOT2_BOVIN,tr|G3X6T9|G3X6T9_BOVIN	912.465184,1227.647932	EVAAPDVGR,IGEAEAAVIEAR	FLOT2	http://www.uniprot.org/uniprot/A6QLR4	4.90654		4.02087e+08	4.20878e+08	6.01797e+08	6.86182e+08	5.22446e+08	9.00384e+08	6.08508e+08	2.59845e+08	8.12155e+08	1.05324e+09	3.73147e+08	2.16412e+08	5.8673e+08	441688224	7.26963e+08	5.43989e+08	5.30157e+08	4.6062e+08	0.159238	1.33516	0.261831	-1.25522
381	sp|Q58D31|DHSO_BOVIN	1	1	38098.9	99.7	VAIEPGAPR	sp|Q58D31|DHSO_BOVIN Sorbitol dehydrogenase OS=Bos taurus GN=SORD PE=2 SV=3	sp|Q58D31|DHSO_BOVIN	908.51	VAIEPGAPR	SORD	http://www.uniprot.org/uniprot/Q58D31	2.52809		2.29864e+09	2.019e+09	6.69328e+09	1.1395e+09	2.11028e+09	1.6671e+09	2.86093e+10	2.44025e+09	1.95299e+09	3.48528e+09	1.43965e+09	1.93424e+09	2.9147e+09	1613802240	2.57849e+09	1.48191e+09	2.58569e+09	1.47228e+09	0.159855	1.66186	0.344124	-1.39799
382	sp|P02633|S100G_BOVIN	1	2	8918.04	99.7,99.7	EGDPNQLSK,EGDPNQLSKEELK	sp|P02633|S100G_BOVIN Protein S100-G OS=Bos taurus GN=S100G PE=1 SV=3	sp|P02633|S100G_BOVIN	986.464908,1485.72579	EGDPNQLSK,EGDPNQLSKEELK	S100G	http://www.uniprot.org/uniprot/P02633	16.4557		4.37781e+07	8.46275e+07	6.23647e+07	2.88007e+08	3.28805e+08	1.58823e+08	5.10528e+07	1.05957e+08	2.94478e+08	8.73259e+08	1.3067e+08	6.64131e+08	5.24333e+08	283972672	3.82548e+08	1.34223e+09	3.20566e+08	5.03749e+07	0.160085	-2.11609	0.793005	-1.1447
383	sp|Q3SZ18|HPRT_BOVIN	1	2	24498.3	99.7,99.7	DLNHVCVISETGK | Carbamidomethyl [C6],SVGYKPDFVGFEIPDK	sp|Q3SZ18|HPRT_BOVIN Hypoxanthine-guanine phosphoribosyltransferase OS=Bos taurus GN=HPRT1 PE=2 SV=3	sp|Q3SZ18|HPRT_BOVIN	1470.703982,1796.897976	DLNHVCVISETGK | Carbamidomethyl [C6],SVGYKPDFVGFEIPDK	HPRT1	http://www.uniprot.org/uniprot/Q3SZ18	13.3028		1.00734e+09	2.72037e+08	2.40889e+08	2.99209e+08	6.44046e+08	3.04238e+08	1.64218e+08	2.84969e+08	6.00019e+08	7.51775e+08	5.84774e+08	4.69413e+08	4.47068e+08	1380462786	1.29404e+09	2.0088e+08	8.17501e+08	8.45268e+08	0.160176	-1.57781	0.544839	-1.21023
384	tr|F1MXY8|F1MXY8_BOVIN	1	5	34017.3	99.7,99.7,99.7,99.7,99.7	FGTFEFLSNHMR,FIHDQTSASPK,GLSSLLYGSIPK,NTLDCGLQILR | Carbamidomethyl [C5],SHGVLGLYR	tr|F1MXY8|F1MXY8_BOVIN Tricarboxylate transport protein, mitochondrial (Fragment) OS=Bos taurus GN=SLC25A1 PE=3 SV=2	tr|F1MXY8|F1MXY8_BOVIN	1484.693676,1229.604196,1233.69315,1301.6721,1000.54934	NTLDCGLQILR | Carbamidomethyl [C5],FIHDQTSASPK,SHGVLGLYR	SLC25A1	http://www.uniprot.org/uniprot/F1MXY8	17.7419		2.40449e+09	2.6862e+09	6.23263e+08	1.99401e+09	1.22526e+10	1.00461e+10	1.4255e+09	7.12004e+08	1.69016e+10	2.61378e+09	3.62626e+09	3.75368e+09	2.85639e+10	4424590047	8.73315e+09	5.40835e+09	7.48423e+09	2.27693e+09	0.160505	-2.14171	0.600549	1.31696
385	sp|P13271|QCR8_BOVIN	1	1	9720.14	99.7	KNPAAYENDR	sp|P13271|QCR8_BOVIN Cytochrome b-c1 complex subunit 8 OS=Bos taurus GN=UQCRQ PE=1 SV=3	sp|P13271|QCR8_BOVIN	1176.55	KNPAAYENDR	UQCRQ	http://www.uniprot.org/uniprot/P13271	12.1951		2.93857e+07	4.88953e+06	3.19809e+07	3.02501e+07	2.43693e+08	2.62311e+08	4.24836e+07	1.06918e+07	1.70081e+08	1.54516e+08	1.36905e+08	4.94154e+07	3.19581e+08	225514688	1.83839e+08	1.06722e+08	1.32769e+08	3.64657e+07	0.161921	-2.3726	0.89904	-1.07853
386	sp|E1BNQ4|NNRD_BOVIN	1	2	34808.8	99.7,99.7	LHALVVGPGLGR,LSQALGNVTVVQK	sp|E1BNQ4|NNRD_BOVIN ATP-dependent (S)-NAD(P)H-hydrate dehydratase OS=Bos taurus GN=CARKD PE=3 SV=1	sp|E1BNQ4|NNRD_BOVIN	1187.713428 : 1187.712129,1355.77791	LHALVVGPGLGR,LSQALGNVTVVQK	CARKD	http://www.uniprot.org/uniprot/E1BNQ4	7.59878		1.70751e+08	2.25798e+08	4.40528e+07	2.68984e+08	3.58065e+08	4.93826e+08	1.73224e+08	1.22313e+08	3.53339e+08	5.75533e+08	3.72584e+08	1.54276e+08	1.16325e+09	295171416	7.67629e+08	3.15235e+08	4.53903e+08	2.60378e+08	0.162369	-1.7124	0.834123	-1.08092
387	sp|Q3ZBD0|PSMD7_BOVIN	1	2	36753.9	99.7,99.7	SVVALHNLINNK,VVGVLLGSWQK	sp|Q3ZBD0|PSMD7_BOVIN 26S proteasome non-ATPase regulatory subunit 7 OS=Bos taurus GN=PSMD7 PE=2 SV=1	sp|Q3ZBD0|PSMD7_BOVIN	1320.752408 : 1320.75012 : 1320.748884,1184.698076 : 1184.695852	SVVALHNLINNK,VVGVLLGSWQK	PSMD7	http://www.uniprot.org/uniprot/Q3ZBD0	7.14286		4.89189e+07	3.39077e+08	0	0	2.56404e+08	0	4.97695e+08	7.66673e+07	5.98641e+08	3.99673e+08	2.02634e+08	6.45851e+07	4.7078e+08	3.18726e+08	4.14157e+08	1.3968e+07	3.36868e+08	2.53662e+08	0.163229	-89.9303	0.122735	-151.634
388	sp|Q3ZBU2|CISD1_BOVIN	1	1	11982.7	99.7	VVHAFDMEDLGDK	sp|Q3ZBU2|CISD1_BOVIN CDGSH iron-sulfur domain-containing protein 1 OS=Bos taurus GN=CISD1 PE=1 SV=1	sp|Q3ZBU2|CISD1_BOVIN	1474.68	VVHAFDMEDLGDK	CISD1	http://www.uniprot.org/uniprot/Q3ZBU2	12.2642		1.95398e+08	2.88315e+08	1.38682e+08	2.58383e+08	5.19769e+08	8.50881e+08	3.14304e+08	3.57927e+07	8.68725e+08	5.99001e+08	3.98479e+08	4.10116e+08	1.24103e+09	432752384	6.92044e+08	7.11282e+08	5.24238e+08	2.44966e+08	0.163777	-1.82555	0.717063	1.16352
389	tr|A7Z014|A7Z014_BOVIN	1	10	67796.9	99.7,99.7,99.7,99.7,99.7,99.7,99.7,99.7,99.7,99.7	IIALDGDTK,ILATPPEEDAPSVDITNIR,ISSDLDGHPVPK,LGQSDPAPLQHQMDIYQK,NKDDQVTVIGAGVTLHEALAAADLLK,NQPTAIIAK,SGKPAELLK,SIPTSTVFYPSDGVATEK,TSRPENAIIYNNNEDFQIGQAK,VLDPFTIKPLDK	tr|A7Z014|A7Z014_BOVIN Transketolase OS=Bos taurus GN=TKT PE=1 SV=1	tr|A7Z014|A7Z014_BOVIN	944.51831 : 944.517684,2050.055134,1263.645408 : 1263.642934,2068.004421 : 2068.002831 : 2068.004016,2661.421974 : 2661.423387,954.54857,941.55602,1897.930444,2521.217634 : 2521.216191 : 2521.218507 : 2521.219095,1384.795509 : 1384.794105 : 1384.79172	ISSDLDGHPVPK,NQPTAIIAK,IIALDGDTK	TKT	http://www.uniprot.org/uniprot/A7Z014	24.7191		6.65925e+10	5.24331e+10	3.98293e+10	5.60865e+10	1.48651e+11	1.48526e+11	5.18131e+10	4.39449e+10	1.28665e+11	1.19399e+11	8.09341e+10	7.69059e+10	2.28382e+11	103213495800	1.78435e+11	1.22618e+11	1.18667e+11	5.7106e+10	0.164138	-1.46091	0.997601	1.00079
390	sp|P13135|CPNS1_BOVIN	1	6	27931.3	99.7,99.7,99.7,99.7,99.7,99.7	LNEHLYNMIIR,SGTIGSSELPGAFEAAGFR,SMVAVMDSDTTGK,SMVAVMDSDTTGK | Oxidation [M6],TDGFGIDTCR | Carbamidomethyl [C9],THYSNIEANESEEVR	sp|P13135|CPNS1_BOVIN Calpain small subunit 1 OS=Bos taurus GN=CAPNS1 PE=2 SV=1	sp|P13135|CPNS1_BOVIN	1414.739679,1852.897832,1340.58837 : 1340.59379,1356.580756,1140.488128,1776.787858	SGTIGSSELPGAFEAAGFR,TDGFGIDTCR | Carbamidomethyl [C9],SMVAVMDSDTTGK | Oxidation [M6]	CAPNS1	http://www.uniprot.org/uniprot/P13135	25.8555		9.6076e+09	7.89034e+09	1.29145e+10	3.69112e+09	7.71467e+09	1.04723e+10	7.09179e+09	2.11003e+09	1.05551e+10	1.44655e+10	1.02073e+10	6.623e+09	1.67911e+10	10116371920	1.56141e+10	8.59978e+09	9.62244e+09	1.44068e+10	0.164198	-1.44999	0.877374	1.04057
391	tr|F1MT78|F1MT78_BOVIN	1	2	41765.9	99.7,99.7	DSGSYLCFVNLQDNQGTVK | Carbamidomethyl [C7],TDGAHPQPISPGPGGVSSSALSR	tr|F1MT78|F1MT78_BOVIN Uncharacterized protein OS=Bos taurus GN=ESAM PE=4 SV=2	tr|F1MT78|F1MT78_BOVIN	2143.985198,2174.069022	DSGSYLCFVNLQDNQGTVK | Carbamidomethyl [C7],TDGAHPQPISPGPGGVSSSALSR	ESAM	http://www.uniprot.org/uniprot/F1MT78	10.6061		4.41668e+07	1.73258e+08	1.82428e+08	4.69919e+08	1.87423e+08	4.79146e+08	1.12305e+09	1.73596e+08	5.14308e+08	6.13256e+08	9.78301e+07	1.64896e+08	3.30927e+08	167395760	2.43765e+08	4.49242e+08	1.10916e+08	1.462e+08	0.165002	1.68876	0.165705	-1.68718
392	sp|Q2KJH9|AL9A1_BOVIN	2	8	53976.7	99.7,99.7,99.7,99.7,99.7,99.7,99.7,99.7	ANDTTFGLAAGVFTR,EILDQFTEEVVK,EVNLAVQDAK,GIKPVTLELGGK,IGDPLLEDTR,SPLIIFSDCDMK | Carbamidomethyl [C9],SPLIIFSDCDMK | Carbamidomethyl [C9] Oxidation [M11],VLCGGDVFVPEDPK | Carbamidomethyl [C3]	sp|Q2KJH9|AL9A1_BOVIN 4-trimethylaminobutyraldehyde dehydrogenase OS=Bos taurus GN=ALDH9A1 PE=2 SV=1	sp|Q2KJH9|AL9A1_BOVIN,tr|F1N2L9|F1N2L9_BOVIN	1539.767334,1448.736664,1085.577114,1210.72203 : 1210.728954 : 1210.729275 : 1210.727859 : 1210.73007 : 1210.72955 : 1210.728336,1127.574874,1424.67284,1440.67383,1530.726928	IGDPLLEDTR,EVNLAVQDAK,EILDQFTEEVVK	ALDH9A1	http://www.uniprot.org/uniprot/Q2KJH9	17.2065		9.6437e+11	5.9742e+11	1.04123e+12	4.91313e+11	6.29436e+11	3.38788e+11	8.71808e+11	9.60303e+11	5.19812e+11	3.9316e+11	4.9788e+11	1.67619e+12	5.1966e+11	900566226400	9.99416e+11	8.48116e+11	1.09214e+12	1.02103e+12	0.165745	-1.34436	0.521621	-1.14228
393	sp|Q3T0B6|C1QBP_BOVIN	1	1	30606.2	99.7	AEEQEPELTSTPNFVVEVTK	sp|Q3T0B6|C1QBP_BOVIN Complement component 1 Q subcomponent-binding protein, mitochondrial OS=Bos taurus GN=C1QBP PE=2 SV=1	sp|Q3T0B6|C1QBP_BOVIN	2246.1	AEEQEPELTSTPNFVVEVTK	C1QBP	http://www.uniprot.org/uniprot/Q3T0B6	7.19424		4.68804e+07	3.16313e+07	5.00523e+07	0	1.93975e+08	3.09405e+08	2.76703e+07	0	1.89759e+08	1.27261e+08	1.12286e+08	4.59484e+07	3.4441e+08	261003040	3.34063e+08	1.78826e+08	1.82007e+08	1.28262e+08	0.166086	-82.3265	0.874175	1.62726
394	sp|P79098|AMPN_BOVIN	2	10	109276	99.7,99.7,99.7,99.7,99.7,99.7,99.7,99.7,99.7,99.7	ENNMDVGFGSGTR,ENNMDVGFGSGTR | Oxidation [M4],GVGDTQAPEIDR,LPDTVSAIMDR,LPTTLLPDSYR,MLSNFLTEDLFK,NGQPQEHYWLR,SEYMDGNVK,TEVYGPMQNYLK,VLATTQMQSTDAR	sp|P79098|AMPN_BOVIN Aminopeptidase N OS=Bos taurus GN=ANPEP PE=2 SV=4	sp|P79098|AMPN_BOVIN,tr|F1MN84|F1MN84_BOVIN	1382.597552,1398.58038,1256.604346,1216.621674 : 1216.611132,1274.685302 : 1274.686688,1456.735376,1426.67268,1041.44774,1441.689928,1420.699418	VLATTQMQSTDAR,LPDTVSAIMDR,LPTTLLPDSYR	ANPEP	http://www.uniprot.org/uniprot/P79098	10.7772		1.12869e+10	8.29082e+09	1.89481e+10	5.81188e+09	1.12695e+10	9.45243e+09	1.22438e+10	7.90493e+09	1.56602e+10	3.40395e+10	6.54888e+09	6.7223e+09	7.74692e+09	11505969910	2.28198e+10	5.88386e+09	1.08436e+10	1.22512e+10	0.166334	1.37749	0.0601472	-1.56599
395	sp|P33046|CTHL4_BOVIN	2	2	16478.7	99.7,99.7	LLELDPPPK,TIQQPAEQCDFK | Carbamidomethyl [C9]	sp|P33046|CTHL4_BOVIN Cathelicidin-4 OS=Bos taurus GN=CATHL4 PE=1 SV=1	sp|P33046|CTHL4_BOVIN,sp|P54229|CTHL5_BOVIN	1020.582688,1463.671372 : 1463.669974	LLELDPPPK,TIQQPAEQCDFK | Carbamidomethyl [C9]	CATHL4	http://www.uniprot.org/uniprot/P33046	14.5833		9.01507e+08	2.8352e+09	1.09816e+10	1.89099e+09	4.91949e+08	1.24016e+09	2.81049e+10	8.84742e+09	3.59473e+09	2.07957e+08	7.74355e+08	1.65044e+09	1.12678e+09	947588574	7.02978e+08	2.09335e+09	1.3315e+09	7.30206e+08	0.166347	2.34368	0.577158	-1.39514
396	sp|P46193|ANXA1_BOVIN	2	11	38951.3	99.7,99.7,99.7,99.7,99.7,99.7,99.7,99.7,99.7,99.7,99.7	ALLGHLEEVVLALLK,CATSQPMFFAEK | Carbamidomethyl [C1] Oxidation [M7],DIASDTSGDYEK,GGPGSAVSPYPTFNPSSDVEALHK,GKPLDEVLK,GKPLDEVLKK,GVDEATIIEILTK,QAWFIENEEQEYIK,SEELAVNDDLADSDAR,SEIDMNDIK,TPAQFDAEELR	sp|P46193|ANXA1_BOVIN Annexin A1 OS=Bos taurus GN=ANXA1 PE=2 SV=2	sp|P46193|ANXA1_BOVIN,tr|F1N650|F1N650_BOVIN	1616.97199,1431.615206,1299.548304,2413.160166 : 2413.157502,997.58013,1125.67326,1400.776802,1825.852968 : 1825.852942 : 1825.852202,1718.760056 : 1718.76147 : 1718.759644 : 1718.761676,1063.48656,1275.60798	GGPGSAVSPYPTFNPSSDVEALHK,GKPLDEVLK,TPAQFDAEELR	ANXA1	http://www.uniprot.org/uniprot/P46193	39.3064		5.16928e+10	5.97195e+10	4.07697e+10	7.96283e+10	4.68754e+10	6.73709e+10	3.52545e+10	4.39584e+10	6.17877e+10	7.30717e+10	5.88573e+10	5.01518e+10	9.36888e+10	63035206600	8.18751e+10	7.07282e+10	5.79479e+10	5.22612e+10	0.167061	-1.20413	0.696704	1.05202
397	sp|P26452|RSSA_BOVIN	1	2	32883.8	99.7,99.7	AIVAIENPADVSVISSR,FAAATGATPIAGR	sp|P26452|RSSA_BOVIN 40S ribosomal protein SA OS=Bos taurus GN=RPSA PE=2 SV=4	sp|P26452|RSSA_BOVIN	1739.955152,1202.64177	AIVAIENPADVSVISSR,FAAATGATPIAGR	RPSA	http://www.uniprot.org/uniprot/P26452	10.1695		5.01127e+09	3.63998e+09	1.1582e+09	3.84608e+09	5.81555e+09	7.40864e+09	3.18034e+09	1.7421e+09	7.00731e+09	6.636e+09	4.89301e+09	2.93676e+09	5.85508e+09	8156378510	1.24337e+10	6.13349e+09	6.6892e+09	6.21911e+09	0.167467	-1.46351	0.284271	-1.3381
398	sp|P62261|1433E_BOVIN	1	6	29173.6	99.7,99.7,99.7,99.7,99.7,99.7	AASDIAMTELPPTHPIR,DNLTLWTSDMQGDGEEQNK,HLIPAANTGESK,KEAAENSLVAYK,YDEMVESMK,YLAEFATGNDR	sp|P62261|1433E_BOVIN 14-3-3 protein epsilon OS=Bos taurus GN=YWHAE PE=2 SV=1	sp|P62261|1433E_BOVIN	1818.915681,2179.931656 : 2179.932304 : 2179.932794 : 2179.932654,1236.652272,1321.688436,1130.46233 : 1130.461082 : 1130.459982,1255.582948	HLIPAANTGESK,YDEMVESMK,YLAEFATGNDR	YWHAE	http://www.uniprot.org/uniprot/P62261	31.3725		1.4407e+10	2.08716e+10	1.55494e+10	1.94113e+10	2.04829e+10	3.14513e+10	1.42017e+10	1.73495e+10	3.15657e+10	2.77755e+10	1.25974e+10	1.2449e+10	2.45246e+10	16227243532	2.11698e+10	2.42126e+10	1.53856e+10	1.20358e+10	0.16792	1.25255	0.553508	-1.09856
399	sp|P68103|EF1A1_BOVIN	1	6	50140.6	99.7,99.7,99.7,99.7,99.7,99.7	IGGIGTVPVGR,QTVAVGVIK,STTTGHLIYK,THINIVVIGHVDSGK,VETGVLKPGMVVTFAPVNVTTEVK,YYVTIIDAPGHR	sp|P68103|EF1A1_BOVIN Elongation factor 1-alpha 1 OS=Bos taurus GN=EEF1A1 PE=1 SV=1	sp|P68103|EF1A1_BOVIN	1024.60397,913.55909,1119.593642,1587.873339 : 1587.867786,2514.376356,1403.721411 : 1403.722838	IGGIGTVPVGR,QTVAVGVIK,STTTGHLIYK	EEF1A1	http://www.uniprot.org/uniprot/P68103	17.5325		5.75182e+10	7.06674e+10	2.05591e+10	6.32457e+10	9.77014e+10	1.24369e+11	2.69602e+10	2.95005e+10	1.06886e+11	1.20731e+11	1.11681e+11	4.22663e+10	1.74024e+11	82809470700	1.23258e+11	1.04199e+11	8.65617e+10	6.50231e+10	0.169058	-1.53613	0.805415	1.07715
400	sp|P34955|A1AT_BOVIN	1	9	46103.6	99.7,99.7,99.7,99.7,99.7,99.7,99.7,99.7,99.7	DFHVDEQTTVK,GKWEKPFEMK,GNTHTEILK,KYASSANLHLPK,LGMFDLHYCDK | Carbamidomethyl [C9],LSISETYDLK,NLYHSEAFSINFR,SVLGDVGITEVFSDR,YASSANLHLPK	sp|P34955|A1AT_BOVIN Alpha-1-antiproteinase OS=Bos taurus GN=SERPINA1 PE=1 SV=1	sp|P34955|A1AT_BOVIN	1317.618516,1278.636906,1011.534778,1327.724493,1397.60943,1167.600926 : 1167.601596,1596.767916,1592.805796,1199.630109 : 1199.628651 : 1199.630118 : 1199.629362 : 1199.6299 : 1199.630154	YASSANLHLPK,LSISETYDLK,DFHVDEQTTVK	SERPINA1	http://www.uniprot.org/uniprot/P34955	21.875		1.14902e+11	1.06965e+11	6.74458e+10	8.82725e+10	1.45235e+11	1.16855e+11	6.12831e+10	5.8962e+10	9.30437e+10	1.28804e+11	1.49414e+11	8.2451e+10	9.99164e+10	111475930700	1.11504e+11	1.10174e+11	1.19515e+11	1.14607e+11	0.169389	-1.20213	0.469839	1.09898
401	sp|P50397|GDIB_BOVIN	2	7	50487.6	99.7,99.7,99.7,99.7,99.7,99.7,99.7	FLMANGQLVK,FVSISDLLVPK,IPGAPPASMGR,MMGSEFDFEEMK,NTNDANSCQIIIPQNQVNR | Carbamidomethyl [C8],TDDYLDQPCCETINR | Carbamidomethyl [C9 C10],TYDATTHFETTCDDIK | Carbamidomethyl [C12]	sp|P50397|GDIB_BOVIN Rab GDP dissociation inhibitor beta OS=Bos taurus GN=GDI2 PE=2 SV=3	sp|P21856|GDIA_BOVIN,sp|P50397|GDIB_BOVIN	1119.609266,1216.706262,1052.54336,1479.570572,2198.048962 : 2198.047066,1898.77633,1916.807832	FLMANGQLVK,IPGAPPASMGR,TYDATTHFETTCDDIK | Carbamidomethyl [C12]	GDI2	http://www.uniprot.org/uniprot/P50397	21.1236		7.04593e+09	6.17009e+09	7.78621e+09	6.20834e+09	6.41523e+09	9.60482e+09	9.05848e+09	4.71162e+09	1.0156e+10	1.22929e+10	4.8604e+09	4.45901e+09	8.26915e+09	7775272190	9.88015e+09	5.55812e+09	7.20224e+09	6.74972e+09	0.169964	1.21497	0.122906	-1.24727
402	sp|P11064|PPAC_BOVIN	1	1	18054.3	99.7	SPIAEAVFR	sp|P11064|PPAC_BOVIN Low molecular weight phosphotyrosine protein phosphatase OS=Bos taurus GN=ACP1 PE=1 SV=3	sp|P11064|PPAC_BOVIN	988.534	SPIAEAVFR	ACP1	http://www.uniprot.org/uniprot/P11064	5.6962		1.01848e+09	7.90245e+08	1.59348e+08	7.80284e+08	1.02131e+09	6.56594e+08	2.38783e+08	6.83107e+08	8.73101e+08	8.33066e+08	6.80627e+08	9.09344e+08	1.17623e+09	963531390	1.08085e+09	8.44191e+08	1.07976e+09	5.66748e+08	0.170253	-1.45744	0.849353	1.0517
403	sp|Q3ZBM5|SNX5_BOVIN	1	1	46819	99.7	TVSSHEVFLQR	sp|Q3ZBM5|SNX5_BOVIN Sorting nexin-5 OS=Bos taurus GN=SNX5 PE=2 SV=1	sp|Q3ZBM5|SNX5_BOVIN	1301.66	TVSSHEVFLQR	SNX5	http://www.uniprot.org/uniprot/Q3ZBM5	2.72277		65357.8	0	6.53712e+08	0	1.13615e+06	8.59325e+06	2.47125e+08	891204	0	0	0	0	0	0	9.06444e+06	3.44011e+07	0	0	0.170323	364.609	0.572616	-10.5656
404	tr|Q1RMR9|Q1RMR9_BOVIN	1	1	55890.5	99.7	HLDLSNMASYK	tr|Q1RMR9|Q1RMR9_BOVIN Protein kinase C and casein kinase substrate in neurons 2 OS=Bos taurus GN=PACSIN2 PE=2 SV=1	tr|Q1RMR9|Q1RMR9_BOVIN	1277.602448 : 1277.615544	HLDLSNMASYK	PACSIN2	http://www.uniprot.org/uniprot/Q1RMR9	2.26337		9.91128e+08	7.97464e+08	1.06622e+09	8.04965e+08	5.16209e+08	1.08732e+09	1.1095e+09	9.78942e+08	1.12989e+09	1.42637e+09	5.20708e+08	7.81043e+08	1.02155e+09	687532290	1.23952e+09	5.70777e+08	7.88029e+08	1.27874e+09	0.170414	1.23025	0.138037	-1.253
405	sp|Q9BDK2|AIF1_BOVIN	1	1	16854.4	99.7	INEINQQFLDDPK	sp|Q9BDK2|AIF1_BOVIN Allograft inflammatory factor 1 OS=Bos taurus GN=AIF1 PE=2 SV=1	sp|Q9BDK2|AIF1_BOVIN	1572.77	INEINQQFLDDPK	AIF1	http://www.uniprot.org/uniprot/Q9BDK2	8.84354		0	1.06467e+07	0	641437	0	0	0	1.87966e+07	0	3.70665e+08	8.67817e+07	0	1.90561e+08	137339568	2.16345e+08	0	2.95824e+07	8.03612e+06	0.170799	-547.099	0.506588	-19.619
406	sp|Q58DR8|SUCA_BOVIN	2	1	36166.6	99.7	AKPVVSFIAGLTAPPGR	sp|Q58DR8|SUCA_BOVIN Succinyl-CoA ligase [ADP/GDP-forming] subunit alpha, mitochondrial OS=Bos taurus GN=SUCLG1 PE=2 SV=3	sp|Q58DR8|SUCA_BOVIN,tr|F1MZ38|F1MZ38_BOVIN	1679.960067 : 1679.964348 : 1679.972487	AKPVVSFIAGLTAPPGR	SUCLG1	http://www.uniprot.org/uniprot/Q58DR8	4.91329		7.25437e+08	5.44671e+08	0	2.50506e+08	1.92394e+09	2.39861e+09	0	1.31566e+08	1.58864e+09	1.18154e+09	9.74175e+08	7.47009e+08	2.67596e+09	1081852030	2.32891e+09	2.21488e+09	1.55971e+09	8.05978e+08	0.170894	-129.457	0.795675	2.43333
407	tr|A4FUC2|A4FUC2_BOVIN	1	1	96030.3	99.7	NYILDQTNVYGSAQR	tr|A4FUC2|A4FUC2_BOVIN HNRNPUL1 protein OS=Bos taurus GN=HNRNPUL1 PE=2 SV=1	tr|A4FUC2|A4FUC2_BOVIN	1740.83	NYILDQTNVYGSAQR	HNRNPUL1	http://www.uniprot.org/uniprot/A4FUC2	1.74825		6.77626e+06	0	0	0	0	0	0	0	0	0	474296	0	8.00407e+06	0	0	0	0	0	0.170945	-33.6753	0.024542	463.244
408	tr|Q0VCQ6|Q0VCQ6_BOVIN	1	1	24715.4	99.7	SVEVNFTESLLR	tr|Q0VCQ6|Q0VCQ6_BOVIN Programmed cell death 10 OS=Bos taurus GN=PDCD10 PE=2 SV=1	tr|Q0VCQ6|Q0VCQ6_BOVIN	1392.74	SVEVNFTESLLR	PDCD10	http://www.uniprot.org/uniprot/Q0VCQ6	5.66038		0	0	0	1.16757e+07	0	2.92358e+08	0	0	0	0	0	668.957	4.6109e+07	0	111121	1.50891e+08	0	4.55221e+06	0.171287	-276.784	0.543527	11.3363
409	sp|P42899|RLA2_BOVIN	1	1	11701.8	99.7	LASVPAGGAVAVSAAPGSAAPAAGSAPAAAEEK	sp|P42899|RLA2_BOVIN 60S acidic ribosomal protein P2 OS=Bos taurus GN=RPLP2 PE=3 SV=1	sp|P42899|RLA2_BOVIN	2773.420005 : 2773.42311 : 2773.427896 : 2773.42771 : 2773.427414	LASVPAGGAVAVSAAPGSAAPAAGSAPAAAEEK	RPLP2	http://www.uniprot.org/uniprot/P42899	28.6957		1.02837e+08	0	4.73592e+07	5.56672e+07	7.70403e+07	0	1.16033e+08	0	0	1.25668e+08	6.79343e+07	2.13017e+07	2.83897e+08	238572928	3.56333e+08	0	2.50764e+08	2.9074e+08	0.171887	-483.471	0.548644	13.9926
410	sp|P15690|NDUS1_BOVIN	1	4	79441.6	99.7,99.7,99.7,99.7	GLLTHTTWEDALSR,IASQVAALDLGYKPGVEAIQK,ILQDIASGSHPFSQVLQEAK,VALIGSPVDLTYR	sp|P15690|NDUS1_BOVIN NADH-ubiquinone oxidoreductase 75 kDa subunit, mitochondrial OS=Bos taurus GN=NDUFS1 PE=1 SV=1	sp|P15690|NDUS1_BOVIN	1598.802867,2170.198593,2167.126602,1402.780786 : 1402.78069	IASQVAALDLGYKPGVEAIQK,ILQDIASGSHPFSQVLQEAK,VALIGSPVDLTYR	NDUFS1	http://www.uniprot.org/uniprot/P15690	9.35351		6.37159e+08	3.89041e+08	1.40947e+07	5.44791e+08	1.16904e+09	2.0548e+09	0	1.76889e+08	2.85978e+09	1.29534e+09	1.0655e+09	9.69255e+08	7.34237e+09	1389408002	9.66817e+08	1.2377e+09	1.39963e+09	5.16425e+08	0.17331	-31.4453	0.313349	12.3485
411	sp|P33433|HRG_BOVIN	1	1	44470.3	99.7	AVNPTGCDAVEPVAVR | Carbamidomethyl [C7]	sp|P33433|HRG_BOVIN Histidine-rich glycoprotein (Fragments) OS=Bos taurus GN=HRG PE=1 SV=1	sp|P33433|HRG_BOVIN	1653.8133 : 1653.811788	AVNPTGCDAVEPVAVR | Carbamidomethyl [C7]	HRG	http://www.uniprot.org/uniprot/P33433	4.0404		8.76603e+08	4.22247e+09	4.28277e+09	4.6124e+09	1.5782e+09	7.48216e+09	7.54206e+08	1.18709e+09	3.73792e+09	8.75793e+08	2.67607e+09	5.21881e+09	1.11323e+09	3180052480	4.14835e+09	2.94736e+09	6.34149e+09	4.96663e+09	0.174021	-1.60084	0.602056	1.19157
412	tr|Q24K14|Q24K14_BOVIN	1	5	38150.2	99.7,99.7,99.7,99.7,99.7	ALCVDTSLDVFK | Carbamidomethyl [C3],DILILPLDLTDR,IDILVNNGGVSQR,LGVSLVLSAR,SGVDADSSYFR	tr|Q24K14|Q24K14_BOVIN Dehydrogenase/reductase (SDR family) member 7 OS=Bos taurus GN=DHRS7 PE=1 SV=1	tr|Q24K14|Q24K14_BOVIN	1366.678868,1395.797352,1383.748068,1013.623356,1202.518044	LGVSLVLSAR,SGVDADSSYFR,IDILVNNGGVSQR	DHRS7	http://www.uniprot.org/uniprot/Q24K14	17.1091		1.84127e+12	1.45156e+12	1.36878e+09	1.45994e+12	2.44724e+12	2.20898e+12	1.4097e+09	6.10199e+11	1.34441e+12	2.20619e+12	1.78167e+12	1.63633e+12	1.55781e+12	2057830414500	1.71869e+12	2.67373e+12	1.95814e+12	1.98914e+12	0.174128	-5.23124	0.771246	1.40855
413	sp|Q58DS7|PON2_BOVIN	1	3	39420.8	99.7,99.7,99.7	FEEEENSLLHLK,LLIGTLYHR,VVAEGFDSANGINISPDKK	sp|Q58DS7|PON2_BOVIN Serum paraoxonase/arylesterase 2 OS=Bos taurus GN=PON2 PE=2 SV=1	sp|Q58DS7|PON2_BOVIN	1486.729317,1084.636818 : 1084.638447,1959.985647 : 1959.988884	FEEEENSLLHLK,LLIGTLYHR,VVAEGFDSANGINISPDKK	PON2	http://www.uniprot.org/uniprot/Q58DS7	11.2994		4.56542e+08	5.96723e+08	6.69568e+08	5.96974e+08	5.62538e+08	1.33943e+09	6.91034e+08	3.78613e+08	9.37146e+08	1.33512e+09	3.65072e+08	3.41128e+08	7.64687e+08	543912592	8.41288e+08	8.89243e+08	5.45806e+08	3.82363e+08	0.174242	1.33717	0.309418	-1.23873
414	sp|P00125|CY1_BOVIN	1	1	35296.4	99.7	HLVGVCYTEDEAK | Carbamidomethyl [C6]	sp|P00125|CY1_BOVIN Cytochrome c1, heme protein, mitochondrial OS=Bos taurus GN=CYC1 PE=1 SV=2	sp|P00125|CY1_BOVIN	1519.69	HLVGVCYTEDEAK | Carbamidomethyl [C6]	CYC1	http://www.uniprot.org/uniprot/P00125	4		5.8357e+07	9.1889e+07	0	6.92619e+08	2.02831e+08	8.58667e+08	0	8.88732e+06	7.38113e+08	2.65683e+08	8.7502e+07	1.38207e+08	1.02627e+09	325109664	5.25692e+08	5.24467e+08	4.74776e+08	2.12627e+08	0.17457	-91.9536	0.807594	2.19139
415	sp|Q3MHP3|S10AE_BOVIN	1	3	11409.6	99.7,99.7,99.7	ETLTPSELR,IANLGNCNDSK | Carbamidomethyl [C7],SANAEDAQELSDVER	sp|Q3MHP3|S10AE_BOVIN Protein S100-A14 OS=Bos taurus GN=S100A14 PE=3 SV=1	sp|Q3MHP3|S10AE_BOVIN	1044.543674,1204.546642,1632.723918	ETLTPSELR,IANLGNCNDSK | Carbamidomethyl [C7],SANAEDAQELSDVER	S100A14	http://www.uniprot.org/uniprot/Q3MHP3	33.6538		2.47455e+09	3.45313e+09	2.54206e+09	4.76114e+09	2.10402e+09	4.45519e+09	1.95297e+09	8.79828e+08	3.73157e+09	6.00055e+09	3.44615e+09	2.33412e+09	7.54475e+09	4398532290	4.45281e+09	4.99179e+09	3.25172e+09	3.25202e+09	0.174737	-1.41777	0.667925	1.11293
416	sp|Q32PF2|ACLY_BOVIN	1	7	119788	99.7,99.7,99.7,99.7,99.7,99.7,99.7	AVQGMLDFDYVCSR | Carbamidomethyl [C12],DLVSSLTSGLLTIGDR,EAYPEEAYIADLDAK,FGGALDAAAK,HLLVHAPEDK,LGLIGVNLTLDGVK,TIAIIAEGIPEALTR	sp|Q32PF2|ACLY_BOVIN ATP-citrate synthase OS=Bos taurus GN=ACLY PE=2 SV=1	sp|Q32PF2|ACLY_BOVIN	1659.74095,1645.884216,1696.796434,919.473926,1157.618834,1410.842674,1566.896022	FGGALDAAAK,EAYPEEAYIADLDAK,TIAIIAEGIPEALTR	ACLY	http://www.uniprot.org/uniprot/Q32PF2	8.61595		5.00202e+08	3.55896e+08	5.63096e+07	4.29797e+08	8.52763e+09	1.55126e+09	1.6334e+08	2.21891e+08	2.87445e+09	3.01082e+08	1.47308e+09	6.52574e+08	6.58363e+09	500442056	8.46416e+08	6.8049e+08	4.2489e+09	4.9825e+08	0.175359	-2.53352	0.411778	1.73486
417	sp|A7YWE4|AL4A1_BOVIN	1	1	61494.7	99.7	AADLLSGPR	sp|A7YWE4|AL4A1_BOVIN Delta-1-pyrroline-5-carboxylate dehydrogenase, mitochondrial OS=Bos taurus GN=ALDH4A1 PE=2 SV=1	sp|A7YWE4|AL4A1_BOVIN	898.489	AADLLSGPR	ALDH4A1	http://www.uniprot.org/uniprot/A7YWE4	1.59858		7.33821e+08	1.15166e+08	0	1.55776e+08	1.34482e+09	1.00322e+09	0	2.57055e+07	7.53743e+08	4.53517e+08	2.88882e+08	5.26707e+08	8.28297e+08	650528000	7.17077e+08	5.6789e+08	6.54102e+08	3.41336e+08	0.175827	-101.197	0.748943	2.87759
418	sp|Q2KIU3|HP252_BOVIN	1	5	22911.1	99.7,99.7,99.7,99.7,99.7	FGFDIELFQHAVK,GPTGIPGDIESCLSPPK | Carbamidomethyl [C12],HLSGNVVLQLTLGDR,MNDPLPAPSQPIVFK,MNDPLPAPSQPIVFK | Oxidation [M1]	sp|Q2KIU3|HP252_BOVIN Protein HP-25 homolog 2 OS=Bos taurus PE=2 SV=1	sp|Q2KIU3|HP252_BOVIN	1549.79217,1723.844488,1620.893835 : 1620.892094,1652.86076,1668.856634 : 1668.856938	GPTGIPGDIESCLSPPK | Carbamidomethyl [C12],MNDPLPAPSQPIVFK,HLSGNVVLQLTLGDR		http://www.uniprot.org/uniprot/Q2KIU3	27.907		2.60529e+10	1.45285e+10	1.02242e+10	7.88877e+09	3.56766e+10	1.01385e+10	7.86829e+09	1.10329e+10	1.55625e+10	2.28065e+10	1.53831e+10	1.99525e+10	1.32556e+10	22917345760	2.65626e+10	1.45221e+10	2.76124e+10	2.6143e+10	0.175879	-1.36161	0.581309	-1.13002
419	sp|Q32PA4|PHP14_BOVIN	1	1	13930.5	99.7	WAEYHADIYDK	sp|Q32PA4|PHP14_BOVIN 14 kDa phosphohistidine phosphatase OS=Bos taurus GN=PHPT1 PE=2 SV=1	sp|Q32PA4|PHP14_BOVIN	1409.62	WAEYHADIYDK	PHPT1	http://www.uniprot.org/uniprot/Q32PA4	8.8		7.54129e+08	6.15058e+08	5.96213e+08	6.7159e+08	1.16903e+09	7.48434e+08	6.94726e+08	5.27568e+08	7.59828e+08	1.84686e+09	1.16047e+09	5.15272e+08	1.46836e+09	941543550	1.64501e+09	1.21554e+09	1.0523e+09	8.54289e+08	0.176278	-1.30405	0.456908	-1.15328
420	sp|Q5XQN5|K2C5_BOVIN	5	7	62936.6	99.7,99.7,99.7,99.7,99.7,99.7,99.7	DVDAAYMNK | Oxidation [M7],EYQELMNTK,SGGGGGGGFGR,SLGFGSGGGSSSSVK,TEAESWYQTK,TTAENEFVMLK | Oxidation [M9],YEELQQTAGR	sp|Q5XQN5|K2C5_BOVIN Keratin, type II cytoskeletal 5 OS=Bos taurus GN=KRT5 PE=1 SV=1	sp|Q5XQN5|K2C5_BOVIN,tr|A5D7M6|A5D7M6_BOVIN,tr|G3MXL3|G3MXL3_BOVIN,tr|M0QVY0|M0QVY0_BOVIN,tr|M0QVZ6|M0QVZ6_BOVIN	1041.443929,1154.534206,864.38453,1312.62346,1241.559108 : 1241.558388,1297.62416,1193.567318	EYQELMNTK,YEELQQTAGR,TTAENEFVMLK | Oxidation [M9]	KRT5	http://www.uniprot.org/uniprot/Q5XQN5	12.4792		2.05416e+09	1.1609e+10	9.99585e+08	2.67038e+09	5.69468e+08	2.28267e+09	4.08872e+10	4.16834e+09	1.14465e+09	9.18986e+08	3.0494e+09	1.2676e+09	1.0469e+09	396765632	6.18136e+08	1.14316e+09	4.07296e+09	8.46512e+08	0.177397	2.19681	0.937462	-1.04526
421	sp|Q0VBZ9|MRP_BOVIN	3	1	19825	99.7	AAATPESQEPQAK	sp|Q0VBZ9|MRP_BOVIN MARCKS-related protein OS=Bos taurus GN=MARCKSL1 PE=2 SV=1	sp|Q0VBZ9|MRP_BOVIN,tr|G3MY11|G3MY11_BOVIN,tr|G3MZA0|G3MZA0_BOVIN	1326.64	AAATPESQEPQAK	MARCKSL1	http://www.uniprot.org/uniprot/Q0VBZ9	6.56566		6.00664e+07	1.01044e+08	6.23113e+07	9.65899e+07	1.94446e+08	2.46179e+08	0	0	2.36194e+08	3.02641e+08	6.86939e+07	1.9349e+07	7.02835e+07	41156540	1.0608e+08	3.10852e+07	6.4722e+07	4.75662e+07	0.178196	-36.6019	0.110413	75.8153
422	sp|P61223|RAP1B_BOVIN	1	3	20824.7	99.7,99.7,99.7	DTDDVPMILVGNK,LVVLGSGGVGK,YDPTIEDSYR	sp|P61223|RAP1B_BOVIN Ras-related protein Rap-1b OS=Bos taurus GN=RAP1B PE=2 SV=1	sp|P61223|RAP1B_BOVIN	1415.698768,984.596452,1257.551762	DTDDVPMILVGNK,LVVLGSGGVGK,YDPTIEDSYR	RAP1B	http://www.uniprot.org/uniprot/P61223	18.4783		9.97996e+09	8.17667e+09	1.39224e+10	1.11606e+10	8.63906e+09	1.34486e+10	1.1631e+10	7.48162e+09	1.24936e+10	1.72986e+10	8.96308e+09	7.93831e+09	1.17584e+10	9014003710	1.27095e+10	9.12891e+09	8.51653e+09	8.92708e+09	0.178487	1.17809	0.651065	-1.05493
423	sp|P10948|RAB3B_BOVIN	1	1	24765.7	99.7	MSDTLDTDPSLLGTSK	sp|P10948|RAB3B_BOVIN Ras-related protein Rab-3B OS=Bos taurus GN=RAB3B PE=2 SV=1	sp|P10948|RAB3B_BOVIN	1679.8	MSDTLDTDPSLLGTSK	RAB3B	http://www.uniprot.org/uniprot/P10948	7.30594		2.3066e+08	2.83997e+07	3.51169e+06	292151	6.49989e+07	6.98836e+06	4.70227e+07	5.28811e+07	4.96098e+07	1.65431e+08	1.4271e+08	1.48913e+08	1.29893e+08	295583200	2.44405e+08	5.00461e+07	2.42556e+06	1.65515e+08	0.179202	-3.43211	0.577479	-1.64444
424	tr|F1MWX3|F1MWX3_BOVIN	1	2	41062.3	99.7,99.7	CWALGFYPK | Carbamidomethyl [C1],FFAVGYVDDTQFAR	tr|F1MWX3|F1MWX3_BOVIN Uncharacterized protein (Fragment) OS=Bos taurus GN=BOLA PE=3 SV=2	tr|F1MWX3|F1MWX3_BOVIN	1140.546328,1634.785246	CWALGFYPK | Carbamidomethyl [C1],FFAVGYVDDTQFAR	BOLA	http://www.uniprot.org/uniprot/F1MWX3	6.35359		4.617e+07	4.44339e+07	4.74599e+08	1.70856e+08	1.98951e+08	6.68361e+08	7.75847e+08	2.25737e+07	6.74508e+08	9.67778e+08	2.44846e+08	2.14251e+08	4.02638e+08	139463020	6.00177e+07	6.71737e+07	4.61792e+06	1.51676e+07	0.17941	2.44914	0.270105	2.07041
425	sp|Q05927|5NTD_BOVIN	2	2	62965.8	99.7,99.7	IIALGHSGFEVDK,ISGLYSPYK	sp|Q05927|5NTD_BOVIN 5'-nucleotidase OS=Bos taurus GN=NT5E PE=1 SV=2	sp|Q05927|5NTD_BOVIN,tr|F1MQM4|F1MQM4_BOVIN	1384.734216 : 1384.732149,1026.538948	IIALGHSGFEVDK,ISGLYSPYK	NT5E	http://www.uniprot.org/uniprot/Q05927	3.83275		4.13738e+08	3.78345e+08	1.30685e+08	5.45766e+08	6.57959e+08	8.81431e+08	1.09642e+08	1.24149e+08	4.20724e+08	1.34095e+09	1.345e+09	1.41959e+08	1.38755e+09	470928752	8.97916e+08	4.48891e+08	6.65979e+08	8.73376e+08	0.179857	-1.7984	0.658633	1.2064
426	sp|P11024|NNTM_BOVIN	1	1	113853	99.7	ILIVGGGVAGLASAGAAK	sp|P11024|NNTM_BOVIN NAD(P) transhydrogenase, mitochondrial OS=Bos taurus GN=NNT PE=1 SV=3	sp|P11024|NNTM_BOVIN	1523.9	ILIVGGGVAGLASAGAAK	NNT	http://www.uniprot.org/uniprot/P11024	1.65746		0	0	0	2.00395e+07	0	9.2715e+07	0	5.63832e+07	6.85667e+06	0	0	0	0	0	0	9.28961e+06	0	0	0.180066	250.627	0.475113	-17.6924
427	tr|E1BA17|E1BA17_BOVIN	1	28	193774	99.7,99.7,99.7,99.7,99.7,99.7,99.7,99.7,99.7,99.7,99.7,99.7,99.7,99.7,99.7,99.7,99.7,99.7,99.7,99.7,99.7,99.7,99.7,99.7,99.7,99.7,99.7,99.7	ASALATVGPPTELMTSEVTAR,DALVSQPTK,DGIDLAGFK,DSLFTAESGTR,ESGVELFAIGVK,GDLQSQAMVR,GGENKPSVPEEEVK,GGKPEEVVVDGR,GGNTLTGLALNYIFENSFKPEAGAR,HCFYGLQPDSEYK | Carbamidomethyl [C2],HVFFVDDFDAFK,HVFFVDDFDAFKK,IEWHLNAFNTK,IGADGTQVAMVQFTDDPR | Deamidated [Q7],IGILITDGK,LAWDATSTK,LLVTPASGGK,LQEMEGPSVSVTAK | Oxidation [M4],MMEMFGLVEK,NSDPLVGVILDNGGK,QESTLGGGTNR,SFLENLVTAFDVGSEK,SQDDIIPPSR,TNQLNLQNTATK,VSWHPLSADEG…	tr|E1BA17|E1BA17_BOVIN Uncharacterized protein OS=Bos taurus GN=COL14A1 PE=1 SV=2	tr|E1BA17|E1BA17_BOVIN	2101.060472 : 2101.068694,957.513472 : 957.512303,934.477152,1182.552318,1247.674104 : 1247.674818,1103.531198 : 1103.532524,1497.73152 : 1497.731322,1240.640856,2639.332227,1642.710462,1485.693882,1613.793897,1371.689319,1920.907956,928.557698 : 928.55928,991.49688,941.553486,1490.729396,1213.553206,1496.77537,1118.531624,1754.883982,1126.559606,1344.699956,1589.759172 : 1589.760536 : 1589.75812…	TNQLNLQNTATK,LLVTPASGGK,IGILITDGK	COL14A1	http://www.uniprot.org/uniprot/E1BA17	19.8889		6.18885e+10	7.43445e+10	2.0246e+10	1.69723e+10	2.21987e+10	3.54718e+10	1.5348e+10	1.53464e+10	3.99732e+10	2.98596e+10	1.67147e+10	1.22895e+10	2.40964e+10	13990168660	3.04739e+10	2.64087e+10	1.55291e+10	3.23638e+10	0.180108	1.40607	0.871302	1.04066
428	sp|Q5E973|RL18_BOVIN	1	1	21535.2	99.7	TNSTFNQVVLK	sp|Q5E973|RL18_BOVIN 60S ribosomal protein L18 OS=Bos taurus GN=RPL18 PE=2 SV=3	sp|Q5E973|RL18_BOVIN	1249.67	TNSTFNQVVLK	RPL18	http://www.uniprot.org/uniprot/Q5E973	5.85106		3.67435e+08	5.92589e+08	2.34268e+08	9.08034e+08	5.93336e+08	1.19318e+09	6.54507e+08	3.93635e+07	1.14531e+09	1.52994e+09	1.17471e+09	3.46853e+08	1.48872e+09	1381574270	2.10434e+09	5.08204e+08	1.15454e+09	1.073e+09	0.180186	-1.91395	0.929701	-1.0422
429	sp|Q3T030|PRS6B_BOVIN	2	3	47365.8	99.7,99.7,99.7	ELLKPNASVALHK,ENAPAIIFIDEIDAIATK,LIFSTITSK	sp|Q3T030|PRS6B_BOVIN 26S protease regulatory subunit 6B OS=Bos taurus GN=PSMC4 PE=2 SV=1	sp|Q3T030|PRS6B_BOVIN,tr|F1MG70|F1MG70_BOVIN	1418.824041,1943.030568,1008.587014 : 1008.588234	ELLKPNASVALHK,ENAPAIIFIDEIDAIATK,LIFSTITSK	PSMC4	http://www.uniprot.org/uniprot/Q3T030	9.56938		9.82324e+08	8.1761e+08	4.19529e+08	8.04006e+08	1.08007e+09	1.37727e+09	1.02253e+09	4.42139e+08	1.36337e+09	1.68858e+09	1.05667e+09	8.16082e+08	2.08003e+09	1360845944	1.84407e+09	1.39232e+09	1.35838e+09	7.94192e+08	0.180992	-1.35095	0.59557	-1.12305
430	tr|A5D977|A5D977_BOVIN	1	3	23438.4	99.7,99.7,99.7	AEEDKIPLLVVGNK,AEEWGVQYVETSAK,VIMVGSGGVGK	tr|A5D977|A5D977_BOVIN RALB protein OS=Bos taurus GN=RALB PE=2 SV=1	tr|A5D977|A5D977_BOVIN	1523.85711 : 1523.860179,1595.747442 : 1595.749702,1002.554134	AEEDKIPLLVVGNK,AEEWGVQYVETSAK,VIMVGSGGVGK	RALB	http://www.uniprot.org/uniprot/A5D977	18.932		4.13737e+08	1.68804e+09	1.5331e+09	1.11428e+09	7.32698e+08	1.46296e+09	6.54153e+08	7.10316e+08	1.48212e+09	1.66718e+09	5.78411e+08	6.42895e+08	8.55173e+08	604497341	7.65357e+08	1.67691e+09	1.00838e+09	4.6143e+08	0.181052	1.39181	0.720246	-1.08962
431	sp|P13605|FMOD_BOVIN	2	4	43037.2	99.7,99.7,99.7,99.7	ELHLDHNQISR,IPPVSTNLENLYLQGNR,SAMPADAPLCLR | Carbamidomethyl [C10],SLILLDLSYNHLR	sp|P13605|FMOD_BOVIN Fibromodulin OS=Bos taurus GN=FMOD PE=1 SV=2	sp|P13605|FMOD_BOVIN,tr|E1BI02|E1BI02_BOVIN	1360.687608 : 1360.685787 : 1360.683012,1927.019774,1300.622262,1555.869621 : 1555.861698	ELHLDHNQISR,SAMPADAPLCLR | Carbamidomethyl [C10],SLILLDLSYNHLR	FMOD	http://www.uniprot.org/uniprot/P13605	14.0957		6.20413e+10	4.76583e+10	5.2389e+10	2.56601e+10	1.25956e+10	3.67203e+10	1.34576e+10	1.42736e+10	2.30375e+10	3.05789e+10	1.87193e+10	9.6884e+09	2.67207e+10	11236889037	2.41535e+10	1.68358e+10	2.20599e+10	3.33294e+10	0.181093	1.40151	0.390882	1.23657
432	sp|A5D7A0|EFHD2_BOVIN	1	1	26918.2	99.7	ADLNQGIGEPQSPSR	sp|A5D7A0|EFHD2_BOVIN EF-hand domain-containing protein D2 OS=Bos taurus GN=EFHD2 PE=2 SV=1	sp|A5D7A0|EFHD2_BOVIN	1567.759494 : 1567.759496 : 1567.757116 : 1567.751884 : 1567.75427	ADLNQGIGEPQSPSR	EFHD2	http://www.uniprot.org/uniprot/A5D7A0	6.19835		2.98646e+08	6.10772e+07	712141	7.79215e+08	8.26508e+08	2.14096e+09	0	3.71569e+07	4.60914e+08	1.09667e+09	7.29195e+08	1.15195e+08	1.02597e+09	640333060	5.50541e+08	6.82996e+08	6.26869e+08	5.89929e+08	0.181272	-28.437	0.412534	7.46137
433	tr|F1MYP4|F1MYP4_BOVIN	1	1	-1	99.7	GAALDVHESEPFSFSQGPLK	tr|F1MYP4|F1MYP4_BOVIN Uncharacterized protein OS=Bos taurus GN=CTBP1 PE=3 SV=2	tr|F1MYP4|F1MYP4_BOVIN	2115.02	GAALDVHESEPFSFSQGPLK	CTBP1	http://www.uniprot.org/uniprot/F1MYP4	4.77327		0	0	2.80114e+08	3.28889e+07	0	1.52389e+08	1.56494e+08	0	34842.9	6.34265e+07	0	0	7.98066e+06	0	0	2.34014e+07	0	0	0.18142	492.466	0.942057	-1.3857
434	sp|Q56JX8|RS13_BOVIN	1	2	17222.1	99.7,99.7	GLSQSALPYR,GLTPSQIGVILR	sp|Q56JX8|RS13_BOVIN 40S ribosomal protein S13 OS=Bos taurus GN=RPS13 PE=2 SV=3	sp|Q56JX8|RS13_BOVIN	1090.57727,1252.749418 : 1252.746332	GLSQSALPYR,GLTPSQIGVILR	RPS13	http://www.uniprot.org/uniprot/Q56JX8	14.5695		3.39211e+09	3.67118e+09	2.93942e+09	1.2402e+09	1.96111e+09	3.27625e+09	4.96786e+09	3.7565e+08	5.81326e+09	3.20044e+09	3.96794e+09	3.92496e+09	4.6585e+09	2820045700	4.39456e+09	3.84445e+09	3.29311e+09	4.05797e+09	0.181638	-1.55782	0.76062	1.10294
435	tr|F1MBV6|F1MBV6_BOVIN	1	2	19875	99.7,99.7	GWQDVTATSAYK,LGINSLQELK	tr|F1MBV6|F1MBV6_BOVIN Uncharacterized protein OS=Bos taurus GN=TPD52 PE=4 SV=1	tr|F1MBV6|F1MBV6_BOVIN	1325.624988,1113.63362	GWQDVTATSAYK,LGINSLQELK	TPD52	http://www.uniprot.org/uniprot/F1MBV6	11.9565		4.01773e+08	1.17604e+08	3.98607e+08	1.41683e+09	1.27485e+09	1.36618e+09	3.74593e+08	7.1077e+07	4.16395e+08	1.97116e+09	1.06788e+09	3.0921e+08	2.07723e+09	1332351520	2.00359e+09	6.49687e+08	1.0646e+09	5.44767e+08	0.182237	-1.95699	0.744872	1.17207
436	sp|A4FUA8|CAZA1_BOVIN	1	4	32931.6	99.7,99.7,99.7,99.7	EGAAHAFAQYNMDQFTPVK,FITHAPPGEFNEVFNDVR,IIEHAENEYQTAISENYQTMSDTTFK,IQVHYYEDGNVQLVSHK	sp|A4FUA8|CAZA1_BOVIN F-actin-capping protein subunit alpha-1 OS=Bos taurus GN=CAPZA1 PE=2 SV=1	sp|A4FUA8|CAZA1_BOVIN	2123.971164,2088.005274,3062.379324,2028.00549	FITHAPPGEFNEVFNDVR,EGAAHAFAQYNMDQFTPVK,IQVHYYEDGNVQLVSHK	CAPZA1	http://www.uniprot.org/uniprot/A4FUA8	27.972		9.68552e+08	8.35284e+08	9.00766e+06	8.69931e+08	1.08812e+09	1.20505e+09	2.91432e+07	4.30829e+08	1.40938e+09	2.13965e+09	1.18543e+09	7.01872e+08	1.68613e+09	1240107476	1.86447e+09	1.00273e+09	1.41072e+09	1.25027e+09	0.182315	-2.73368	0.918834	-1.07719
437	sp|Q3T0F7|MTPN_BOVIN	1	1	12894.7	99.7	GPDGLTAFEATDNQAIK	sp|Q3T0F7|MTPN_BOVIN Myotrophin OS=Bos taurus GN=MTPN PE=1 SV=3	sp|Q3T0F7|MTPN_BOVIN	1746.85	GPDGLTAFEATDNQAIK	MTPN	http://www.uniprot.org/uniprot/Q3T0F7	14.4068		1.18317e+09	6.07694e+07	1.41369e+09	4.4644e+07	1.26051e+09	1.66066e+08	1.7888e+09	3.85066e+08	2.77065e+08	1.86807e+09	1.02496e+09	9.60703e+08	1.72142e+09	1556015360	2.0843e+09	1.88267e+08	1.56282e+09	1.24916e+09	0.182344	-2.25775	0.52257	-1.46319
438	tr|Q3ZBX0|Q3ZBX0_BOVIN	1	6	29772.3	99.7,99.7,99.7,99.7,99.7,99.7	FFVVSSESR,KPDEVLDDEDIGSAPLK,SEHATEGETVILVCK | Carbamidomethyl [C14],SGQYSCIFLPEHAGR | Carbamidomethyl [C6],TELHIPNVDLK,TEYEVDSEDR	tr|Q3ZBX0|Q3ZBX0_BOVIN Basigin OS=Bos taurus GN=BSG PE=1 SV=1	tr|Q3ZBX0|Q3ZBX0_BOVIN	1056.527336,1839.901154 : 1839.902138 : 1839.908034 : 1839.909186,1671.814356 : 1671.812262 : 1671.816208,1720.797237,1277.698701 : 1277.696136 : 1277.698506,1241.508592	TELHIPNVDLK,FFVVSSESR,TEYEVDSEDR	BSG	http://www.uniprot.org/uniprot/Q3ZBX0	28.4133		9.02916e+09	1.09311e+10	3.07249e+09	1.00865e+10	2.43984e+10	4.08559e+10	9.70134e+09	5.04896e+09	3.51785e+10	1.276e+10	1.08884e+10	1.80857e+10	3.9808e+10	22044959220	3.24884e+10	2.70689e+10	2.13628e+10	8.74015e+09	0.18242	-1.66647	0.954182	-1.02152
439	sp|Q3SYW2|CO2_BOVIN	3	1	82905	99.7	GESGGAVFLER	sp|Q3SYW2|CO2_BOVIN Complement C2 OS=Bos taurus GN=C2 PE=2 SV=1	sp|Q3SYW2|CO2_BOVIN,tr|A0A0A0MP91|A0A0A0MP91_BOVIN,tr|Q0V7N2|Q0V7N2_BOVIN	1120.55	GESGGAVFLER	C2	http://www.uniprot.org/uniprot/Q3SYW2	1.46667		1.01515e+08	2.06103e+08	5.82541e+07	1.44322e+08	1.95897e+08	3.31667e+08	0	2.96526e+06	1.05212e+08	3.26021e+08	6.20966e+07	1.23452e+08	4.27139e+07	383275200	2.86961e+08	4.39468e+08	3.80444e+08	4.76762e+08	0.182941	-17.7577	0.363725	6.87304
440	tr|F1MX83|F1MX83_BOVIN	1	2	11250.7	99.7,99.7	CIESLIAVFQK | Carbamidomethyl [C1],VSSPTETER	tr|F1MX83|F1MX83_BOVIN Protein S100 (Fragment) OS=Bos taurus GN=S100A11 PE=1 SV=2	tr|F1MX83|F1MX83_BOVIN	1306.694958,1004.476732	CIESLIAVFQK | Carbamidomethyl [C1],VSSPTETER	S100A11	http://www.uniprot.org/uniprot/F1MX83	19.6078		8.43062e+09	1.07551e+10	9.48559e+09	1.12401e+10	9.82737e+09	1.83807e+10	7.73659e+09	6.39148e+09	1.27849e+10	1.89741e+10	1.54537e+10	9.87783e+09	1.66686e+10	15761108090	1.69455e+10	1.80997e+10	9.40981e+09	9.68673e+09	0.183645	-1.2646	0.855811	1.03155
441	sp|Q02337|BDH_BOVIN	1	4	38390.8	99.7,99.7,99.7,99.7	FGVEAFSDCLR | Carbamidomethyl [C9],MESYCTSGSTDTSPVIK | Carbamidomethyl [C5],MWEELPEVVR,VSVVEPGNFIAATSLYGGTER | Deamidated [N8]	sp|Q02337|BDH_BOVIN D-beta-hydroxybutyrate dehydrogenase, mitochondrial OS=Bos taurus GN=BDH1 PE=1 SV=2	sp|Q02337|BDH_BOVIN	1299.585376 : 1299.58298,1861.8089 : 1861.807784 : 1861.80683,1286.634914,2167.08371	FGVEAFSDCLR | Carbamidomethyl [C9],MWEELPEVVR,MESYCTSGSTDTSPVIK | Carbamidomethyl [C5]	BDH1	http://www.uniprot.org/uniprot/Q02337	17.1512		3.30968e+08	1.55453e+06	1.83471e+08	2.07673e+07	2.36769e+09	5.90365e+08	1.27362e+08	1.00053e+06	2.3984e+08	1.72674e+08	3.90391e+08	1.68096e+07	4.07237e+09	1030388260	9.22433e+08	7.4652e+07	9.29131e+08	2.68194e+08	0.183764	-4.85046	0.826939	1.28601
442	sp|Q3ZCI9|TCPQ_BOVIN	1	5	59609	99.7,99.7,99.7,99.7,99.7	EDGAISTIVLR,ETEGDVTSVK,HFSGLEEAVYR,LFVTNDAATILR,NVGLDIEAEVPAVK | Deamidated [N1]	sp|Q3ZCI9|TCPQ_BOVIN T-complex protein 1 subunit theta OS=Bos taurus GN=CCT8 PE=1 SV=3	sp|Q3ZCI9|TCPQ_BOVIN	1172.630934,1063.504026,1306.631146,1332.739736,1453.764898 : 1453.75965	EDGAISTIVLR,LFVTNDAATILR,NVGLDIEAEVPAVK | Deamidated [N1]	CCT8	http://www.uniprot.org/uniprot/Q3ZCI9	10.5839		3.80348e+09	4.60806e+09	3.1641e+10	7.12377e+09	6.07311e+09	7.49061e+09	3.29364e+10	4.74457e+09	8.15447e+09	7.87119e+09	4.55141e+09	4.63613e+09	9.54434e+09	4833204176	7.25983e+09	5.45884e+09	5.68574e+09	4.71881e+09	0.184487	1.52388	0.712097	-1.12037
443	sp|Q5E956|TPIS_BOVIN	1	9	26689.3	99.7,99.7,99.7,99.7,99.7,99.7,99.7,99.7,99.7	HVFGESDELIGQK,IAVAAQNCYK | Carbamidomethyl [C8],IIYGGSVTGATCK | Carbamidomethyl [C12],SNVSDAVAQSAR,TATPQQAQEVHEK,VANGAFTGEISPGMIK,VANGAFTGEISPGMIK | Deamidated [N3],VANGAFTGEISPGMIK | Oxidation [M14],VVLAYEPVWAIGTGK	sp|Q5E956|TPIS_BOVIN Triosephosphate isomerase OS=Bos taurus GN=TPI1 PE=2 SV=3	sp|Q5E956|TPIS_BOVIN	1457.715258 : 1457.71775,1136.563856 : 1136.570204,1325.66614,1203.583176,1465.715475 : 1465.716924,1590.807558 : 1590.806706,1591.803164,1606.813862,1601.874244	HVFGESDELIGQK,IAVAAQNCYK | Carbamidomethyl [C8],TATPQQAQEVHEK	TPI1	http://www.uniprot.org/uniprot/Q5E956	36.9478		1.73203e+10	2.22209e+10	1.66556e+10	3.04854e+10	2.37444e+10	4.84195e+10	2.17559e+10	7.78201e+09	2.93358e+10	3.96867e+10	3.00694e+10	1.73184e+10	4.91338e+10	30047125500	3.82305e+10	4.34197e+10	3.49049e+10	2.34423e+10	0.185331	-1.37387	0.939014	1.01792
444	sp|A2I7M9|SPA32_BOVIN	3	9	46236.5	99.7,99.7,99.7,99.7,99.7,99.7,99.7,99.7,99.7	DTQSIIFLGK,GSTLTEILEGLK,NVILSPLSVSIALAFLSLGAR,SNYELNDILSQLGIR,SNYELNDILSQLGIR | Deamidated [N6],TVEVPMMTLDLETPYFR,TVEVPMMTLDLETPYFR | Oxidation [M7],VDGHTLASSNTDFAFSLYK,VNRPFLIAVVLK	sp|A2I7M9|SPA32_BOVIN Serpin A3-2 OS=Bos taurus GN=SERPINA3-2 PE=3 SV=1	sp|A2I7M9|SPA32_BOVIN,tr|A0A0A0MP89|A0A0A0MP89_BOVIN,tr|G8JKW7|G8JKW7_BOVIN	1120.608922 : 1120.613088,1259.69203,2140.264322,1733.893954,1734.863996,2040.99125,2056.99532,2071.989018 : 2071.98552 : 2071.983375 : 2071.987989 : 2071.984443 : 2071.988154 : 2071.993346 : 2071.987492,1367.865087 : 1367.864703 : 1367.865417 : 1367.862774	DTQSIIFLGK,GSTLTEILEGLK,VDGHTLASSNTDFAFSLYK	SERPINA3	http://www.uniprot.org/uniprot/A2I7M9	25.7908		3.10553e+10	2.73257e+10	2.40039e+10	2.46404e+10	5.5047e+10	2.18064e+10	2.51897e+10	1.40239e+10	2.05158e+10	4.84531e+10	2.99827e+10	3.39137e+10	2.98737e+10	82427550200	3.97834e+10	2.12966e+10	5.3547e+10	2.82891e+10	0.185549	-1.33255	0.853199	-1.03963
445	sp|P83939|SCRN1_BOVIN	1	1	46201.4	99.7	EEAWVLETVGK	sp|P83939|SCRN1_BOVIN Secernin-1 OS=Bos taurus GN=SCRN1 PE=1 SV=2	sp|P83939|SCRN1_BOVIN	1259.64	EEAWVLETVGK	SCRN1	http://www.uniprot.org/uniprot/P83939	2.657		0	0	0	0	0	0	0	0	0	2.1067e+08	1.28583e+06	0	2.44884e+08	0	0	722569	0	0	0.185592	-91.5789	0.583911	6.16623
446	tr|D5MTL9|D5MTL9_BOVIN	1	2	9231.85	99.7,99.7	VSETPGQTEQK,VSETPGQTEQKEDLPQ	tr|D5MTL9|D5MTL9_BOVIN Glycophorin B variant 1 OS=Bos taurus GN=gypb PE=2 SV=1	tr|D5MTL9|D5MTL9_BOVIN	1202.576394,1784.841362 : 1784.841682 : 1784.840946	VSETPGQTEQK,VSETPGQTEQKEDLPQ	gypb	http://www.uniprot.org/uniprot/D5MTL9	18.6047		9.06831e+09	9.22595e+09	1.55213e+10	3.72262e+09	6.73332e+09	3.89051e+09	2.22076e+10	1.11948e+10	6.76992e+09	3.08439e+09	3.73793e+09	9.16999e+09	2.24652e+09	5375536976	9.31213e+09	3.09844e+09	8.02399e+09	6.84157e+09	0.18572	1.5212	0.383425	-1.31158
447	sp|Q2TBX5|SSRD_BOVIN	1	2	18814.2	99.7,99.7	FFDEESYSLLR,VQNMALYADVSGK	sp|Q2TBX5|SSRD_BOVIN Translocon-associated protein subunit delta OS=Bos taurus GN=SSR4 PE=2 SV=1	sp|Q2TBX5|SSRD_BOVIN	1404.657314 : 1404.656252,1394.683076	FFDEESYSLLR,VQNMALYADVSGK	SSR4	http://www.uniprot.org/uniprot/Q2TBX5	13.9535		237232	3.65962e+08	0	5.93629e+08	3.45914e+07	1.08909e+09	0	2.92324e+08	6.09202e+08	4.46777e+08	9.8212e+08	8.78505e+07	2.04405e+09	113083432	4.23787e+07	6.97501e+08	2.23523e+08	1.53809e+08	0.186136	-93.0758	0.832692	2.01736
448	tr|Q5E949|Q5E949_BOVIN	1	1	40548.1	99.7	VEEVELPVEK	tr|Q5E949|Q5E949_BOVIN HMT1 hnRNP methyltransferase-like 2 isoform 3 OS=Bos taurus GN=HRMT1L2 PE=2 SV=1	tr|Q5E949|Q5E949_BOVIN	1169.61	VEEVELPVEK	HRMT1L2	http://www.uniprot.org/uniprot/Q5E949	2.83286		2.51757e+07	2.39117e+06	0	2.32605e+08	1.2152e+08	4.03578e+08	0	2.34961e+08	2.80298e+06	2.16188e+08	8.18821e+07	6.97513e+07	1.3089e+08	41366444	1.83114e+08	1.65335e+08	5.93716e+07	6.70773e+07	0.18646	-65.7885	0.792244	2.2458
449	sp|Q3T145|MDHC_BOVIN	1	5	36437.8	99.7,99.7,99.7,99.7,99.7	DVIATDKEEIAFK,EVGVYEALKDDSWLK,LGVTSDDVK,NVIIWGNHSSTQYPDVNHAK,VIVVGNPANTNCLTASK | Carbamidomethyl [C12]	sp|Q3T145|MDHC_BOVIN Malate dehydrogenase, cytoplasmic OS=Bos taurus GN=MDH1 PE=2 SV=3	sp|Q3T145|MDHC_BOVIN	1477.766674,1750.877646,932.481752,2279.108748,1756.915786 : 1756.911552	LGVTSDDVK,VIVVGNPANTNCLTASK | Carbamidomethyl [C12],NVIIWGNHSSTQYPDVNHAK	MDH1	http://www.uniprot.org/uniprot/Q3T145	22.1557		5.51439e+09	6.19038e+09	4.08654e+09	3.57394e+09	1.09081e+10	7.39531e+09	4.51113e+09	4.91958e+09	1.24051e+10	1.3565e+10	6.97252e+09	5.31907e+09	1.71102e+10	10271543050	1.4611e+10	7.37357e+09	1.08954e+10	7.76992e+09	0.186629	-1.36149	0.352001	-1.23855
450	sp|Q0VD48|VPS4B_BOVIN	1	1	49263.7	99.7	LQNQLQGAIVIERPNVK	sp|Q0VD48|VPS4B_BOVIN Vacuolar protein sorting-associated protein 4B OS=Bos taurus GN=VPS4B PE=2 SV=1	sp|Q0VD48|VPS4B_BOVIN	1919.094405 : 1919.096685	LQNQLQGAIVIERPNVK	VPS4B	http://www.uniprot.org/uniprot/Q0VD48	3.82883		1.29658e+08	2.28253e+08	1.30228e+08	2.55314e+08	1.82499e+08	2.83825e+08	7.4719e+07	7.09173e+07	2.4942e+08	4.78039e+08	2.87508e+08	1.33178e+08	4.35963e+08	185203552	3.86847e+08	2.56146e+08	2.47538e+08	2.1973e+08	0.187194	-1.44987	0.698263	1.11183
451	sp|Q9TTJ5|RGN_BOVIN	1	1	33307.5	99.7	YFAGTMAEETAPAVLER	sp|Q9TTJ5|RGN_BOVIN Regucalcin OS=Bos taurus GN=RGN PE=2 SV=1	sp|Q9TTJ5|RGN_BOVIN	1854.87453 : 1854.885974	YFAGTMAEETAPAVLER	RGN	http://www.uniprot.org/uniprot/Q9TTJ5	5.68562		1.62415e+08	8.26664e+07	2.14e+07	4.92333e+06	1.57119e+08	1.95563e+07	6.74441e+07	0	2.496e+08	2.81009e+08	1.57556e+08	7.84371e+07	4.44751e+08	44593992	1.40835e+08	1.34675e+08	2.47787e+08	3.38423e+08	0.187414	-20.9356	0.440207	5.71583
452	sp|P80457|XDH_BOVIN	1	3	146789	99.7,99.7,99.7	EDEFFSAFK,LDPTYTSATLLFQK,TADELVFFVNGK	sp|P80457|XDH_BOVIN Xanthine dehydrogenase/oxidase OS=Bos taurus GN=XDH PE=1 SV=4	sp|P80457|XDH_BOVIN	1118.490572,1596.83977,1338.670494	EDEFFSAFK,LDPTYTSATLLFQK,TADELVFFVNGK	XDH	http://www.uniprot.org/uniprot/P80457	2.62763		1.73609e+08	3.16118e+07	2.82907e+08	2.47424e+08	7.36869e+08	1.79928e+08	8.86865e+07	0	3.75501e+08	1.26788e+09	9.93582e+08	1.27174e+08	2.18157e+09	509044576	9.11366e+08	1.74664e+08	4.15709e+08	3.35419e+08	0.188035	-23.2589	0.30986	10.977
453	tr|F1MWR3|F1MWR3_BOVIN	1	4	34957.1	99.7,99.7,99.7,99.7	AAVDAGFVPNDLQVGQTGK,ASSTSPVGISEWLDQK,GTSFEAAAASGGSASSEK,VLVAQHDAYK	tr|F1MWR3|F1MWR3_BOVIN Electron transfer flavoprotein subunit alpha, mitochondrial OS=Bos taurus GN=ETFA PE=1 SV=1	tr|F1MWR3|F1MWR3_BOVIN	1885.951028,1703.837062 : 1703.83925,1613.717876,1142.602212	ASSTSPVGISEWLDQK,AAVDAGFVPNDLQVGQTGK,VLVAQHDAYK	ETFA	http://www.uniprot.org/uniprot/F1MWR3	18.9189		2.23043e+09	2.06943e+09	3.01476e+08	1.2178e+09	6.36519e+09	3.62903e+09	4.27647e+08	7.7493e+08	3.93341e+09	2.81566e+09	2.09184e+09	1.36391e+09	6.74571e+09	2459871234	4.83283e+09	1.99216e+09	4.57936e+09	2.68416e+09	0.188121	-1.80781	0.874951	1.07099
454	sp|P00829|ATPB_BOVIN	1	12	56283	99.7,99.7,99.7,99.7,99.7,99.7,99.7,99.7,99.7,99.7,99.7,99.7	AHGGYSVFAGVGER,DQEGQDVLLFIDNIFR,EGNDLYHEMIESGVINLK,IMDPNIVGSEHYDVAR,IMDPNIVGSEHYDVAR | Oxidation [M2],IMNVIGEPIDER,IPVGPETLGR,LVLEVAQHLGESTVR,TVLIMELINNVAK,VALTGLTVAEYFR,VLDSGAPIR,VVDLLAPYAK	sp|P00829|ATPB_BOVIN ATP synthase subunit beta, mitochondrial OS=Bos taurus GN=ATP5B PE=1 SV=2	sp|P00829|ATPB_BOVIN	1405.668006,1920.959938,2059.99039,1814.863832 : 1814.87195,1830.874278,1384.691578 : 1384.700448,1037.58745,1649.908358 : 1649.908976,1456.830784,1438.788056,926.5173,1087.62706 : 1087.627756 : 1087.625094	VLDSGAPIR,IPVGPETLGR,VVDLLAPYAK	ATP5B	http://www.uniprot.org/uniprot/P00829	27.6515		1.75668e+10	1.95073e+10	8.49124e+09	1.95258e+10	5.73552e+10	5.38219e+10	1.48588e+10	1.05279e+10	4.18299e+10	4.25676e+10	2.7662e+10	2.0745e+10	6.34453e+10	42177032300	6.19295e+10	4.06622e+10	3.22421e+10	2.29328e+10	0.188428	-1.52087	0.864354	-1.05418
455	sp|Q2KJ81|AP1M1_BOVIN	1	1	48586.5	99.7	AHFGLPSVEAEDK	sp|Q2KJ81|AP1M1_BOVIN AP-1 complex subunit mu-1 OS=Bos taurus GN=AP1M1 PE=1 SV=3	sp|Q2KJ81|AP1M1_BOVIN	1398.68	AHFGLPSVEAEDK	AP1M1	http://www.uniprot.org/uniprot/Q2KJ81	3.07329		7.65976e+07	3.62338e+08	3.97179e+07	2.23905e+08	2.23656e+08	3.63779e+08	1.22377e+06	2.40108e+07	2.5539e+08	1.85202e+08	1.46158e+08	1.54641e+08	2.50734e+08	124219328	1.93985e+08	2.6219e+08	1.56411e+08	1.71202e+08	0.188617	-2.35483	0.22272	2.20507
456	tr|E1BFB9|E1BFB9_BOVIN	1	3	61003.2	99.7,99.7,99.7	EQSDPALDSSPR,FTNSLTTVGSNQK,LAQQLTAER	tr|E1BFB9|E1BFB9_BOVIN Protein FAM114A2 OS=Bos taurus GN=FAM114A1 PE=4 SV=1	tr|E1BFB9|E1BFB9_BOVIN	1300.587048,1395.69986 : 1395.699302,1028.559616	EQSDPALDSSPR,FTNSLTTVGSNQK,LAQQLTAER	FAM114A1	http://www.uniprot.org/uniprot/E1BFB9	6.03908		1.49561e+08	2.54035e+08	2.43117e+07	1.89982e+08	3.94582e+08	6.36216e+08	1.09743e+07	2.8955e+07	1.97088e+08	2.55397e+08	2.751e+08	3.57623e+07	5.56602e+08	281575370	4.85565e+08	4.89921e+08	1.929e+08	2.27438e+08	0.188704	-2.1498	0.646473	1.29647
457	tr|Q24K04|Q24K04_BOVIN	1	1	55430.3	99.7	ENTAAESGSESSSQEATPEK	tr|Q24K04|Q24K04_BOVIN RAN binding protein 3 OS=Bos taurus GN=RANBP3 PE=2 SV=1	tr|Q24K04|Q24K04_BOVIN	2037.86	ENTAAESGSESSSQEATPEK	RANBP3	http://www.uniprot.org/uniprot/Q24K04	3.861		0	0	3.26335e+06	0	1.06013e+07	2.13363e+07	0	0	1.24571e+07	7.85751e+06	3.55615e+06	0	2.43788e+07	4572945	3.38786e+07	3.09189e+06	6.37855e+06	3.84508e+06	0.188809	-174.641	0.511344	-12.4115
458	tr|A7MBC5|A7MBC5_BOVIN	1	2	144641	99.7,99.7	NVVTSIFGVK,SPLKPYPVPISDEILIQEK	tr|A7MBC5|A7MBC5_BOVIN IARS protein OS=Bos taurus GN=IARS PE=2 SV=1	tr|A7MBC5|A7MBC5_BOVIN	1062.608338,2165.198919	NVVTSIFGVK,SPLKPYPVPISDEILIQEK	IARS	http://www.uniprot.org/uniprot/A7MBC5	2.29794		3.96225e+08	1.22922e+08	0	4.08739e+07	3.87737e+08	3.01512e+08	5.89528e+07	0	5.32652e+08	7.34136e+08	2.79197e+08	1.72128e+08	5.84411e+08	3.672e+08	6.05797e+08	2.4743e+08	3.68698e+08	3.29967e+08	0.188859	-80.6152	0.866833	1.7208
459	sp|P81125|SNAA_BOVIN	2	5	33224.3	99.7,99.7,99.7,99.7,99.7	ADPQEAINCLMR | Carbamidomethyl [C9],AIAHYEQSADYYK | Deamidated [Q7],AIEIYTDMGR,LLEAHEEQNVDSYTEAVK,YEELFPAFSDSR	sp|P81125|SNAA_BOVIN Alpha-soluble NSF attachment protein OS=Bos taurus GN=NAPA PE=1 SV=1	sp|P81125|SNAA_BOVIN,tr|A5D7S0|A5D7S0_BOVIN	1416.647548,1558.705132,1167.563228,2073.978756,1459.663104 : 1459.661458	AIAHYEQSADYYK | Deamidated [Q7],YEELFPAFSDSR,LLEAHEEQNVDSYTEAVK	NAPA	http://www.uniprot.org/uniprot/P81125	22.0339		3.58643e+09	3.89665e+09	2.57995e+08	3.14733e+09	4.36557e+09	5.20058e+09	2.82985e+07	3.90632e+09	6.19685e+09	3.61957e+09	2.66562e+09	3.85785e+09	5.49302e+09	2253595398	5.77975e+09	8.37146e+10	3.998e+09	3.28666e+09	0.189304	-2.86681	0.933894	1.06659
460	sp|Q5E9F9|PRS7_BOVIN	1	2	48633.4	99.7,99.7	ALDEGDIALLK,FDDGAGGDNEVQR	sp|Q5E9F9|PRS7_BOVIN 26S protease regulatory subunit 7 OS=Bos taurus GN=PSMC2 PE=2 SV=3	sp|Q5E9F9|PRS7_BOVIN	1156.628648,1378.57361	ALDEGDIALLK,FDDGAGGDNEVQR	PSMC2	http://www.uniprot.org/uniprot/Q5E9F9	5.54273		5.90925e+07	9.89814e+07	3.33908e+06	7.19399e+08	1.08785e+09	1.21656e+09	1.76534e+07	3.60973e+07	2.8653e+08	7.49253e+08	7.94161e+08	2.39733e+07	1.54348e+09	1493347588	1.96497e+09	1.05421e+09	3.75311e+08	1.65409e+08	0.189349	-3.55004	0.815411	-1.24417
461	sp|P02721|ATP5J_BOVIN	1	2	12532.3	99.7,99.7	FEVVEKPQS,QTSGGPVDAGPEYQQDLDR	sp|P02721|ATP5J_BOVIN ATP synthase-coupling factor 6, mitochondrial OS=Bos taurus GN=ATP5J PE=1 SV=2	sp|P02721|ATP5J_BOVIN	1061.541188,2031.913736	FEVVEKPQS,QTSGGPVDAGPEYQQDLDR	ATP5J	http://www.uniprot.org/uniprot/P02721	25.9259		1.5406e+08	1.89467e+09	1.91371e+08	1.76927e+09	1.15915e+09	2.19332e+09	4.55844e+08	1.12228e+09	2.52809e+09	7.61875e+08	1.19433e+09	1.06654e+09	3.38592e+09	1.13642e+09	1.60273e+09	4.69057e+09	1.57135e+09	8.51433e+08	0.189864	-1.82975	0.7999	-1.11994
462	tr|F1MQX1|F1MQX1_BOVIN	1	3	50944.5	99.7,99.7,99.7	GYELQGSPQVICQSNK | Carbamidomethyl [C12],LFIVSTPTAR,TAAALLDQFYEK	tr|F1MQX1|F1MQX1_BOVIN Uncharacterized protein OS=Bos taurus GN=SRPX PE=4 SV=1	tr|F1MQX1|F1MQX1_BOVIN	1806.856922 : 1806.854316 : 1806.855546,1103.632668,1368.69129	GYELQGSPQVICQSNK | Carbamidomethyl [C12],LFIVSTPTAR,TAAALLDQFYEK	SRPX	http://www.uniprot.org/uniprot/F1MQX1	8.27887		7.15945e+08	1.91768e+09	3.54531e+09	1.4152e+09	4.82239e+08	1.18209e+09	1.2988e+09	2.6686e+08	3.44687e+09	1.16693e+09	3.01779e+08	3.93806e+08	1.02575e+09	673960858	1.48163e+09	2.42113e+09	4.37615e+08	8.19613e+08	0.191673	1.68291	0.497862	-1.30219
463	tr|A8YXZ2|A8YXZ2_BOVIN	1	1	25287.9	99.7	AEATTLHVAPQGSAMVVSTFR	tr|A8YXZ2|A8YXZ2_BOVIN C8G protein OS=Bos taurus GN=C8G PE=2 SV=1	tr|A8YXZ2|A8YXZ2_BOVIN	2172.09492 : 2172.098187	AEATTLHVAPQGSAMVVSTFR	C8G	http://www.uniprot.org/uniprot/A8YXZ2	8.86076		3.93967e+07	9.27407e+07	3.06181e+08	1.2672e+06	7.48044e+08	8.42426e+07	1.34441e+08	2.44835e+08	1.37346e+06	5.1684e+08	2.77056e+07	0	5.99806e+07	572496700	4.41762e+08	9.72022e+07	7.58741e+07	1.61278e+07	0.19177	17.7445	0.117391	-33.0792
464	tr|Q24JZ7|Q24JZ7_BOVIN	1	6	56452.6	99.7,99.7,99.7,99.7,99.7,99.7	GGHVNLTMLGAMQVSK,GLTAVSNNAGVDNFGLGLLLR,GMGGAMDLVSSAR,MVSSYVGENAEFER,STGCDFTVSPK | Carbamidomethyl [C4],VVVTMEHSAK	tr|Q24JZ7|Q24JZ7_BOVIN Succinyl-CoA:3-ketoacid-coenzyme A transferase OS=Bos taurus GN=OXCT1 PE=1 SV=1	tr|Q24JZ7|Q24JZ7_BOVIN	1641.833529,2100.116546,1250.574578 : 1250.573414,1616.715842,1197.532126,1099.570254 : 1099.574164	STGCDFTVSPK | Carbamidomethyl [C4],VVVTMEHSAK,GMGGAMDLVSSAR	OXCT1	http://www.uniprot.org/uniprot/Q24JZ7	16.3462		3.29875e+09	4.52934e+09	1.87868e+09	4.13496e+09	8.08782e+09	8.9099e+09	3.58335e+09	2.55954e+09	9.79536e+09	4.97354e+09	4.52621e+09	4.82877e+09	1.23802e+10	5781821950	8.16418e+09	6.54327e+09	7.0505e+09	4.37773e+09	0.192635	-1.39692	0.977394	1.00707
465	sp|P11456|MPRD_BOVIN	1	1	31201.2	99.7	GGDEYDNHCGR | Carbamidomethyl [C9]	sp|P11456|MPRD_BOVIN Cation-dependent mannose-6-phosphate receptor OS=Bos taurus GN=M6PR PE=1 SV=1	sp|P11456|MPRD_BOVIN	1278.47	GGDEYDNHCGR | Carbamidomethyl [C9]	M6PR	http://www.uniprot.org/uniprot/P11456	3.94265		2.65793e+06	0	7.64306e+06	9.57512e+06	1.03882e+07	5.38889e+07	5.92596e+06	0	2.06227e+07	4.30104e+07	1.01823e+07	9.51658e+06	4.22993e+07	34656352	3.17815e+07	2.27623e+07	1.74703e+07	6.7375e+06	0.192889	-41.1408	0.894227	1.4447
466	sp|Q58DU5|PSA3_BOVIN	1	2	28404.9	99.7,99.7	HVGMAVAGLLADAR,SNFGYNIPLK	sp|Q58DU5|PSA3_BOVIN Proteasome subunit alpha type-3 OS=Bos taurus GN=PSMA3 PE=1 SV=3	sp|Q58DU5|PSA3_BOVIN	1379.735012 : 1379.721206,1151.59697	HVGMAVAGLLADAR,SNFGYNIPLK	PSMA3	http://www.uniprot.org/uniprot/Q58DU5	9.41176		9.38153e+08	8.55939e+08	1.06065e+09	2.25766e+09	1.26866e+09	4.54936e+09	1.6948e+09	6.62381e+08	1.23911e+09	1.28304e+09	2.64164e+09	9.19082e+08	6.30734e+09	1314667582	1.52215e+09	4.96027e+09	1.41611e+09	9.12417e+08	0.19438	-1.54799	0.323861	1.38791
467	tr|A7E307|A7E307_BOVIN	1	3	72310.9	99.7,99.7,99.7	FVINYDYPNSSEDYVHR,SSQSSSQQFSGIGR,STCIYGGAPK | Carbamidomethyl [C3]	tr|A7E307|A7E307_BOVIN DDX17 protein OS=Bos taurus GN=DDX17 PE=1 SV=1	tr|A7E307|A7E307_BOVIN	2116.950153 : 2116.950246,1454.673902,1052.495904	FVINYDYPNSSEDYVHR,SSQSSSQQFSGIGR,STCIYGGAPK | Carbamidomethyl [C3]	DDX17	http://www.uniprot.org/uniprot/A7E307	6.30769		1.54933e+08	4.16361e+08	5.14987e+07	4.24045e+08	6.63381e+08	5.21655e+08	1.34834e+08	2.11628e+08	6.55857e+08	1.04909e+09	6.44007e+08	1.6858e+08	9.07796e+08	841318096	1.14022e+09	4.26254e+08	6.21575e+08	5.77862e+08	0.194691	-1.73122	0.414883	-1.40294
468	sp|P22226|CTHL1_BOVIN	1	2	17599.9	99.7,99.7	AVDQLNEQSSEPNIYR,LLELDQPPQDDEDPDSPK	sp|P22226|CTHL1_BOVIN Cathelicidin-1 OS=Bos taurus GN=CATHL1 PE=1 SV=2	sp|P22226|CTHL1_BOVIN	1861.878006 : 1861.879896,2049.936204 : 2049.938116 : 2049.93465 : 2049.934204 : 2049.93686	AVDQLNEQSSEPNIYR,LLELDQPPQDDEDPDSPK	CATHL1	http://www.uniprot.org/uniprot/P22226	21.9355		7.71925e+08	5.56083e+09	1.7574e+08	6.93867e+09	4.73581e+07	2.49035e+09	2.1557e+09	1.80307e+10	9.28178e+09	3.98385e+07	1.81674e+08	3.94135e+09	1.97852e+08	522853856	7.62779e+06	3.95062e+09	6.4892e+07	1.67492e+08	0.195031	4.41902	0.879787	1.18314
469	tr|E1BKX7|E1BKX7_BOVIN	1	27	281613	99.7,99.7,99.7,99.7,99.7,99.7,99.7,99.7,99.7,99.7,99.7,99.7,99.7,99.7,99.7,99.7,99.7,99.7,99.7,99.7,99.7,99.7,99.7,99.7,99.7,99.7,99.7	AEITFDDHK,AGLAPLEVR,APLNVQFSSPGPGDAVK,APSVATVGSICDLNLK | Carbamidomethyl [C11],AWGPGLHGGIVGR,DAGEGLLAVQITDQEGKPK,DGTYAVTYIPDK,DLDIIDNYDYSHTVK,FNDEHIPESPYVVPVIAPSDDAR,GAGIGGLGITVEGPSESK,GFQDGVYAFEYYPSTQGK,HTIAVVWGGVNIPHSPYR,HVGNQQYNVTYVVK,IEYDDQNDGSCDVK | Carbamidomethyl [C11],IFAQDGDGQPIDIQMK,IGNLQTDLSDGLR,IPEIDSSDMSAHVTSPSGR,NGNHVANSPVSIMVVQSEIGDAR,SPFEVNVDK,SPFEVQVGPEAGMQK,TGEEVGFVVDAK,VFGPGIEG…	tr|E1BKX7|E1BKX7_BOVIN Uncharacterized protein OS=Bos taurus GN=FLNB PE=1 SV=2	tr|E1BKX7|E1BKX7_BOVIN	1074.507434,924.537102 : 924.538208 : 924.540004,1682.850728,1643.85482,1275.684273,1968.03339,1341.648868 : 1341.643606,1809.845298,2566.238592,1627.840838,2055.919192,2002.05396,1647.835634,1656.658814,1774.8488 : 1774.849926,1400.738208,1984.915725,2393.15622,1033.503704,1602.780284,1249.629916 : 1249.61643,902.484716,1136.59626,1298.73637,1149.616071,1371.695469,1371.681666	AEITFDDHK,YGGELVPHFPTR,AGLAPLEVR	FLNB	http://www.uniprot.org/uniprot/E1BKX7	14.85		3.33562e+09	5.64562e+09	5.51377e+09	8.11538e+09	4.72017e+09	6.15435e+09	7.75733e+09	4.73881e+09	7.48518e+09	1.17499e+10	5.12206e+09	4.34683e+09	6.31674e+09	4308972670	8.64354e+09	4.85774e+09	4.29141e+09	5.15316e+09	0.19504	1.21955	0.255057	-1.18897
470	sp|Q32PB9|RL38_BOVIN	1	1	8217.8	99.7	IEEIKDFLLTAR	sp|Q32PB9|RL38_BOVIN 60S ribosomal protein L38 OS=Bos taurus GN=RPL38 PE=3 SV=4	sp|Q32PB9|RL38_BOVIN	1446.81	IEEIKDFLLTAR	RPL38	http://www.uniprot.org/uniprot/Q32PB9	17.1429		626210	0	64620.1	0	2.13974e+08	0	2.09503e+07	0	15668.5	2.59648e+08	1.29073e+07	469411	3.35675e+07	228749824	3.24343e+08	0	1.14382e+07	196573	0.196338	-172.78	0.788614	-2.82302
471	sp|Q2HJG5|VPS35_BOVIN	1	9	91750.2	99.7,99.7,99.7,99.7,99.7,99.7,99.7,99.7,99.7	AELAELPLR,EDLPNLESSEETEQINK,HFHNTLEHLR,HFHPLFEYFDYESR,IREDLPNLESSEETEQINK,LLDEAIQAVK,LNLEHIATSSAVSK,LSQLEGVNVER,SEDPDQQYLILNTAR	sp|Q2HJG5|VPS35_BOVIN Vacuolar protein sorting-associated protein 35 OS=Bos taurus GN=VPS35 PE=2 SV=1	sp|Q2HJG5|VPS35_BOVIN	1010.574696,1973.904858,1302.65836,1885.846632,2243.091354 : 2243.090631,1098.617634,1468.786848,1242.650646 : 1242.656452,1761.850704	LLDEAIQAVK,HFHNTLEHLR,AELAELPLR	VPS35	http://www.uniprot.org/uniprot/Q2HJG5	12.8141		2.41549e+10	2.0661e+10	1.39507e+11	1.42397e+10	1.90141e+10	1.18269e+10	1.06431e+11	2.63896e+10	2.00336e+10	2.11386e+10	1.19852e+10	2.71659e+10	1.33658e+10	22649585860	2.64576e+10	1.0834e+10	2.32542e+10	2.09497e+10	0.196397	1.57997	0.475816	-1.28026
472	sp|Q2KHX3|PRAF2_BOVIN	1	1	19173.5	99.7	ALDDFVLGSAR	sp|Q2KHX3|PRAF2_BOVIN PRA1 family protein 2 OS=Bos taurus GN=PRAF2 PE=2 SV=1	sp|Q2KHX3|PRAF2_BOVIN	1162.6	ALDDFVLGSAR	PRAF2	http://www.uniprot.org/uniprot/Q2KHX3	6.17978		0	8.65452e+07	3.05371e+07	0	0	0	0	3.40334e+07	0	9.93123e+06	0	0	0	32183012	0	0	0	0	0.196885	224.142	0.472204	-19.1295
473	sp|A2VE99|SEP11_BOVIN	2	7	48991.5	99.7,99.7,99.7,99.7,99.7,99.7,99.7	AAAQLLQSQAQQSGAQQTK,ELEEEVNNFQK,FESDPATHNEPGVR,NEFLGELQK,NLSLSGHVGFDSLPDQLVNK,QYPWGVVQVENENHCDFVK | Carbamidomethyl [C15],SLFNYHDTR	sp|A2VE99|SEP11_BOVIN Septin-11 OS=Bos taurus GN=SEPT11 PE=2 SV=1	sp|A2VE99|SEP11_BOVIN,sp|Q0VCP4|SEPT8_BOVIN	1955.993044 : 1956.009582,1377.639814,1554.699684,1076.556442,2139.102138,2347.068516,1151.534211 : 1151.536248	SLFNYHDTR,NEFLGELQK,QYPWGVVQVENENHCDFVK | Carbamidomethyl [C15]	SEPT11	http://www.uniprot.org/uniprot/A2VE99	23.7647		1.53365e+09	2.22766e+09	4.43296e+08	1.28741e+09	1.36034e+09	2.0334e+09	1.78714e+08	7.08958e+08	2.58276e+09	4.70506e+09	1.93173e+09	9.06171e+08	2.75053e+09	2462574920	3.28798e+09	1.75101e+09	2.61675e+09	2.59491e+09	0.197704	-1.68925	0.784089	-1.11437
474	sp|P00366|DHE3_BOVIN	1	7	61511.4	99.7,99.7,99.7,99.7,99.7,99.7,99.7	ALASLMTYK,DIVHSGLAYTMER,GFIGPGVDVPAPDMSTGER,HGGTIPIVPTAEFQDR,HGGTIPIVPTAEFQDR | Deamidated [Q14],TAAYVNAIEK,YSTDVSVDEVK	sp|P00366|DHE3_BOVIN Glutamate dehydrogenase 1, mitochondrial OS=Bos taurus GN=GLUD1 PE=1 SV=2	sp|P00366|DHE3_BOVIN	996.531962 : 996.53757,1490.718117,1900.895128,1736.869263 : 1736.874232,1737.87852,1078.566192,1240.593778	YSTDVSVDEVK,ALASLMTYK,HGGTIPIVPTAEFQDR	GLUD1	http://www.uniprot.org/uniprot/P00366	13.9785		4.1263e+09	3.21111e+09	5.20302e+09	3.41614e+09	5.26317e+09	7.27191e+09	4.8729e+09	8.4041e+08	6.87141e+09	6.15195e+09	4.87479e+09	4.35104e+09	8.27726e+09	5930393030	6.14563e+09	4.63496e+09	6.60108e+09	5.96013e+09	0.197783	-1.40269	0.707671	1.10052
475	sp|Q3SZI8|IVD_BOVIN	1	1	46497.3	99.7	FLQEHLAPQAQEIDQSNEFK	sp|Q3SZI8|IVD_BOVIN Isovaleryl-CoA dehydrogenase, mitochondrial OS=Bos taurus GN=IVD PE=2 SV=1	sp|Q3SZI8|IVD_BOVIN	2371.134135 : 2371.143891 : 2371.141779	FLQEHLAPQAQEIDQSNEFK	IVD	http://www.uniprot.org/uniprot/Q3SZI8	4.69484		4.86528e+07	5.23729e+07	2.66439e+07	0	4.21815e+08	5.51393e+08	5.41266e+07	0	2.86266e+08	1.37772e+08	9.5522e+07	6.721e+07	5.11813e+08	137806096	2.80796e+08	1.32855e+08	2.60975e+08	1.01723e+08	0.197822	-64.3546	0.836477	1.91118
476	sp|Q3T035|ARPC3_BOVIN	1	1	20546.5	99.7	VFDPQNDKPSK	sp|Q3T035|ARPC3_BOVIN Actin-related protein 2/3 complex subunit 3 OS=Bos taurus GN=ARPC3 PE=1 SV=3	sp|Q3T035|ARPC3_BOVIN	1273.630497 : 1273.622752	VFDPQNDKPSK	ARPC3	http://www.uniprot.org/uniprot/Q3T035	6.17978		1.64825e+09	1.41856e+09	1.33972e+09	1.70696e+09	2.52766e+09	4.01675e+09	1.5028e+09	7.20364e+08	2.46486e+09	4.21283e+09	2.85759e+09	1.29215e+09	4.05697e+09	2713353730	3.54529e+09	2.67739e+09	2.46603e+09	2.48289e+09	0.19803	-1.37972	0.919411	-1.02484
477	tr|E1B844|E1B844_BOVIN	1	1	51445.5	99.7	LGEITGTVK	tr|E1B844|E1B844_BOVIN Mitochondrial import inner membrane translocase subunit TIM44 OS=Bos taurus GN=TIMM44 PE=3 SV=1	tr|E1B844|E1B844_BOVIN	916.522	LGEITGTVK	TIMM44	http://www.uniprot.org/uniprot/E1B844	1.98238		1.85729e+07	8.75579e+07	0	5.27982e+07	2.63708e+07	1.34227e+08	0	4.70127e+06	1.24024e+08	7.69223e+07	3.33084e+07	2.48129e+07	1.55447e+08	93713872	1.20655e+08	8.8442e+07	6.21926e+07	1.57484e+07	0.198096	-51.5465	0.799659	2.12714
478	tr|A2VE41|A2VE41_BOVIN	1	1	54835.1	99.7	QTSPVSAMLVLVK	tr|A2VE41|A2VE41_BOVIN EGF-containing fibulin-like extracellular matrix protein 1 OS=Bos taurus GN=EFEMP1 PE=1 SV=1	tr|A2VE41|A2VE41_BOVIN	1371.78	QTSPVSAMLVLVK	EFEMP1	http://www.uniprot.org/uniprot/A2VE41	2.61044		1.0955e+08	1.80498e+08	5.0599e+07	1.39295e+08	1.37806e+08	2.44265e+08	2.82855e+07	6.72145e+07	2.1489e+08	1.45219e+08	1.58067e+08	8.77401e+07	2.84401e+08	127010072	2.30126e+08	1.73523e+08	9.84263e+07	1.96583e+08	0.198181	-1.48221	0.515427	1.21459
479	tr|A5D7L6|A5D7L6_BOVIN	1	2	23830.3	99.7,99.7	HNIPYIETSAK,LVVVGDGGVGK	tr|A5D7L6|A5D7L6_BOVIN MRAS protein OS=Bos taurus GN=MRAS PE=2 SV=1	tr|A5D7L6|A5D7L6_BOVIN	1271.650054,998.580636	HNIPYIETSAK,LVVVGDGGVGK	MRAS	http://www.uniprot.org/uniprot/A5D7L6	10.5769		5.37575e+08	7.47847e+08	2.50578e+08	6.21815e+08	4.86502e+08	8.24106e+08	2.22208e+08	1.80112e+08	6.48583e+08	1.39214e+09	6.82318e+08	4.0517e+08	1.49904e+09	497548464	1.00866e+09	8.68681e+08	7.4802e+08	4.86277e+08	0.198412	-1.47863	0.623614	1.15646
480	tr|F1N3Q7|F1N3Q7_BOVIN	1	11	42989.4	99.7,99.7,99.7,99.7,99.7,99.7,99.7,99.7,99.7,99.7,99.7	AMVQQLDTLR,LDQQVEDFR,LGEVSTYTDDLQK,LGPLAGDVEDHLSFLEK,LLPHATEVSQK,LNHQLEGLAFQMK,LTPYADQLQTK,QGLVPLVNSVHGSQLGNAEDLQK,SELTQQLNTLFQDK,TQVDTQAQQLR,VSSFFNTLK	tr|F1N3Q7|F1N3Q7_BOVIN Apolipoprotein A-IV OS=Bos taurus GN=APOA4 PE=4 SV=1	tr|F1N3Q7|F1N3Q7_BOVIN	1173.616172 : 1173.617952,1148.54519 : 1148.544454 : 1148.546012 : 1148.546164,1467.704022,1838.940321,1221.66583,1527.784416 : 1527.785733 : 1527.778162 : 1527.772492,1276.665954,2402.253402 : 2402.247444,1663.85162,1286.656968,1041.549442	LDQQVEDFR,AMVQQLDTLR,LTPYADQLQTK	APOA4	http://www.uniprot.org/uniprot/F1N3Q7	37.1053		1.34158e+10	1.3955e+10	2.43472e+10	1.17106e+10	2.06653e+10	1.72084e+10	7.43685e+09	7.2393e+09	2.34624e+10	3.16331e+10	2.19316e+10	1.28074e+10	2.81737e+10	23689310700	1.72743e+10	1.51672e+10	2.71769e+10	2.23231e+10	0.198832	-1.33531	0.804588	1.05555
481	sp|Q3T0S6|RL8_BOVIN	1	1	28024.5	99.7	ASGNYATVISHNPETK	sp|Q3T0S6|RL8_BOVIN 60S ribosomal protein L8 OS=Bos taurus GN=RPL8 PE=2 SV=3	sp|Q3T0S6|RL8_BOVIN	1687.815267 : 1687.812072 : 1687.814274	ASGNYATVISHNPETK	RPL8	http://www.uniprot.org/uniprot/Q3T0S6	6.22568		1.01884e+08	3.31895e+08	0	9.14476e+08	4.41707e+08	2.05428e+09	4.16807e+07	0	1.40224e+09	7.52483e+08	7.49046e+08	1.34728e+08	1.09071e+09	508103168	8.47087e+08	6.28661e+08	6.45323e+08	6.37193e+08	0.200935	-82.9534	0.809682	2.24342
482	sp|Q3T0E0|ATOX1_BOVIN	1	2	7365.45	99.7,99.7	LGGVQFDIDLPNK,LGGVQFDIDLPNKK	sp|Q3T0E0|ATOX1_BOVIN Copper transport protein ATOX1 OS=Bos taurus GN=ATOX1 PE=3 SV=1	sp|Q3T0E0|ATOX1_BOVIN	1414.75802,1542.83004	LGGVQFDIDLPNK,LGGVQFDIDLPNKK	ATOX1	http://www.uniprot.org/uniprot/Q3T0E0	20.5882		3.02672e+08	8.16458e+08	0	2.25271e+08	8.47139e+08	2.26114e+08	0	8.71679e+07	8.23318e+08	5.93142e+08	8.77479e+07	6.12632e+08	2.2385e+08	1092718752	9.41006e+08	1.8399e+09	7.87656e+08	7.56801e+08	0.201206	-78.7034	0.96848	1.1399
483	tr|Q3ZCK2|Q3ZCK2_BOVIN	1	1	23539.6	99.7	VKEDENVPFLLVGNK	tr|Q3ZCK2|Q3ZCK2_BOVIN Uncharacterized protein OS=Bos taurus GN=RALA PE=2 SV=1	tr|Q3ZCK2|Q3ZCK2_BOVIN	1699.911226 : 1699.91203	VKEDENVPFLLVGNK	RALA	http://www.uniprot.org/uniprot/Q3ZCK2	7.28155		2.33404e+06	0	4.89475e+07	0	5.72074e+07	0	0	0	5.37104e+07	5.30649e+06	51922.6	0	7.94426e+07	55029256	9.39381e+07	2.75437e+06	5.41677e+07	6.02653e+07	0.202911	-175.589	0.341887	-44.9857
484	sp|Q3T0M0|VPS29_BOVIN	2	2	20917	99.7,99.7	GDFDENLNYPEQK,IQHILCTGNLCTK | Carbamidomethyl [C6 C11]	sp|Q3T0M0|VPS29_BOVIN Vacuolar protein sorting-associated protein 29 OS=Bos taurus GN=VPS29 PE=2 SV=1	sp|Q3T0M0|VPS29_BOVIN,tr|G3X6P5|G3X6P5_BOVIN	1567.670948,1556.779716	GDFDENLNYPEQK,IQHILCTGNLCTK | Carbamidomethyl [C6 C11]	VPS29	http://www.uniprot.org/uniprot/Q3T0M0	13.9785		1.14094e+09	4.45356e+08	6.2668e+08	5.95241e+07	7.4692e+08	3.45073e+08	9.20648e+08	8.65837e+08	5.18266e+08	1.5826e+09	5.47875e+08	1.77141e+09	1.84305e+09	1196276544	2.04691e+09	1.91403e+08	2.12741e+09	8.07631e+08	0.203035	-1.77151	0.535866	-1.31229
485	tr|F1MPE5|F1MPE5_BOVIN	1	5	125019	99.7,99.7,99.7,99.7,99.7	HIVENAVQK,ICDIAAELAR | Carbamidomethyl [C2],NLIDEDGNNQWPEGLK,VAAAESMPLLLECAR | Carbamidomethyl [C13],VIAALLQTMEDQGNQR	tr|F1MPE5|F1MPE5_BOVIN Uncharacterized protein (Fragment) OS=Bos taurus GN=IPO5 PE=1 SV=2	tr|F1MPE5|F1MPE5_BOVIN	1036.56808,1130.582226,1840.857692,1629.82792,1785.916184	ICDIAAELAR | Carbamidomethyl [C2],HIVENAVQK,VIAALLQTMEDQGNQR	IPO5	http://www.uniprot.org/uniprot/F1MPE5	5.94595		1.88332e+08	1.96372e+08	1.50255e+08	2.98916e+08	2.38722e+08	5.77796e+08	1.11716e+09	1.85663e+08	4.59563e+08	4.11469e+08	4.79328e+08	2.13765e+08	9.18586e+08	5.72282e+08	6.18718e+08	4.73657e+08	4.46889e+08	3.58969e+08	0.203226	-1.41602	0.231517	-1.38533
486	tr|A7MBI5|A7MBI5_BOVIN	1	8	73987.8	99.7,99.7,99.7,99.7,99.7,99.7,99.7,99.7	GMTTVDDFFQGTK,GMYDGPVFDLTSTPK,GNVVFGEPITASLGTDGTHYWSK,IMLEDGNLHVTQGAGR | Deamidated [N7],NHQSAAEYNIFEGMELR,SAADLISQAR,TLDFDALSVGQR,YGGMFCNVEGAFESK | Carbamidomethyl [C6]	tr|A7MBI5|A7MBI5_BOVIN DPYSL3 protein OS=Bos taurus GN=DPYSL3 PE=1 SV=1	tr|A7MBI5|A7MBI5_BOVIN	1445.647094,1626.75451 : 1626.75823,2435.184663,1710.83477,2007.904884,1030.53689,1320.658464,1694.692046	YGGMFCNVEGAFESK | Carbamidomethyl [C6],GMYDGPVFDLTSTPK,TLDFDALSVGQR	DPYSL3	http://www.uniprot.org/uniprot/A7MBI5	17.6901		6.32183e+08	1.63871e+10	6.06112e+08	1.54118e+10	7.98997e+08	2.19449e+10	1.24793e+10	6.78793e+09	1.95225e+10	1.6028e+09	1.98342e+09	1.52397e+09	1.81509e+09	833193040	1.6509e+09	1.32448e+10	1.90558e+09	3.16476e+09	0.203536	2.34288	0.40185	-1.73642
487	sp|P60661|MYL6_BOVIN	1	5	16930	99.7,99.7,99.7,99.7,99.7	DQGTYEDYVEGLR,HVLVTLGEK,ILYSQCGDVMR | Carbamidomethyl [C6],ILYSQCGDVMR | Carbamidomethyl [C6] Oxidation [M10],VLDFEHFLPMLQTVAK	sp|P60661|MYL6_BOVIN Myosin light polypeptide 6 OS=Bos taurus GN=MYL6 PE=2 SV=2	sp|P60661|MYL6_BOVIN	1543.687198 : 1543.686786,994.579386 : 994.58633,1340.622776,1356.618676 : 1356.615512,1887.006076	HVLVTLGEK,DQGTYEDYVEGLR,ILYSQCGDVMR | Carbamidomethyl [C6]	MYL6	http://www.uniprot.org/uniprot/P60661	32.4503		1.24269e+10	1.52612e+10	8.81202e+09	1.9777e+10	1.76265e+10	1.94386e+10	8.90851e+09	1.13406e+10	2.5232e+10	4.07729e+10	2.20867e+10	1.29264e+10	2.74279e+10	21554655220	2.89109e+10	2.24383e+10	1.74492e+10	2.85019e+10	0.203589	-1.31299	0.414807	-1.18718
488	tr|A5D7G6|A5D7G6_BOVIN	1	1	93216	99.7	FYSLWDTGYAK	tr|A5D7G6|A5D7G6_BOVIN STT3B protein OS=Bos taurus GN=STT3B PE=2 SV=1	tr|A5D7G6|A5D7G6_BOVIN	1349.64	FYSLWDTGYAK	STT3B	http://www.uniprot.org/uniprot/A5D7G6	1.3382		1.90104e+07	0	1.2308e+08	2.71628e+07	1.10568e+08	1.87525e+07	7.56336e+07	106247	2.00233e+07	2.59039e+08	1.27807e+08	9.36828e+07	2.88759e+08	144720512	2.46662e+08	1.12242e+07	1.42597e+08	9.28773e+07	0.204644	-20.3295	0.777296	-1.921
489	tr|F1N2K8|F1N2K8_BOVIN	1	4	200241	99.7,99.7,99.7,99.7	ALQEQHEVLK,EAELEVQHLK,SLPTTTGADPGAQLDSR,VVLQQDPQQAR	tr|F1N2K8|F1N2K8_BOVIN Uncharacterized protein (Fragment) OS=Bos taurus GN=PPL PE=1 SV=1	tr|F1N2K8|F1N2K8_BOVIN	1193.640572,1194.623002 : 1194.626044,1685.821798 : 1685.823522,1280.682466	EAELEVQHLK,VVLQQDPQQAR,ALQEQHEVLK	PPL	http://www.uniprot.org/uniprot/F1N2K8	2.76817		1.06397e+07	8.72951e+08	3.53605e+08	5.79687e+08	1.46433e+08	2.43443e+08	1.96072e+08	2.25682e+07	8.2057e+08	1.13428e+09	5.07851e+08	7.85893e+07	1.16398e+09	1310486850	1.13526e+09	9.30576e+08	4.88998e+08	6.3144e+08	0.204866	-2.43473	0.433309	-1.71576
490	sp|Q56JY0|HIKES_BOVIN	1	1	21652.6	99.7	LAQNPLFWK	sp|Q56JY0|HIKES_BOVIN Protein Hikeshi OS=Bos taurus PE=2 SV=1	sp|Q56JY0|HIKES_BOVIN	1115.61	LAQNPLFWK		http://www.uniprot.org/uniprot/Q56JY0	4.56853		0	1.84372e+08	0	2.86851e+06	3.8388e+08	2.98971e+07	0	5.47173e+06	3.92262e+08	7.19815e+08	5.85892e+08	199173	4.64373e+08	348452352	5.48507e+08	5.16131e+07	1.95649e+07	3.2532e+06	0.204888	-120.197	0.730762	-3.54121
491	tr|F1MYC9|F1MYC9_BOVIN	2	55	274389	99.7,99.7,99.7,99.7,99.7,99.7,99.7,99.7,99.7,99.7,99.7,99.7,99.7,99.7,99.7,99.7,99.7,99.7,99.7,99.7,99.7,99.7,99.7,99.7,99.7,99.7,99.7,99.7,99.7,99.7,99.7,99.7,99.7,99.7,99.7,99.7,99.7,99.7,99.7,99.7,99.7,99.7,99.7,99.7,99.7,99.7,99.7,99.7,99.7,99.7,99.7,99.7,99.7,99.7,99.7	AELFTQSCADLDK | Carbamidomethyl [C8],AFEDEMSGR,AKDEQSAVSMLK,ALVADSHPESER,AQTLPTSVVTITSESSPGK,DGLNEAWADLLELIDTR,DLMLWMEDVIR,DQNTVETLQR,DVSSVELLMNNHQGIK,EAASELLMR,EGEDMIAEEHFGSEK,EGMQLISEKPETEAVVK,EIEELQSQAQALSQEGK,EIGQSVDEVEK,ELEAENYHDIK,ENEVLEAWK,EQWAHLEQLSAIR,ETWLSENQR,EVDDLEQWIAER,EVVAGSHELGQDYEHVTMLQER,FATDGEGYKPCDPQVIR | Carbamidomethyl [C11],FESLEPEMNNQASR,GEQVSQNGLPAEQGSPR,HEAIETDIAAYEER,HE…	tr|F1MYC9|F1MYC9_BOVIN Uncharacterized protein OS=Bos taurus GN=SPTBN1 PE=4 SV=1	tr|F1MKE9|F1MKE9_BOVIN,tr|F1MYC9|F1MYC9_BOVIN	1496.688374 : 1496.684998 : 1496.681384,1040.422574,1305.65785,1309.626663 : 1309.629558,1901.981218,1942.964976,1419.689024,1202.591566,1782.910498,1018.51151 : 1018.514464,1706.707008,1886.960523 : 1886.963133 : 1886.95213,1886.920298 : 1886.914276,1231.592692 : 1231.591182,1359.627506,1116.543806,1579.802604,1161.543016,1501.706046,2526.182592,1951.910064 : 1951.908928,1650.73297 : 1650.728168…	HRPDLIDFDK,LEDLEVIQHR,SGHFEQAIK	SPTBN1	http://www.uniprot.org/uniprot/F1MYC9	30.8506		2.10598e+10	1.78568e+10	2.96818e+10	1.83796e+10	2.08759e+10	2.03301e+10	3.26738e+10	1.88403e+10	2.19517e+10	3.55153e+10	2.01078e+10	2.02705e+10	2.36847e+10	20411236900	2.72574e+10	1.39396e+10	1.92751e+10	1.89844e+10	0.205786	1.15448	0.538123	-1.07072
492	sp|A7MBJ5|CAND1_BOVIN	1	4	136374	99.7,99.7,99.7,99.7	ALTLIAGSPLK,FMATNDLMTELQK,LGTLSALDILIK,SVILEAFSSPSEEVK	sp|A7MBJ5|CAND1_BOVIN Cullin-associated NEDD8-dissociated protein 1 OS=Bos taurus GN=CAND1 PE=2 SV=1	sp|A7MBJ5|CAND1_BOVIN	1082.668982 : 1082.664026,1540.734116,1255.77024,1620.8319	ALTLIAGSPLK,SVILEAFSSPSEEVK,FMATNDLMTELQK	CAND1	http://www.uniprot.org/uniprot/A7MBJ5	4.14634		2.3665e+08	7.76447e+08	7.51467e+08	5.09054e+07	1.05334e+09	1.90853e+07	1.79588e+08	5.35216e+07	1.01518e+09	3.98088e+08	1.05979e+09	0	2.07682e+09	1.10443e+09	1.38654e+09	4.26443e+06	1.54597e+08	969792	0.205978	26.4035	0.435023	-7.26883
493	tr|E1BDM8|E1BDM8_BOVIN	1	1	54376.3	99.7	GPVKPSGGPGGGGTQTQQQMNQLK	tr|E1BDM8|E1BDM8_BOVIN Uncharacterized protein OS=Bos taurus GN=DDX6 PE=1 SV=1	tr|E1BDM8|E1BDM8_BOVIN	2351.17	GPVKPSGGPGGGGTQTQQQMNQLK	DDX6	http://www.uniprot.org/uniprot/E1BDM8	4.96894		0	8.6009e+06	0	8.44835e+07	1.20863e+08	2.5679e+08	0	0	0	0	0	0	0	0	0	1.04997e+07	0	0	0.20638	81.4044	0.20638	81.4044
494	sp|P20456|IMPA1_BOVIN	1	1	30055.3	99.7	LLCLPIHGIR | Carbamidomethyl [C3]	sp|P20456|IMPA1_BOVIN Inositol monophosphatase 1 OS=Bos taurus GN=IMPA1 PE=1 SV=1	sp|P20456|IMPA1_BOVIN	1190.69	LLCLPIHGIR | Carbamidomethyl [C3]	IMPA1	http://www.uniprot.org/uniprot/P20456	3.61011		7.04387e+07	0	0	0	6.08874e+06	0	0	3.0507e+07	0	0	0	1.2441e+08	0	114346752	2.98925e+08	0	1.55897e+08	2.10028e+08	0.209068	-315.588	0.393231	-46.9825
495	tr|F1MDH3|F1MDH3_BOVIN	2	46	270813	99.7,99.7,99.7,99.7,99.7,99.7,99.7,99.7,99.7,99.7,99.7,99.7,99.7,99.7,99.7,99.7,99.7,99.7,99.7,99.7,99.7,99.7,99.7,99.7,99.7,99.7,99.7,99.7,99.7,99.7,99.7,99.7,99.7,99.7,99.7,99.7,99.7,99.7,99.7,99.7,99.7,99.7,99.7,99.7,99.7,99.7	AAGHPGDPESQQR,AAMEPIVISAK,AAMEPIVISAK | Oxidation [M3],ADAEGESDLENSR,AEASQLGHK,AGALQCSPSDAYTK | Carbamidomethyl [C6],ALDGAFTEENR,ALGDLISATK,ASSLIEEAK,ASVPTIQDQASAMQLSQCAK | Carbamidomethyl [C18],AVAEQIPLLVQGVR,AVASAAAALVLK,DDILNGSHPVSFDK | Deamidated [N5],DKAPGQLECETAIAALNSCLR | Carbamidomethyl [C9 C19],DLDQASLAAVSQQLAPR,DPVQLNLLYVQAR,EGAETFADHR,EQGVEEHETLLLR,EVANSTANLVK,EVIQEWNLTNIK,FFYSDQNVDSR,…	tr|F1MDH3|F1MDH3_BOVIN Uncharacterized protein (Fragment) OS=Bos taurus GN=TLN1 PE=1 SV=2	tr|F1MDH3|F1MDH3_BOVIN,tr|F1MQI1|F1MQI1_BOVIN	1348.610586,1128.62385,1144.61626,1391.568042,939.477988,1467.672526 : 1467.663974 : 1467.663116,1221.56163,987.558638,946.49802,2133.019292 : 2133.019468,1491.8771 : 1491.877052 : 1491.874374 : 1491.87686 : 1491.874596,1083.665686 : 1083.664746,1543.712994,2316.130623,1781.927288,1527.832922,1131.493989 : 1131.498812,1551.788571,1144.614116,1485.772154,1376.600312 : 1376.598952,1499.659032,1084.…	EVANSTANLVK,EGAETFADHR,EVIQEWNLTNIK	TLN1	http://www.uniprot.org/uniprot/F1MDH3	23.8431		1.55038e+10	1.63985e+10	1.70649e+10	1.36378e+10	1.34213e+10	1.54106e+10	2.06444e+10	1.20922e+10	1.51061e+10	2.32988e+10	1.16769e+10	1.23924e+10	1.5198e+10	13228395310	2.02016e+10	1.2976e+10	1.68334e+10	1.69092e+10	0.209489	1.12756	0.100395	-1.17414
496	tr|A7YWC6|A7YWC6_BOVIN	1	1	14369.2	99.7	GISLNPEQWSQLK	tr|A7YWC6|A7YWC6_BOVIN SUB1 protein OS=Bos taurus GN=SUB1 PE=2 SV=1	tr|A7YWC6|A7YWC6_BOVIN	1498.777388 : 1498.778112 : 1498.780016	GISLNPEQWSQLK	SUB1	http://www.uniprot.org/uniprot/A7YWC6	10.2362		3.37911e+08	2.39981e+08	1.82889e+08	3.0557e+08	7.34441e+08	1.54713e+09	1.67398e+08	0	7.17713e+08	1.07004e+09	7.93572e+08	2.48095e+08	1.13264e+09	870274750	1.13997e+09	1.254e+09	8.71124e+08	6.54327e+08	0.210125	-20.1142	0.35368	8.95337
497	sp|Q3T149|HSPB1_BOVIN	1	10	22392.9	99.7,99.7,99.7,99.7,99.7,99.7,99.7,99.7,99.7,99.7	ALPAAAIEGPAYNR,AQLGGPEAGK,DGVVEITGK,LFDQAFGLPR,QDEHGYISR,QLSSGVSEIQQTADR,SATQSAEITIPVTFQAR,TKDGVVEITGK,VSLDVNHFAPEELTVK,VSLDVNHFAPEELTVK | Deamidated [N6]	sp|Q3T149|HSPB1_BOVIN Heat shock protein beta-1 OS=Bos taurus GN=HSPB1 PE=2 SV=1	sp|Q3T149|HSPB1_BOVIN	1412.742662,926.48356,916.486636,1162.612458,1103.500944,1617.79296 : 1617.796166,1818.943468 : 1818.944394,1145.629478,1796.929734 : 1796.929062 : 1796.92889 : 1796.93027,1797.914565 : 1797.917154	LFDQAFGLPR,VSLDVNHFAPEELTVK,ALPAAAIEGPAYNR	HSPB1	http://www.uniprot.org/uniprot/Q3T149	50.7463		1.11386e+11	1.15664e+11	6.51925e+10	1.34593e+11	1.39614e+11	1.74791e+11	7.07659e+10	5.98276e+10	1.47321e+11	2.59955e+11	1.14256e+11	1.10642e+11	2.68644e+11	133199214300	2.15402e+11	1.95003e+11	1.31583e+11	1.25438e+11	0.210579	-1.32458	0.979425	1.00564
498	tr|F1MKS3|F1MKS3_BOVIN	1	2	28673.1	99.7,99.7	DLAPTWEDLSK,VDCTQHYELCSGNQVR | Carbamidomethyl [C3 C10]	tr|F1MKS3|F1MKS3_BOVIN Uncharacterized protein (Fragment) OS=Bos taurus GN=TXNDC5 PE=1 SV=2	tr|F1MKS3|F1MKS3_BOVIN	1273.61882,1964.848196	DLAPTWEDLSK,VDCTQHYELCSGNQVR | Carbamidomethyl [C3 C10]	TXNDC5	http://www.uniprot.org/uniprot/F1MKS3	10.5058		9.79697e+08	7.31878e+07	4.95692e+08	7.20869e+07	9.93383e+08	2.64656e+08	6.89673e+08	0	9.95916e+08	1.57793e+09	1.07583e+09	5.98256e+08	2.01342e+09	1123577730	1.44711e+09	2.20385e+08	1.02044e+09	8.89132e+08	0.210643	-22.641	0.386121	8.39242
499	sp|P79132|CAV1_BOVIN	1	7	20594.6	99.7,99.7,99.7,99.7,99.7,99.7,99.7	AMAEEMNEK,AMAEEMNEK | Deamidated [N7],EIDLVNRDPK,EQGNIYKPNNK,EQGNIYKPNNK | Deamidated [N9 N10],IDFEDVIAEPEGTHSFDGIWK,YVDSEGHLYTVPIR	sp|P79132|CAV1_BOVIN Caveolin-1 OS=Bos taurus GN=CAV1 PE=2 SV=1	sp|P79132|CAV1_BOVIN	1051.430214 : 1051.431456,1052.414374 : 1052.414022,1197.63486,1303.65188,1305.620608,2404.125,1647.830331 : 1647.8235 : 1647.822315	YVDSEGHLYTVPIR,AMAEEMNEK,EIDLVNRDPK	CAV1	http://www.uniprot.org/uniprot/P79132	36.5169		4.57201e+10	4.39093e+10	5.52346e+10	6.44022e+10	4.005e+10	4.42036e+10	3.78543e+10	2.66734e+10	5.24286e+10	1.30405e+11	3.6643e+10	2.63206e+10	5.49538e+10	38863425600	6.52689e+10	3.09749e+10	3.79817e+10	3.42097e+10	0.212378	1.28358	0.753448	-1.06311
500	tr|E1BI82|E1BI82_BOVIN	1	1	69148.6	99.7	MLFNQQELFGR	tr|E1BI82|E1BI82_BOVIN Uncharacterized protein OS=Bos taurus GN=LOC525947 PE=4 SV=2	tr|E1BI82|E1BI82_BOVIN	1381.69	MLFNQQELFGR	LOC525947	http://www.uniprot.org/uniprot/E1BI82	1.76849		3.93825e+08	2.44814e+08	0	1.5967e+08	4.69086e+08	1.12383e+08	0	1.05655e+08	9.02172e+08	5.40855e+08	1.83035e+08	1.53578e+08	6.16272e+08	253203984	3.43208e+08	3.35996e+08	7.31088e+08	7.84239e+08	0.212646	-66.4266	0.908968	1.45369
501	sp|Q148F8|HSPB6_BOVIN	1	1	17468.7	99.7	VVGDHVEVHAR	sp|Q148F8|HSPB6_BOVIN Heat shock protein beta-6 OS=Bos taurus GN=HSPB6 PE=2 SV=1	sp|Q148F8|HSPB6_BOVIN	1216.63	VVGDHVEVHAR	HSPB6	http://www.uniprot.org/uniprot/Q148F8	6.70732		3.58661e+08	2.08252e+08	1.19164e+08	1.00675e+08	2.68933e+08	2.42203e+08	1.97463e+08	0	3.14368e+08	7.57758e+08	4.66591e+08	1.14741e+08	6.89161e+08	503426496	8.43206e+08	3.44292e+08	4.31569e+08	7.08003e+08	0.212708	-18.6172	0.405448	6.82807
502	sp|P31754|UMPS_BOVIN	1	2	52228.7	99.7,99.7	GIIASANQLEAAK,HEFLIFEDR	sp|P31754|UMPS_BOVIN Uridine 5'-monophosphate synthase OS=Bos taurus GN=UMPS PE=2 SV=1	sp|P31754|UMPS_BOVIN	1284.704288,1204.584988	GIIASANQLEAAK,HEFLIFEDR	UMPS	http://www.uniprot.org/uniprot/P31754	4.58333		5.88702e+08	4.13068e+08	1.14977e+09	1.88779e+08	4.14915e+08	2.44615e+08	1.03548e+09	8.41078e+08	5.4154e+08	3.88384e+08	1.72518e+08	5.86041e+08	3.63182e+08	397876480	6.1073e+08	1.75512e+08	5.75254e+08	4.38467e+08	0.213513	1.42764	0.259367	-1.3787
503	tr|G3MYZ3|G3MYZ3_BOVIN	1	1	69561.1	99.7	QLTSLLEDVSSK	tr|G3MYZ3|G3MYZ3_BOVIN Uncharacterized protein OS=Bos taurus GN=AFM PE=4 SV=1	tr|G3MYZ3|G3MYZ3_BOVIN	1318.7	QLTSLLEDVSSK	AFM	http://www.uniprot.org/uniprot/G3MYZ3	1.98675		0	2.24146e+08	2.96681e+08	7.11389e+07	1.01123e+08	1.68045e+08	0	1.3806e+07	5.56519e+07	3.05176e+08	3.44619e+08	1.27707e+08	1.86797e+08	229040512	4.41488e+08	1.71833e+08	3.03546e+08	531622	0.21371	-58.5106	0.61632	4.95695
504	sp|Q1JP75|DCXR_BOVIN	1	1	25649.4	99.7	AVIQVSQIVAR	sp|Q1JP75|DCXR_BOVIN L-xylulose reductase OS=Bos taurus GN=DCXR PE=2 SV=1	sp|Q1JP75|DCXR_BOVIN	1182.70887 : 1182.70801	AVIQVSQIVAR	DCXR	http://www.uniprot.org/uniprot/Q1JP75	4.5082		2.39244e+08	3.49932e+08	1.75643e+08	3.22274e+08	5.32454e+08	7.24403e+08	1.23667e+08	4.30244e+06	9.87442e+08	5.24836e+08	3.42784e+08	2.24965e+08	1.46255e+09	496063104	7.27395e+08	5.20873e+08	5.55648e+08	1.91896e+08	0.21376	-2.21483	0.403068	1.69284
505	tr|F1MF97|F1MF97_BOVIN	1	19	142643	99.7,99.7,99.7,99.7,99.7,99.7,99.7,99.7,99.7,99.7,99.7,99.7,99.7,99.7,99.7,99.7,99.7,99.7,99.7	ALFHTDLVNPR,CHPATGVDYTCECASGYQGDGR | Carbamidomethyl [C1 C11 C13],CIHHGDGSFSCACLPGYAGDGHR | Carbamidomethyl [C1 C11 C13],CTDVDECSENR | Carbamidomethyl [C1 C7],DTGQFTDEYLPEQR,ELYHYADSAVTSTSTR,ESLLEHYGGTPR,ESYNVQLQLPAR,HWAVPVTQQLNVDR,ITQTAEGLDPENYLSIK,KLECILPDGTGR | Carbamidomethyl [C4],LECILPDGTGR | Carbamidomethyl [C3],LLCWADAGTK | Carbamidomethyl [C3],NCVDVNECATGFHR | Carbamidomethyl [C2 C8],QGP…	tr|F1MF97|F1MF97_BOVIN Uncharacterized protein OS=Bos taurus GN=NID2 PE=4 SV=2	tr|F1MF97|F1MF97_BOVIN	1281.682677,2459.949705 : 2459.954064 : 2459.950347,2530.031628 : 2530.028956,1383.505044,1697.752088 : 1697.75325,1799.833312,1357.660215 : 1357.659528 : 1357.670158,1416.733812,1661.863446 : 1661.863803 : 1661.86254 : 1661.859502 : 1661.862768 : 1661.861526,1890.960512 : 1890.958086,1357.691642,1229.60574 : 1229.611476,1133.555896,1677.695034 : 1677.695886 : 1677.700764,1670.81821,1543.582266 :…	ESLLEHYGGTPR,HWAVPVTQQLNVDR,ALFHTDLVNPR	NID2	http://www.uniprot.org/uniprot/F1MF97	19.647		3.45755e+10	2.44748e+10	1.29136e+10	4.11085e+10	2.47582e+10	4.23399e+10	1.05551e+10	2.05171e+10	3.77624e+10	6.88919e+10	3.39102e+10	3.24673e+10	4.56708e+10	33312289300	4.68187e+10	4.3965e+10	3.5719e+10	3.12055e+10	0.214284	-1.3499	0.993247	-1.00199
506	tr|Q3ZCD3|Q3ZCD3_BOVIN	1	1	13720.6	99.7	VSEGGPAEIAGLQIGDK	tr|Q3ZCD3|Q3ZCD3_BOVIN Tax1 (Human T-cell leukemia virus type I) binding protein 3 OS=Bos taurus GN=TAX1BP3 PE=1 SV=1	tr|Q3ZCD3|Q3ZCD3_BOVIN	1639.84	VSEGGPAEIAGLQIGDK	TAX1BP3	http://www.uniprot.org/uniprot/Q3ZCD3	13.7097		9.61543e+08	1.03918e+09	4.50812e+08	1.1953e+09	7.2261e+08	8.38164e+08	5.15347e+08	6.02097e+08	1.6126e+09	1.71716e+09	9.09027e+08	1.0171e+09	1.26231e+09	1365163260	1.81468e+09	7.691e+08	1.19932e+09	1.40649e+09	0.214293	-1.29026	0.412669	-1.17987
507	sp|Q3SZV3|EF1G_BOVIN	2	2	50377.7	99.7,99.7	EYFCWEGAFQHVGK | Carbamidomethyl [C4],ILGLLDAHLK	sp|Q3SZV3|EF1G_BOVIN Elongation factor 1-gamma OS=Bos taurus GN=EEF1G PE=2 SV=1	sp|Q3SZV3|EF1G_BOVIN,tr|F1MG05|F1MG05_BOVIN	1756.766781,1091.670939	EYFCWEGAFQHVGK | Carbamidomethyl [C4],ILGLLDAHLK	EEF1G	http://www.uniprot.org/uniprot/Q3SZV3	5.45455		3.64511e+08	3.66276e+08	0	1.08696e+09	3.15268e+08	2.03078e+09	0	1.22516e+08	6.07754e+08	5.52673e+08	3.09431e+08	3.36588e+08	8.35614e+08	410755712	6.09849e+08	2.31364e+09	5.23671e+08	3.45986e+08	0.214345	-72.3761	0.792489	2.41749
508	tr|A5PJ69|A5PJ69_BOVIN	1	3	51987.8	99.7,99.7,99.7	EEDSPWLLAEGQQLSR,LILVDYILFK,QLQESLSHNPELGLAQGSFAFIHK	tr|A5PJ69|A5PJ69_BOVIN SERPINA10 protein OS=Bos taurus GN=SERPINA10 PE=2 SV=1	tr|A5PJ69|A5PJ69_BOVIN	1856.893182,1235.752422,2650.344436	EEDSPWLLAEGQQLSR,LILVDYILFK,QLQESLSHNPELGLAQGSFAFIHK	SERPINA10	http://www.uniprot.org/uniprot/A5PJ69	11.0619		7.06146e+08	2.41301e+08	4.06282e+08	3.04545e+08	9.83225e+08	5.87209e+07	1.94887e+08	7.53604e+07	3.54506e+08	8.99888e+08	4.04148e+08	8.11163e+08	3.32863e+08	8.72976e+08	5.44704e+08	3.05561e+08	7.73976e+08	3.07103e+08	0.214702	-1.68858	0.848365	1.08168
509	tr|A6QPG6|A6QPG6_BOVIN	1	1	49165.8	99.7	TPLSPEELGLPFHSDGK	tr|A6QPG6|A6QPG6_BOVIN LANCL2 protein OS=Bos taurus GN=LANCL2 PE=2 SV=1	tr|A6QPG6|A6QPG6_BOVIN	1822.908306 : 1822.910691	TPLSPEELGLPFHSDGK	LANCL2	http://www.uniprot.org/uniprot/A6QPG6	3.9261		6.22442e+08	2.85863e+08	0	8.02304e+08	7.68211e+08	4.66792e+08	0	4.22283e+08	5.0937e+08	1.43439e+09	1.00921e+09	4.88859e+08	8.00432e+08	510026752	1.09195e+09	3.61426e+08	6.45637e+08	6.88642e+08	0.214767	-74.874	0.801886	2.33797
510	sp|Q56JX3|RL31_BOVIN	1	1	14462.8	99.7	SAINEVVTR	sp|Q56JX3|RL31_BOVIN 60S ribosomal protein L31 OS=Bos taurus GN=RPL31 PE=2 SV=1	sp|Q56JX3|RL31_BOVIN	987.536	SAINEVVTR	RPL31	http://www.uniprot.org/uniprot/Q56JX3	7.2		1.30851e+09	8.55528e+08	4.18117e+07	1.26432e+09	1.46089e+09	2.13863e+09	1.30273e+09	1.42654e+08	1.50263e+09	2.44772e+09	1.53992e+09	8.70066e+08	2.10621e+09	2085699070	3.5153e+09	1.15745e+09	1.90962e+09	1.55936e+09	0.214858	-1.98198	0.651315	-1.27527
511	sp|Q29465|SYYC_BOVIN	2	1	59148.9	99.7	AMLESIGVPLEK	sp|Q29465|SYYC_BOVIN Tyrosine--tRNA ligase, cytoplasmic OS=Bos taurus GN=YARS PE=2 SV=4	sp|Q29465|SYYC_BOVIN,tr|F1MHM5|F1MHM5_BOVIN	1285.7	AMLESIGVPLEK	YARS	http://www.uniprot.org/uniprot/Q29465	2.27273		3.59424e+08	4.31673e+07	1.18509e+07	0	4.74766e+08	5.08607e+07	7.24006e+06	6.34277e+07	0	4.93586e+08	8.08351e+07	4.79333e+07	3.11357e+07	310392064	4.56308e+08	2.64971e+08	5.82506e+07	3.51992e+07	0.21491	-51.5425	0.915246	1.38938
512	tr|E1B761|E1B761_BOVIN	1	1	67491.2	99.7	LLFQGLAQIHPR	tr|E1B761|E1B761_BOVIN Uncharacterized protein OS=Bos taurus GN=LOC525820 PE=4 SV=2	tr|E1B761|E1B761_BOVIN	1391.8	LLFQGLAQIHPR	LOC525820	http://www.uniprot.org/uniprot/E1B761	1.92		0	1.29489e+07	0	3.46543e+06	0	7.9566e+06	5.95888e+07	0	5.51347e+06	1.32724e+06	0	0	1.04068e+07	0	0	8.06422e+07	0	0	0.215216	215.01	0.78976	-3.07836
513	sp|Q2NL01|GPX8_BOVIN	1	1	23983	99.7	NNFGVTFPIFHK	sp|Q2NL01|GPX8_BOVIN Probable glutathione peroxidase 8 OS=Bos taurus GN=GPX8 PE=2 SV=1	sp|Q2NL01|GPX8_BOVIN	1419.73	NNFGVTFPIFHK	GPX8	http://www.uniprot.org/uniprot/Q2NL01	5.74163		0	0	0	0	3.44044e+06	0	0	0	9.08824e+07	0	0	0	0	0	0	0	0	0	0.215744	34.636	0.71033	-2.81898
514	sp|A6QLJ8|PTER_BOVIN	1	1	39097.5	99.7	GGGALVENTTTGLSR	sp|A6QLJ8|PTER_BOVIN Phosphotriesterase-related protein OS=Bos taurus GN=PTER PE=2 SV=1	sp|A6QLJ8|PTER_BOVIN	1431.74	GGGALVENTTTGLSR	PTER	http://www.uniprot.org/uniprot/A6QLJ8	4.29799		1.75387e+07	1.98479e+07	0	1.14944e+08	0	2.04863e+08	0	3.97659e+07	1.24613e+08	0	0	0	1.00429e+07	0	0	1.58348e+08	0	0	0.216202	355.701	0.633075	9.14681
515	sp|Q3SZD1|PEX19_BOVIN	1	1	32667	99.7	VGSDATSQQEFTSCLK | Carbamidomethyl [C14]	sp|Q3SZD1|PEX19_BOVIN Peroxisomal biogenesis factor 19 OS=Bos taurus GN=PEX19 PE=2 SV=1	sp|Q3SZD1|PEX19_BOVIN	1756.8	VGSDATSQQEFTSCLK | Carbamidomethyl [C14]	PEX19	http://www.uniprot.org/uniprot/Q3SZD1	5.35117		0	0	0	125424	0	3.73829e+07	1.90857e+07	0	8.98105e+06	0	0	0	0	0	0	3.38431e+07	0	0	0.216613	120.845	0.374458	-29.9419
516	tr|A6QLZ0|A6QLZ0_BOVIN	1	4	27645.9	99.7,99.7,99.7,99.7	GNDVAFHFNPR,IQVLVEPDHFK,MLITILGTVKPNANR,VAVNDAHLLQYNHR	tr|A6QLZ0|A6QLZ0_BOVIN Galectin OS=Bos taurus GN=LGALS3 PE=1 SV=1	tr|A6QLZ0|A6QLZ0_BOVIN	1272.597632,1323.718812 : 1323.716438,1639.941165 : 1639.94178 : 1639.936023 : 1639.93638,1648.846492 : 1648.842102	IQVLVEPDHFK,GNDVAFHFNPR,VAVNDAHLLQYNHR	LGALS3	http://www.uniprot.org/uniprot/A6QLZ0	19.2453		7.99079e+09	9.00767e+09	1.34151e+10	1.36591e+10	1.08883e+10	8.15279e+09	9.28538e+09	5.06827e+09	1.05068e+10	1.67931e+10	1.64437e+10	7.53534e+09	1.92225e+10	18866783490	2.16001e+10	5.95925e+09	1.10441e+10	1.16574e+10	0.218132	-1.30831	0.752492	1.06933
517	sp|Q5GJ77|GPAT1_BOVIN	2	1	93143.3	99.7	ALLHGHIVELLR	sp|Q5GJ77|GPAT1_BOVIN Glycerol-3-phosphate acyltransferase 1, mitochondrial OS=Bos taurus GN=GPAM PE=2 SV=1	sp|Q5GJ77|GPAT1_BOVIN,tr|F1MDT6|F1MDT6_BOVIN	1369.82	ALLHGHIVELLR	GPAM	http://www.uniprot.org/uniprot/Q5GJ77	1.45455		7.30865e+07	173703	0	27273.6	1.46842e+08	0	0	6.0116e+07	0	2.87241e+08	1.25935e+08	1.93831e+08	4.43675e+08	108417536	1.27397e+08	0	1.81092e+08	0	0.218221	-275.684	0.346229	70.0094
518	sp|P00727|AMPL_BOVIN	2	9	56288.9	99.7,99.7,99.7,99.7,99.7,99.7,99.7,99.7,99.7	EEDEPQFTSAGENFNK,EKEEDEPQFTSAGENFNK,FAEIVEENLK,GITFDSGGISIK,GSEEPPVFLEIHYK,QVIDCQLADVNNIGK | Carbamidomethyl [C5],TAGIDEQENWHEGK,TIQVDNTDAEGR,WAHLDIAGVMTNK	sp|P00727|AMPL_BOVIN Cytosol aminopeptidase OS=Bos taurus GN=LAP3 PE=1 SV=3	sp|P00727|AMPL_BOVIN,tr|G3N0I4|G3N0I4_BOVIN	1840.760174,2097.911832 : 2097.91142,1190.620792,1193.626118,1643.817174,1685.83995 : 1685.837502 : 1685.84123 : 1685.84201,1612.707942,1317.617502 : 1317.6143,1454.734134	GITFDSGGISIK,GSEEPPVFLEIHYK,TIQVDNTDAEGR	LAP3	http://www.uniprot.org/uniprot/P00727	20.8092		2.25832e+09	2.77671e+09	1.51511e+09	2.14569e+09	4.26404e+09	8.1864e+09	2.83861e+09	1.29116e+09	3.85302e+09	4.29509e+09	3.56643e+09	2.88835e+09	8.84294e+09	3252922490	6.3514e+09	3.90335e+09	2.72603e+09	2.71828e+09	0.218326	-1.39212	0.576354	1.15816
519	sp|Q29RQ1|CO7_BOVIN	2	2	93089.5	99.7,99.7	DGFVQDEGATFPVGK,DGFVQDEGATFPVGK | Deamidated [Q5]	sp|Q29RQ1|CO7_BOVIN Complement component C7 OS=Bos taurus GN=C7 PE=2 SV=1	sp|Q29RQ1|CO7_BOVIN,tr|F1N045|F1N045_BOVIN	1565.726416 : 1565.740386,1566.71457	DGFVQDEGATFPVGK,DGFVQDEGATFPVGK | Deamidated [Q5]	C7	http://www.uniprot.org/uniprot/Q29RQ1	1.77936		2.12694e+08	4.19051e+08	4.95178e+07	5.12807e+08	1.045e+08	3.75676e+08	5.95374e+07	7.14579e+07	4.24861e+08	1.33395e+07	2.49356e+08	4.42951e+08	3.50277e+08	40221588	8.72415e+07	3.81853e+08	2.53933e+08	2.39632e+08	0.218377	-1.86451	0.0692578	2.58866
520	sp|Q17QJ1|ACSF2_BOVIN	2	2	68200.4	99.7,99.7	AASGLLSIGLR,GGVIAGSPAPPELIR	sp|Q17QJ1|ACSF2_BOVIN Acyl-CoA synthetase family member 2, mitochondrial OS=Bos taurus GN=ACSF2 PE=2 SV=1	sp|Q17QJ1|ACSF2_BOVIN,tr|G1K208|G1K208_BOVIN	1056.62664,1432.801658 : 1432.803662	AASGLLSIGLR,GGVIAGSPAPPELIR	ACSF2	http://www.uniprot.org/uniprot/Q17QJ1	4.22764		1.2915e+09	8.43461e+08	2.24674e+08	7.0761e+08	1.29231e+09	1.34598e+09	4.54569e+08	4.10708e+08	1.19047e+09	1.05991e+09	7.14411e+08	1.0048e+09	1.22158e+09	1077063874	2.05874e+09	9.10628e+08	8.9808e+08	1.12986e+09	0.218997	-1.39172	0.960673	-1.01298
521	sp|Q0VCY7|SRSF1_BOVIN	1	4	27744.3	99.7,99.7,99.7,99.7	DAEDAVYGR,DGTGVVEFVR,EAGDVCYADVYR | Carbamidomethyl [C6],SHEGETAYIR	sp|Q0VCY7|SRSF1_BOVIN Serine/arginine-rich splicing factor 1 OS=Bos taurus GN=SRSF1 PE=2 SV=1	sp|Q0VCY7|SRSF1_BOVIN	994.445466,1077.54456 : 1077.540568,1416.60902,1161.535158	DAEDAVYGR,SHEGETAYIR,DGTGVVEFVR	SRSF1	http://www.uniprot.org/uniprot/Q0VCY7	16.5323		3.08311e+09	2.73873e+09	3.04754e+09	1.95122e+09	3.31139e+09	3.59932e+09	2.85104e+09	1.20436e+09	4.42791e+09	5.74076e+09	3.57805e+09	2.06214e+09	5.17936e+09	4441716870	6.01362e+09	3.54366e+09	3.64862e+09	4.5296e+09	0.219064	-1.2856	0.443128	-1.1666
522	tr|G5E5L8|G5E5L8_BOVIN	1	1	15786.3	99.7	TSQLLLTGAHGAVPPAYEVLK	tr|G5E5L8|G5E5L8_BOVIN Uncharacterized protein OS=Bos taurus GN=LOC786073 PE=4 SV=1	tr|G5E5L8|G5E5L8_BOVIN	2164.19	TSQLLLTGAHGAVPPAYEVLK	LOC786073	http://www.uniprot.org/uniprot/G5E5L8	14.3836		0	0	2.78191e+07	0	0	0	1.77696e+08	0	0	0	0	0	0	0	0	0	0	0	0.219306	44.8303	0.753763	-2.57542
523	tr|A6QQR5|A6QQR5_BOVIN	1	3	44790.8	99.7,99.7,99.7	FFLSAGLIDK,LEDPHVDIIR,SGDTLLLLHHGDFSAEEVFR	tr|A6QQR5|A6QQR5_BOVIN TMEM43 protein OS=Bos taurus GN=TMEM43 PE=1 SV=1	tr|A6QQR5|A6QQR5_BOVIN	1109.613004 : 1109.6124 : 1109.612628,1205.640627,2242.102503	FFLSAGLIDK,LEDPHVDIIR,SGDTLLLLHHGDFSAEEVFR	TMEM43	http://www.uniprot.org/uniprot/A6QQR5	10		3.7212e+09	4.64619e+09	6.49562e+09	4.48945e+09	3.22404e+09	4.68542e+09	3.90567e+09	5.1594e+09	4.29049e+09	7.20716e+09	4.51595e+09	2.47253e+09	5.18757e+09	3696850504	7.72175e+09	1.65317e+09	3.86338e+09	3.11514e+09	0.219312	1.26928	0.927463	-1.01734
524	tr|F1MC75|F1MC75_BOVIN	1	1	37508	99.7	LNVAEVTQSEIGQK	tr|F1MC75|F1MC75_BOVIN Uncharacterized protein (Fragment) OS=Bos taurus GN=PARVB PE=4 SV=1	tr|F1MC75|F1MC75_BOVIN	1514.78	LNVAEVTQSEIGQK	PARVB	http://www.uniprot.org/uniprot/F1MC75	4.28135		0	8.37031e+06	0	4.32896e+07	0	0	0	6.51655e+07	2.24558e+07	0	1.55014e+06	0	0	0	0	0	0	0	0.219686	119.454	0.832044	2.23522
525	sp|Q05B78|ZFY21_BOVIN	2	1	27996.7	99.7	FLLLDGDGDGDGHR	sp|Q05B78|ZFY21_BOVIN Zinc finger FYVE domain-containing protein 21 OS=Bos taurus GN=ZFYVE21 PE=2 SV=1	sp|Q05B78|ZFY21_BOVIN,tr|F1MHW4|F1MHW4_BOVIN	1485.683739 : 1485.683241	FLLLDGDGDGDGHR	ZFYVE21	http://www.uniprot.org/uniprot/Q05B78	5.51181		2.83104e+07	1.4683e+08	2.69518e+07	1.30249e+08	1.65477e+08	2.87653e+08	6.98836e+07	1.7488e+08	1.05209e+08	2.16983e+08	1.76829e+08	2.59736e+08	2.17565e+08	115657128	1.51511e+08	1.50738e+08	1.1983e+08	1.03483e+08	0.219924	-1.49841	0.740538	1.11224
526	sp|P31976|EZRI_BOVIN	1	2	68759.8	99.7,99.7	SQEQLATELAEYTAK,SQEQLATELAEYTAK | Deamidated [Q2 Q4]	sp|P31976|EZRI_BOVIN Ezrin OS=Bos taurus GN=EZR PE=1 SV=2	sp|P31976|EZRI_BOVIN	1680.829528,1682.797554	SQEQLATELAEYTAK,SQEQLATELAEYTAK | Deamidated [Q2 Q4]	EZR	http://www.uniprot.org/uniprot/P31976	2.58176		5.25887e+08	1.56189e+09	1.37753e+09	2.04523e+09	6.93246e+08	1.40028e+09	6.88655e+08	5.55167e+08	2.60798e+09	1.31424e+09	5.9776e+08	5.01931e+08	1.10889e+09	831719870	1.04996e+09	1.63956e+09	7.18865e+08	6.74454e+08	0.220155	1.37872	0.657728	-1.11993
527	sp|Q3SZJ0|ARLY_BOVIN	2	1	52742.6	99.7	VAEEWAQGTFK	sp|Q3SZJ0|ARLY_BOVIN Argininosuccinate lyase OS=Bos taurus GN=ASL PE=2 SV=1	sp|Q3SZJ0|ARLY_BOVIN,tr|F1MTV7|F1MTV7_BOVIN	1264.61	VAEEWAQGTFK	ASL	http://www.uniprot.org/uniprot/Q3SZJ0	2.32558		0	0	0	0	0	1.5904e+07	0	0	0	6.67772e+07	0	0	0	0	0	0	0	0	0.220184	37.862	0.763097	-2.38755
528	tr|Q1RMX7|Q1RMX7_BOVIN	1	1	40217.1	99.7	VGSGDTNNFPYLEK	tr|Q1RMX7|Q1RMX7_BOVIN N-acetylneuraminic acid synthase OS=Bos taurus GN=NANS PE=1 SV=1	tr|Q1RMX7|Q1RMX7_BOVIN	1539.72	VGSGDTNNFPYLEK	NANS	http://www.uniprot.org/uniprot/Q1RMX7	3.89972		2.3352e+08	1.72022e+08	1.03763e+07	1.11924e+08	1.82056e+08	3.79325e+08	8.51959e+07	3.41101e+07	2.62026e+08	4.07848e+08	1.72337e+08	2.07538e+08	3.32219e+08	176642096	3.89437e+08	3.00185e+08	1.43037e+08	2.30895e+08	0.220345	-1.81414	0.909235	-1.05537
529	tr|E1BJN3|E1BJN3_BOVIN	1	1	70070.9	99.7	EALAIVFFGK	tr|E1BJN3|E1BJN3_BOVIN Amine oxidase OS=Bos taurus PE=3 SV=1	tr|E1BJN3|E1BJN3_BOVIN	1093.62	EALAIVFFGK		http://www.uniprot.org/uniprot/E1BJN3	1.59236		8.79758e+06	0	0	0	2.0354e+07	1.07859e+07	0	0	1.34296e+07	407664	1.30102e+07	1.25091e+07	4.33678e+06	0	5.99221e+06	1.72958e+07	1.386e+07	0	0.220407	-167.645	0.389325	34.7198
530	tr|A3KN04|A3KN04_BOVIN	1	5	68351.5	99.7,99.7,99.7,99.7,99.7	ALTSGLALLQSR,GEDEEENNLEVR,NIQVDSPYEISR,TILPAAAQDVYYR,TVDLSSHLAK	tr|A3KN04|A3KN04_BOVIN Dolichyl-diphosphooligosaccharide--protein glycosyltransferase subunit 1 OS=Bos taurus GN=RPN1 PE=1 SV=1	tr|A3KN04|A3KN04_BOVIN	1228.710946 : 1228.709576 : 1228.70526 : 1228.712286,1431.614742,1419.699026,1479.775274,1069.576418	ALTSGLALLQSR,TVDLSSHLAK,GEDEEENNLEVR	RPN1	http://www.uniprot.org/uniprot/A3KN04	9.68801		3.40843e+09	2.26732e+09	1.30129e+09	2.36218e+09	4.61223e+09	4.20185e+09	1.63388e+09	1.22225e+09	5.86165e+09	7.49798e+09	3.23381e+09	2.90177e+09	5.97377e+09	4408670920	6.63755e+09	3.73432e+09	4.42763e+09	3.35971e+09	0.220576	-1.40506	0.66681	-1.12371
531	sp|Q28851|ATPK_BOVIN	1	1	10297.1	99.7	LGELPSWILMR	sp|Q28851|ATPK_BOVIN ATP synthase subunit f, mitochondrial OS=Bos taurus GN=ATP5J2 PE=1 SV=3	sp|Q28851|ATPK_BOVIN	1313.73	LGELPSWILMR	ATP5J2	http://www.uniprot.org/uniprot/Q28851	12.5		1.33609e+09	1.35474e+09	1.04737e+09	1.0329e+09	1.57918e+09	1.69426e+09	5.75835e+08	7.53903e+08	1.3545e+09	1.44703e+09	1.16744e+09	1.12505e+09	1.48518e+09	1188946300	1.26588e+09	1.71302e+09	1.34877e+09	1.56457e+09	0.220702	-1.17695	0.443742	1.10536
532	sp|Q32PD5|RS19_BOVIN	1	4	16060.4	99.7,99.7,99.7,99.7	DVNQQEFVR,ELAPYDENWFYTR | Deamidated [N8],IAGQVAAANK,VLQALEGLK	sp|Q32PD5|RS19_BOVIN 40S ribosomal protein S19 OS=Bos taurus GN=RPS19 PE=2 SV=3	sp|Q32PD5|RS19_BOVIN	1133.547762,1703.757006,941.529852,969.585168	VLQALEGLK,ELAPYDENWFYTR | Deamidated [N8],DVNQQEFVR	RPS19	http://www.uniprot.org/uniprot/Q32PD5	28.2759		2.18578e+09	4.49899e+09	4.42032e+08	2.11729e+09	3.91668e+09	5.79958e+09	8.98963e+08	5.25709e+08	5.22556e+09	5.28629e+09	4.46092e+09	1.73795e+09	6.38733e+09	3181127300	4.36385e+09	4.34189e+09	2.93504e+09	3.19362e+09	0.220975	-1.67818	0.732727	1.15119
533	sp|Q9MZ08|BCAM_BOVIN	1	1	68002.2	99.7	LVLPEAQVGDER	sp|Q9MZ08|BCAM_BOVIN Basal cell adhesion molecule OS=Bos taurus GN=BCAM PE=2 SV=2	sp|Q9MZ08|BCAM_BOVIN	1324.69	LVLPEAQVGDER	BCAM	http://www.uniprot.org/uniprot/Q9MZ08	1.91083		0	2.91973e+08	6.52829e+08	6.47377e+08	3.30911e+08	8.48199e+08	1.08226e+09	0	0	3.23263e+08	4.93896e+07	2.58538e+07	2.5645e+08	110672200	1.31864e+07	7.40184e+08	3.97045e+07	2.00882e+07	0.221707	-98.0493	0.364011	28.9049
534	tr|Q08E34|Q08E34_BOVIN	1	1	67568.3	99.7	QAYTGNNSSQIQAAMK	tr|Q08E34|Q08E34_BOVIN Translocase of outer mitochondrial membrane 70 OS=Bos taurus GN=TOMM70A PE=2 SV=1	tr|Q08E34|Q08E34_BOVIN	1710.78	QAYTGNNSSQIQAAMK	TOMM70A	http://www.uniprot.org/uniprot/Q08E34	2.62726		0	0	0	1.88169e+07	0	0	0	0	0	4.43461e+07	0	0	0	0	0	0	0	0	0.22176	36.4812	0.778887	-2.23689
535	tr|A4IFT6|A4IFT6_BOVIN	1	1	25335.5	99.7	SVIDYQTHFR	tr|A4IFT6|A4IFT6_BOVIN TMED7 protein OS=Bos taurus GN=TMED7 PE=2 SV=1	tr|A4IFT6|A4IFT6_BOVIN	1264.62	SVIDYQTHFR	TMED7	http://www.uniprot.org/uniprot/A4IFT6	4.44444		7.57431e+08	5.53543e+08	0	4.49382e+08	5.78051e+08	9.37139e+08	0	2.25833e+08	1.05181e+09	8.57079e+08	5.24506e+08	4.76202e+08	8.53614e+08	608614910	8.41e+08	6.85253e+08	7.51291e+08	4.98632e+08	0.221873	-69.8219	0.809108	2.26511
536	sp|P81187|CFAB_BOVIN	1	14	85365.7	99.7,99.7,99.7,99.7,99.7,99.7,99.7,99.7,99.7,99.7,99.7,99.7,99.7,99.7	ALLEVYNMMSR,DIEALFVSESK,FLCTGGVDPYADPNTCK | Carbamidomethyl [C3 C16],GDSGGPLIIHK,LQNEDLGFL,SSEADWVTDQLNQINYADHK,STGSWSTLQTQDR,STTCQQQMQELLPAK | Carbamidomethyl [C4],STTCQQQMQELLPAK | Carbamidomethyl [C4] Oxidation [M8],TLGLCGMVWEHK | Carbamidomethyl [C5],VASYGVKPK,WDGETAICDDGATYCPNPGIPLGTR | Carbamidomethyl [C8 C15],YETTIRPICLPCTEGSIQALR | Carbamidomethyl [C9 C12],YGLVTYATEPK	sp|P81187|CFAB_BOVIN Complement factor B OS=Bos taurus GN=CFB PE=1 SV=2	sp|P81187|CFAB_BOVIN	1325.646026 : 1325.645354,1236.621858,1913.828964 : 1913.82703 : 1913.82727,1092.598236 : 1092.593806,1047.524716,2333.054277,1465.678764 : 1465.67559,1761.842126,1777.833534,1429.684344 : 1429.683327,947.544004,2735.197818,2477.238873 : 2477.240346 : 2477.238084,1240.63138	GDSGGPLIIHK,STGSWSTLQTQDR,SSEADWVTDQLNQINYADHK	CFB	http://www.uniprot.org/uniprot/P81187	24.3101		3.04721e+10	2.43654e+10	2.69393e+10	2.63437e+10	3.88972e+10	2.78255e+10	1.92597e+10	1.20118e+10	2.42286e+10	2.40551e+10	2.70942e+10	2.86125e+10	1.74559e+10	39244662800	2.28618e+10	4.2728e+10	2.63879e+10	3.14232e+10	0.22206	-1.1692	0.621936	1.06362
537	tr|F1N690|F1N690_BOVIN	1	1	69066.1	99.7	ISVNDFIIK	tr|F1N690|F1N690_BOVIN Acetyltransferase component of pyruvate dehydrogenase complex OS=Bos taurus GN=DLAT PE=3 SV=1	tr|F1N690|F1N690_BOVIN	1047.6	ISVNDFIIK	DLAT	http://www.uniprot.org/uniprot/F1N690	1.39104		2.6783e+08	4.40949e+08	0	1.56453e+09	6.74352e+08	9.62467e+08	0	2.45809e+08	1.02071e+09	3.38806e+08	2.41808e+08	5.58604e+08	9.18086e+08	552326140	1.19311e+09	6.29642e+08	6.6504e+08	3.70719e+08	0.222159	-68.4656	0.79525	2.39875
538	sp|Q29RJ1|AP4A_BOVIN	1	1	16775	99.7	GHVEPGESDLETALR	sp|Q29RJ1|AP4A_BOVIN Bis(5'-nucleosyl)-tetraphosphatase [asymmetrical] OS=Bos taurus GN=NUDT2 PE=2 SV=3	sp|Q29RJ1|AP4A_BOVIN	1608.78	GHVEPGESDLETALR	NUDT2	http://www.uniprot.org/uniprot/Q29RJ1	10.2041		1.35978e+08	9.45268e+07	1.58775e+08	1.32749e+08	6.44949e+08	7.5055e+07	2.39968e+08	1.08498e+08	1.28107e+08	7.97279e+08	1.80057e+08	1.98136e+08	4.52217e+08	571813950	7.10049e+08	1.56943e+08	2.89594e+08	2.46876e+08	0.222194	-1.57001	0.346083	-1.41097
539	sp|P00426|COX5A_BOVIN	1	1	16735	99.7	LNDFASAVR	sp|P00426|COX5A_BOVIN Cytochrome c oxidase subunit 5A, mitochondrial OS=Bos taurus GN=COX5A PE=1 SV=2	sp|P00426|COX5A_BOVIN	991.511	LNDFASAVR	COX5A	http://www.uniprot.org/uniprot/P00426	5.92105		1.59442e+09	1.18171e+09	1.1999e+09	1.42592e+09	4.41591e+09	3.66871e+09	1.88732e+09	7.61117e+08	3.8788e+09	2.3377e+09	1.58835e+09	1.65092e+09	5.88158e+09	2827632640	4.18189e+09	3.85772e+09	3.59699e+09	1.61664e+09	0.222573	-1.43844	0.748016	-1.09782
540	tr|E1BKC9|E1BKC9_BOVIN	1	1	18955.5	99.7	VFVDGHQLFDFYHR	tr|E1BKC9|E1BKC9_BOVIN Galectin OS=Bos taurus GN=LGALSL PE=4 SV=1	tr|E1BKC9|E1BKC9_BOVIN	1778.85	VFVDGHQLFDFYHR	LGALSL	http://www.uniprot.org/uniprot/E1BKC9	8.13953		0	0	1.60219e+08	0	0	0	2.88693e+08	0	0	0	0	0	0	0	0	0	0	0	0.222735	55.1164	0.788139	-2.36499
541	tr|A4PJ02|A4PJ02_BOVIN	1	1	10946.8	99.7	TSEQPEEIEDLPQ	tr|A4PJ02|A4PJ02_BOVIN Glycophorin A OS=Bos taurus GN=gpa PE=2 SV=1	tr|A4PJ02|A4PJ02_BOVIN	1513.67	TSEQPEEIEDLPQ	gpa	http://www.uniprot.org/uniprot/A4PJ02	13.1313		0	22717.4	0	1.01501e+07	0	57845.7	0	3.53774e+07	2.54699e+07	0	8.17246e+07	7.96625e+07	1.11372e+08	7.1401e+06	1.43225e+06	0	0	0	0.222777	-116.037	0.205194	141.311
542	tr|Q3ZBH5|Q3ZBH5_BOVIN	1	1	43802.7	99.7	ITSGPFEPDLYK	tr|Q3ZBH5|Q3ZBH5_BOVIN Proliferation-associated 2G4, 38kDa OS=Bos taurus GN=PA2G4 PE=1 SV=1	tr|Q3ZBH5|Q3ZBH5_BOVIN	1365.67791 : 1365.677836	ITSGPFEPDLYK	PA2G4	http://www.uniprot.org/uniprot/Q3ZBH5	3.04569		3.42405e+08	1.52598e+08	0	8.73476e+07	6.83705e+08	9.41477e+07	4.0914e+06	8.27556e+06	7.8641e+08	8.77323e+08	5.87653e+08	3.85925e+08	6.59319e+08	696706880	8.05356e+08	1.16905e+08	6.42508e+08	5.18128e+08	0.222893	-20.8758	0.679261	-2.73437
543	sp|P18902|RET4_BOVIN	2	1	21068.5	99.7	YWGVASFLQK	sp|P18902|RET4_BOVIN Retinol-binding protein 4 OS=Bos taurus GN=RBP4 PE=1 SV=1	sp|P18902|RET4_BOVIN,tr|G1K122|G1K122_BOVIN	1197.61	YWGVASFLQK	RBP4	http://www.uniprot.org/uniprot/P18902	5.46448		3.65633e+09	4.74655e+09	8.09735e+09	3.46052e+09	6.38259e+09	2.11052e+09	2.83782e+09	8.97894e+09	4.68496e+09	7.28073e+09	3.98794e+09	4.06883e+09	5.73725e+09	2745973500	4.07475e+09	2.5684e+09	3.55056e+09	3.20191e+09	0.222927	1.27597	0.746378	1.06506
544	sp|Q70VZ8|DGAT2_BOVIN	1	1	40895.3	99.7	EYLMSGGICPVNR | Carbamidomethyl [C9]	sp|Q70VZ8|DGAT2_BOVIN Diacylglycerol O-acyltransferase 2 OS=Bos taurus GN=DGAT2 PE=2 SV=1	sp|Q70VZ8|DGAT2_BOVIN	1494.71	EYLMSGGICPVNR | Carbamidomethyl [C9]	DGAT2	http://www.uniprot.org/uniprot/Q70VZ8	3.60111		7.04651e+07	7.51098e+07	9.49857e+07	1.64162e+07	6.64746e+07	2.04341e+08	0	1.69144e+07	5.70369e+07	1.52452e+08	6.03745e+07	1.81075e+07	1.90723e+08	124007768	2.32955e+08	1.23253e+08	1.55678e+08	7.59738e+07	0.222977	-13.5586	0.3552	7.06214
545	tr|E1BFX2|E1BFX2_BOVIN	2	1	52333.3	99.7	VLDSDTESSK	tr|E1BFX2|E1BFX2_BOVIN Uncharacterized protein OS=Bos taurus GN=SAMD7 PE=4 SV=2	tr|E1BFX2|E1BFX2_BOVIN,tr|E1BHF0|E1BHF0_BOVIN	1079.49	VLDSDTESSK	SAMD7	http://www.uniprot.org/uniprot/E1BFX2	2.12766		9.08573e+10	5.18762e+10	9.06388e+10	2.70562e+10	4.3753e+10	1.65835e+10	9.10315e+10	7.39299e+10	4.43029e+10	3.02119e+10	2.08274e+10	7.23459e+10	1.47178e+10	51213894000	5.33752e+10	1.40552e+10	4.30272e+10	5.83855e+10	0.223327	1.49114	0.406635	-1.3077
546	tr|A7E348|A7E348_BOVIN-DECOY	1	1		99.7	KEPSKMQLGAK | Deamidated [Q7] Oxidation [M6]		tr|A7E348|A7E348_BOVIN-DECOY	1232.65	KEPSKMQLGAK | Deamidated [Q7] Oxidation [M6]		http://www.uniprot.org/uniprot/A7E348			8.54101e+08	2.39596e+08	5.23888e+08	2.32459e+08	2.03271e+09	1.27652e+09	5.26271e+08	9.60195e+07	1.43491e+09	1.06513e+09	7.76485e+08	4.24265e+08	2.76585e+09	1480963200	2.01232e+09	6.68961e+08	1.19283e+09	5.45544e+08	0.223434	-1.74867	0.910213	1.05166
547	tr|A7YWQ4|A7YWQ4_BOVIN	1	2	57955.9	99.7,99.7	HIAWLAEQAK,LIELHSPDSR	tr|A7YWQ4|A7YWQ4_BOVIN SNTB2 protein OS=Bos taurus GN=SNTB2 PE=2 SV=1	tr|A7YWQ4|A7YWQ4_BOVIN	1165.617322,1165.609824	HIAWLAEQAK,LIELHSPDSR	SNTB2	http://www.uniprot.org/uniprot/A7YWQ4	3.7037		7.03294e+08	5.32895e+08	0	4.28716e+08	6.73316e+08	1.09123e+09	0	2.94007e+08	9.78406e+08	9.29281e+08	5.65749e+08	4.17164e+08	8.39506e+08	678265730	9.98115e+08	7.16337e+08	6.25468e+08	7.15398e+08	0.22388	-69.2499	0.828877	2.08198
548	sp|Q3T0A3|CFAD_BOVIN	1	1	27877.8	99.7	LQHLLLPVLDR	sp|Q3T0A3|CFAD_BOVIN Complement factor D OS=Bos taurus GN=CFD PE=2 SV=1	sp|Q3T0A3|CFAD_BOVIN	1315.8	LQHLLLPVLDR	CFD	http://www.uniprot.org/uniprot/Q3T0A3	4.2471		0	0	3.1135e+08	0	0	0	3.11596e+08	0	0	0	0	0	0	0	0	0	0	0	0.22438	58.8125	0.802991	-2.25906
549	sp|P81287|ANXA5_BOVIN	2	11	36088.5	99.7,99.7,99.7,99.7,99.7,99.7,99.7,99.7,99.7,99.7,99.7	ALLLLCGGEDD | Carbamidomethyl [C6],ETSGNLEQLLLAVVK,GLGTDEETILTLLTSR,GTVADFPGFDER,LIVALMKPSR | Oxidation [M6],MLVVLLQANR,MLVVLLQANR | Oxidation [M1],NFGTSLYSMIK,SEIDLYNIR,VLTEIIASR,YMTISGFQIEETIDR	sp|P81287|ANXA5_BOVIN Annexin A5 OS=Bos taurus GN=ANXA5 PE=1 SV=3	sp|ANXA5_HUMAN|,sp|P81287|ANXA5_BOVIN	1174.555594,1612.904196,1717.912288,1309.598014,1142.684538,1155.677298 : 1155.678498 : 1155.675348,1171.67446,1259.622824 : 1259.620958 : 1259.610164,1121.571374 : 1121.571082,1000.591572,1801.858408	VLTEIIASR,GTVADFPGFDER,SEIDLYNIR	ANXA5	http://www.uniprot.org/uniprot/P81287	36.7601		9.10622e+10	9.79009e+10	4.59114e+10	1.18676e+11	8.01704e+10	9.28006e+10	4.00124e+10	5.23431e+10	1.12871e+11	1.62397e+11	9.44933e+10	7.66683e+10	1.50926e+11	92301238600	1.25777e+11	1.30323e+11	9.29207e+10	9.09967e+10	0.224884	-1.27635	0.897907	1.02543
550	tr|Q0VCK1|Q0VCK1_BOVIN	1	1	35308.2	99.7	LLTQPLGLLR	tr|Q0VCK1|Q0VCK1_BOVIN Myeloid-associated differentiation marker OS=Bos taurus GN=MYADM PE=2 SV=1	tr|Q0VCK1|Q0VCK1_BOVIN	1122.711226 : 1122.712336	LLTQPLGLLR	MYADM	http://www.uniprot.org/uniprot/Q0VCK1	3.10559		2.05471e+09	1.37501e+09	1.50742e+09	8.12921e+06	9.38682e+08	1.49308e+07	9.84032e+08	5.66873e+08	9.38376e+08	1.61767e+09	1.09869e+07	5.06417e+08	1.8028e+07	811914560	1.42404e+09	1.12811e+07	9.14085e+08	1.71813e+09	0.225068	3.54896	0.0994649	-5.81741
551	tr|F1N338|F1N338_BOVIN	1	1	34390.5	99.7	FILDGWHEMDSK	tr|F1N338|F1N338_BOVIN Uncharacterized protein OS=Bos taurus GN=HADH PE=1 SV=1	tr|F1N338|F1N338_BOVIN	1476.67	FILDGWHEMDSK	HADH	http://www.uniprot.org/uniprot/F1N338	3.82166		1.10126e+09	1.48135e+09	1.19057e+09	1.39669e+09	1.88878e+09	2.84128e+09	1.21251e+09	5.79333e+08	3.60477e+09	4.12107e+09	1.37444e+09	2.14314e+08	4.32917e+09	1523447040	1.30203e+09	8.58203e+08	8.42267e+08	7.07433e+08	0.225083	1.60703	0.935342	-1.03135
552	sp|P02722|ADT1_BOVIN	4	5	32967.2	99.7,99.7,99.7,99.7,99.7	AAYFGVYDTAK,DFLAGGVAAAISK,GADIMYTGTVDCWR | Carbamidomethyl [C12],LLLQVQHASK,YFPTQALNFAFK	sp|P02722|ADT1_BOVIN ADP/ATP translocase 1 OS=Bos taurus GN=SLC25A4 PE=1 SV=3	sp|P02722|ADT1_BOVIN,sp|P32007|ADT3_BOVIN,sp|Q8SQH5|ADT2_BOVIN,tr|G3N3W3|G3N3W3_BOVIN	1204.574354,1218.654464,1643.70502,1135.671147 : 1135.670892 : 1135.668302 : 1135.67139 : 1135.670134,1445.73872	LLLQVQHASK,DFLAGGVAAAISK,YFPTQALNFAFK	SLC25A4	http://www.uniprot.org/uniprot/P02722	20.1342		6.24377e+09	4.00625e+09	7.5148e+08	5.54224e+09	1.99648e+10	1.8328e+10	4.18338e+09	1.3655e+09	1.25484e+10	6.68006e+09	6.60953e+09	5.65683e+09	2.11294e+10	9910830270	1.54344e+10	1.11456e+10	1.05143e+10	3.70168e+09	0.225617	-1.77149	0.811977	1.11556
553	tr|Q17QC7|Q17QC7_BOVIN	1	1	43261.5	99.7	SKPEPTGYDWSTTSGVFPASAVAQGPK	tr|Q17QC7|Q17QC7_BOVIN Poliovirus receptor-related 2 (Herpesvirus entry mediator B) OS=Bos taurus GN=PVRL2 PE=2 SV=1	tr|Q17QC7|Q17QC7_BOVIN	2764.34	SKPEPTGYDWSTTSGVFPASAVAQGPK	PVRL2	http://www.uniprot.org/uniprot/Q17QC7	6.69975		0	0	0	0	0	5.27203e+06	0	0	0	3.75063e+06	0	0	0	0	0	0	0	0	0.225645	24.0951	0.813853	-1.82641
554	sp|Q5EAC2|GSHB_BOVIN	1	2	52065	99.7,99.7	ALAEGVLLR,QIEINTVSASFGGLASR	sp|Q5EAC2|GSHB_BOVIN Glutathione synthetase OS=Bos taurus GN=GSS PE=2 SV=1	sp|Q5EAC2|GSHB_BOVIN	940.56959,1748.89989	ALAEGVLLR,QIEINTVSASFGGLASR	GSS	http://www.uniprot.org/uniprot/Q5EAC2	5.48523		1.35431e+09	1.14871e+09	0	4.79528e+08	1.39413e+09	8.09361e+08	0	8.24103e+08	2.10283e+09	1.55562e+09	6.04413e+08	1.17129e+09	1.69275e+09	1396336066	1.37587e+09	7.41461e+08	1.41179e+09	1.29817e+09	0.226319	-76.2382	0.85008	1.93354
555	sp|Q3SZ27|MIC27_BOVIN	1	1	29114.5	99.7	AYATSQQMYEAVK	sp|Q3SZ27|MIC27_BOVIN MICOS complex subunit MIC27 OS=Bos taurus GN=APOL PE=2 SV=1	sp|Q3SZ27|MIC27_BOVIN	1488.68	AYATSQQMYEAVK	APOL	http://www.uniprot.org/uniprot/Q3SZ27	4.92424		0	0	0	0	1.85927e+07	0	0	0	5.76282e+07	0	5.4896e+06	0	8.07149e+07	0	0	2.55561e+07	1.30782e+06	0	0.226748	-165.055	0.685866	5.30124
556	sp|Q9MZ13|VDAC3_BOVIN	2	2	30738.5	99.7,99.7	LSQNNFALGYK,VNNASLIGLGYTQTLRPGVK	sp|Q9MZ13|VDAC3_BOVIN Voltage-dependent anion-selective channel protein 3 OS=Bos taurus GN=VDAC3 PE=2 SV=1	sp|Q9MZ13|VDAC3_BOVIN,tr|A6H783|A6H783_BOVIN	1253.630048,2100.167379	LSQNNFALGYK,VNNASLIGLGYTQTLRPGVK	VDAC3	http://www.uniprot.org/uniprot/Q9MZ13	10.9541		1.19042e+09	6.80332e+08	2.38095e+07	2.61601e+09	1.76003e+09	2.1045e+09	1.35554e+08	2.29612e+09	1.1911e+09	1.9223e+09	1.49721e+09	1.57718e+09	2.51014e+09	1602840604	2.22401e+09	1.44774e+09	1.93867e+09	1.54181e+09	0.22684	-2.12195	0.902226	-1.07729
557	sp|Q3SYT7|PSMD8_BOVIN	2	1	32538.2	99.7	HPVSLEQYLMEGSYNK	sp|Q3SYT7|PSMD8_BOVIN 26S proteasome non-ATPase regulatory subunit 8 OS=Bos taurus GN=PSMD8 PE=2 SV=3	sp|Q3SYT7|PSMD8_BOVIN,tr|F1MYH8|F1MYH8_BOVIN	1893.89	HPVSLEQYLMEGSYNK	PSMD8	http://www.uniprot.org/uniprot/Q3SYT7	5.57491		2.66511e+07	2.08419e+07	7.86598e+06	0	1.09367e+08	1.08645e+07	1.06803e+07	1.54891e+07	5.07255e+07	1.63499e+08	8.24608e+07	5.96e+07	1.402e+08	80327368	1.42297e+08	3.41521e+07	1.18562e+08	1.40303e+08	0.226969	-13.4126	0.435823	-5.1972
558	sp|Q95L46|IF4G2_BOVIN	2	2	102361	99.7,99.7	ASSLISLLK,FLLQDTVELR	sp|Q95L46|IF4G2_BOVIN Eukaryotic translation initiation factor 4 gamma 2 OS=Bos taurus GN=EIF4G2 PE=2 SV=2	sp|Q95L46|IF4G2_BOVIN,tr|F2Z4C6|F2Z4C6_BOVIN	930.573672 : 930.573462 : 930.572138 : 930.574094,1232.683206	ASSLISLLK,FLLQDTVELR	EIF4G2	http://www.uniprot.org/uniprot/Q95L46	2.09482		1.89106e+08	1.63017e+08	1.27903e+07	2.55606e+08	3.10054e+08	4.06622e+08	0	1.21375e+08	3.57284e+08	6.33481e+08	2.42329e+08	1.93282e+08	3.69549e+08	566188224	4.23642e+08	4.7601e+08	2.90113e+08	2.68677e+08	0.227019	-16.9611	0.411544	6.66167
559	sp|Q92176|COR1A_BOVIN	1	2	50978.7	99.7,99.7	DAGPLLISLK,LQATVQELQK	sp|Q92176|COR1A_BOVIN Coronin-1A OS=Bos taurus GN=CORO1A PE=1 SV=3	sp|Q92176|COR1A_BOVIN	1025.610728 : 1025.612306 : 1025.612314,1156.638734	DAGPLLISLK,LQATVQELQK	CORO1A	http://www.uniprot.org/uniprot/Q92176	4.33839		1.85981e+09	6.55046e+08	4.81303e+09	1.1616e+09	1.09082e+09	2.99434e+09	5.56371e+09	8.50449e+08	1.42999e+09	1.21614e+09	2.21936e+09	1.09992e+09	5.55462e+08	1671101310	1.47936e+09	1.00981e+09	8.21824e+08	9.59473e+08	0.227149	1.49705	0.94628	-1.02215
560	sp|O02751|CFDP2_BOVIN	2	5	66324.4	99.7,99.7,99.7,99.7,99.7	GQSAVDVSGDESK,INIDILGISELK,LVITNTLFQQPSR,LYTWTSPDGR,VTNEEDATNEEAK	sp|O02751|CFDP2_BOVIN Craniofacial development protein 2 OS=Bos taurus GN=CFDP2 PE=1 SV=2	sp|O02751|CFDP2_BOVIN,tr|F1MS40|F1MS40_BOVIN	1277.572568,1326.770472,1515.840086,1194.564204,1448.628714	INIDILGISELK,LYTWTSPDGR,VTNEEDATNEEAK	CFDP2	http://www.uniprot.org/uniprot/O02751	10.3041		1.1972e+09	1.36445e+09	5.34704e+08	1.33347e+09	2.38137e+09	3.26394e+09	8.34299e+08	6.44022e+08	3.35264e+09	1.48141e+09	1.25208e+09	1.29369e+09	4.53657e+09	1645613742	2.77845e+09	2.34178e+09	1.85632e+09	1.47118e+09	0.227647	-1.43862	0.849405	1.05733
561	tr|F1MHC2|F1MHC2_BOVIN	1	1	66355.6	99.7	NLEQLGGTVTNPGSSGTTSR	tr|F1MHC2|F1MHC2_BOVIN Uncharacterized protein OS=Bos taurus GN=STXBP2 PE=4 SV=1	tr|F1MHC2|F1MHC2_BOVIN	1974.96	NLEQLGGTVTNPGSSGTTSR	STXBP2	http://www.uniprot.org/uniprot/F1MHC2	3.37268		0	0	0	0	0	2.11719e+07	0	7.84342e+06	0	0	0	0	0	0	0	0	0	0	0.227963	29.6683	0.832683	-1.78375
562	tr|F1MN61|F1MN61_BOVIN	1	1	137179	99.7	IQNLEALLQK	tr|F1MN61|F1MN61_BOVIN Uncharacterized protein (Fragment) OS=Bos taurus GN=EEA1 PE=1 SV=2	tr|F1MN61|F1MN61_BOVIN	1168.68	IQNLEALLQK	EEA1	http://www.uniprot.org/uniprot/F1MN61	0.841751		4.75378e+06	7.61257e+07	0	1.68556e+08	2.20806e+08	1.41137e+08	0	772955	2.24294e+08	4.48396e+08	1.28571e+08	5.08041e+06	1.38228e+08	282962176	3.94849e+08	6.00794e+07	3.95186e+07	2.48448e+07	0.228397	-47.1254	0.849968	1.80287
563	tr|F1N7F9|F1N7F9_BOVIN	1	3	105563	99.7,99.7,99.7	FVVTDGGITR,LLKPAVVGIK,SYDYQSVCEPGAAPK | Carbamidomethyl [C8]	tr|F1N7F9|F1N7F9_BOVIN Uncharacterized protein (Fragment) OS=Bos taurus GN=CACNA2D1 PE=4 SV=2	tr|F1N7F9|F1N7F9_BOVIN	1063.569472,1036.701534,1670.728898	FVVTDGGITR,LLKPAVVGIK,SYDYQSVCEPGAAPK | Carbamidomethyl [C8]	CACNA2D1	http://www.uniprot.org/uniprot/F1N7F9	3.75134		1.16679e+09	1.02191e+09	9.00816e+08	1.08172e+09	1.98993e+09	2.28799e+09	1.14799e+09	3.45069e+08	1.64356e+09	2.93587e+09	2.25234e+09	7.52953e+08	2.6181e+09	1996168933	2.91432e+09	1.43139e+09	1.88616e+09	1.51092e+09	0.22857	-1.41244	0.970287	-1.01045
564	tr|A6QLV1|A6QLV1_BOVIN	1	1	81445.7	99.7	QELAALTLK	tr|A6QLV1|A6QLV1_BOVIN UNC84B protein OS=Bos taurus GN=UNC84B PE=2 SV=1	tr|A6QLV1|A6QLV1_BOVIN	985.573	QELAALTLK	UNC84B	http://www.uniprot.org/uniprot/A6QLV1	1.23626		1.40553e+08	4.25011e+08	0	4.5958e+08	2.24467e+08	1.09048e+09	0	3.78364e+08	7.48264e+08	8.97074e+08	9.95532e+08	1.42694e+08	6.53813e+08	645683710	4.84792e+08	7.02425e+08	2.84968e+08	3.93765e+08	0.22879	-62.7566	0.859731	1.80764
565	sp|A4IFA7|CBR4_BOVIN	1	1	25269.1	99.7	VNFLVNAAGINR	sp|A4IFA7|CBR4_BOVIN Carbonyl reductase family member 4 OS=Bos taurus GN=CBR4 PE=2 SV=1	sp|A4IFA7|CBR4_BOVIN	1286.715208 : 1286.712434	VNFLVNAAGINR	CBR4	http://www.uniprot.org/uniprot/A4IFA7	5.06329		1.2751e+07	0	8.62941e+07	1.47483e+07	2.12956e+08	1.76786e+08	5.3865e+06	55382.5	416578	7.63627e+07	4.83502e+07	1.18977e+07	2.03521e+08	64873020	1.68894e+08	2.03671e+08	1.398e+07	2.22356e+06	0.229136	-18.8164	0.868708	1.48128
566	sp|Q2KIG0|ETFD_BOVIN	1	2	68611.1	99.7,99.7	GAPLNTPVTEDR,HHPSIQPTLEGGK	sp|Q2KIG0|ETFD_BOVIN Electron transfer flavoprotein-ubiquinone oxidoreductase, mitochondrial OS=Bos taurus GN=ETFDH PE=2 SV=1	sp|Q2KIG0|ETFD_BOVIN	1268.63894,1399.72332	GAPLNTPVTEDR,HHPSIQPTLEGGK	ETFDH	http://www.uniprot.org/uniprot/Q2KIG0	4.05186		2.05658e+08	4.43842e+08	3.61574e+07	5.66534e+08	7.57035e+08	1.69304e+09	1.36179e+08	0	1.55382e+09	4.55213e+08	4.74154e+08	3.96092e+08	2.07063e+09	410109812	6.83746e+08	9.70426e+08	5.49717e+08	2.4288e+08	0.229138	-18.1162	0.286205	12.861
567	tr|Q1JQB0|Q1JQB0_BOVIN	1	1	97135.1	99.7	TEEGPDVSFPR	tr|Q1JQB0|Q1JQB0_BOVIN Collagen, type VI, alpha 2 OS=Bos taurus GN=COL6A2 PE=1 SV=1	tr|Q1JQB0|Q1JQB0_BOVIN	1232.566868 : 1232.564238	TEEGPDVSFPR	COL6A2	http://www.uniprot.org/uniprot/Q1JQB0	1.19956		6.02717e+08	3.42707e+08	2.10516e+08	1.33074e+08	3.79798e+07	6.58072e+07	0	4.50804e+07	2.49523e+08	2.02308e+08	5.89333e+07	0	1.40112e+08	25008776	2.66583e+08	0	0	6.80731e+07	0.229443	132.687	0.441154	21.8355
568	tr|E1BNG8|E1BNG8_BOVIN	2	1	63964.1	99.7	LGKADETKDEQFEQCVQNFNK | Carbamidomethyl [C15]	tr|E1BNG8|E1BNG8_BOVIN Uncharacterized protein OS=Bos taurus GN=BIN1 PE=4 SV=2	tr|E1BNG8|E1BNG8_BOVIN,tr|Q2KJ23|Q2KJ23_BOVIN	2527.16	LGKADETKDEQFEQCVQNFNK | Carbamidomethyl [C15]	BIN1	http://www.uniprot.org/uniprot/E1BNG8	3.59589		1.139e+08	5.88695e+07	4.87611e+07	59157.6	8.19322e+07	0	0	1.14349e+07	1.73364e+07	2.68073e+07	5.73892e+06	644201	0	0	9.80162e+06	2.7361e+07	0	0	0.229788	156.624	0.594274	8.96979
569	sp|Q3ZBR5|TTC1_BOVIN	1	1	33596	99.7	VPEDLFTGLK	sp|Q3ZBR5|TTC1_BOVIN Tetratricopeptide repeat protein 1 OS=Bos taurus GN=TTC1 PE=2 SV=1	sp|Q3ZBR5|TTC1_BOVIN	1117.59	VPEDLFTGLK	TTC1	http://www.uniprot.org/uniprot/Q3ZBR5	3.42466		0	0	0	9.80705e+07	0	6.89965e+08	0	0	6.74866e+06	2.78028e+07	0	0	0	0	0	3.484e+08	0	0	0.230736	215.023	0.517553	-17.2124
570	tr|F1N2P6|F1N2P6_BOVIN	1	1	44359.1	99.7	TAVDGPDLEMLTGQER	tr|F1N2P6|F1N2P6_BOVIN Uncharacterized protein OS=Bos taurus GN=FKBP8 PE=4 SV=1	tr|F1N2P6|F1N2P6_BOVIN	1730.807134 : 1730.808142	TAVDGPDLEMLTGQER	FKBP8	http://www.uniprot.org/uniprot/F1N2P6	3.89294		1.45392e+08	9.70836e+06	1.41988e+08	4.1227e+07	2.57776e+08	9.17583e+07	1.77095e+08	0	4.74026e+07	4.57735e+08	1.88346e+08	4.45203e+07	4.83311e+08	254142576	4.38488e+08	3.11826e+07	1.60197e+08	2.05304e+08	0.230784	-15.5989	0.379974	7.30012
571	sp|Q28009|FUS_BOVIN	1	2	52311	99.7,99.7	CPNPTCENMNFSWR | Carbamidomethyl [C1 C6],GEATVSFDDPPSAK	sp|Q28009|FUS_BOVIN RNA-binding protein FUS OS=Bos taurus GN=FUS PE=2 SV=2	sp|Q28009|FUS_BOVIN	1811.724828,1419.653988	CPNPTCENMNFSWR | Carbamidomethyl [C1 C6],GEATVSFDDPPSAK	FUS	http://www.uniprot.org/uniprot/Q28009	5.45809		3.11322e+08	7.52209e+08	6.16988e+07	1.07742e+09	4.74726e+08	1.74518e+09	1.6998e+08	1.59448e+08	1.51385e+09	5.51072e+08	9.87159e+08	5.01611e+08	1.22495e+09	670139780	5.67526e+08	1.23584e+09	4.92235e+08	5.51121e+08	0.232757	-1.72797	0.602374	1.26331
572	tr|F1N5K2|F1N5K2_BOVIN	1	1	75491.8	99.7	AALAEFAALHGPALR	tr|F1N5K2|F1N5K2_BOVIN Uncharacterized protein OS=Bos taurus GN=TTLL12 PE=1 SV=2	tr|F1N5K2|F1N5K2_BOVIN	1506.83	AALAEFAALHGPALR	TTLL12	http://www.uniprot.org/uniprot/F1N5K2	2.29008		0	0	1.76952e+08	0	0	0	0	0	0	0	5.68387e+06	2.28955e+06	0	0	0	0	0	0	0.233688	-31.5073	0.0316754	746.541
573	sp|A4IF97|ML12B_BOVIN	2	2	19691.9	99.7,99.7	EDLHDMLASLGK,GNFNYIEFTR	sp|A4IF97|ML12B_BOVIN Myosin regulatory light chain 12B OS=Bos taurus GN=MYL12B PE=2 SV=1	sp|A4IF97|ML12B_BOVIN,sp|Q5E9E2|MYL9_BOVIN	1327.643472 : 1327.64493,1259.591948	EDLHDMLASLGK,GNFNYIEFTR	MYL12B	http://www.uniprot.org/uniprot/A4IF97	12.8655		3.53859e+09	2.61368e+09	5.64966e+09	5.85317e+09	5.1799e+09	5.93374e+09	5.70088e+09	2.72915e+09	6.32532e+09	1.44522e+10	7.57264e+09	4.57816e+09	1.15189e+10	6541863400	8.2465e+09	6.20812e+09	5.35719e+09	5.90186e+09	0.235212	-1.2907	0.725938	-1.07635
574	sp|Q3MHX5|SUCB2_BOVIN	1	3	46690.6	99.7,99.7,99.7	EQIDIIEGIK,INFDDNAEFR,VMVAEALDISR	sp|Q3MHX5|SUCB2_BOVIN Succinyl-CoA ligase [GDP-forming] subunit beta, mitochondrial OS=Bos taurus GN=SUCLG2 PE=2 SV=1	sp|Q3MHX5|SUCB2_BOVIN	1156.62973,1239.548238 : 1239.547094 : 1239.551616,1202.631144	EQIDIIEGIK,INFDDNAEFR,VMVAEALDISR	SUCLG2	http://www.uniprot.org/uniprot/Q3MHX5	7.17593		1.23157e+09	9.67372e+08	7.56727e+08	1.39499e+09	3.42394e+09	2.64994e+09	1.298e+09	2.90272e+08	2.26412e+09	1.73363e+09	1.52746e+09	1.1544e+09	3.50056e+09	2072742414	3.16325e+09	1.87963e+09	1.81667e+09	1.14765e+09	0.235509	-1.45672	0.668602	1.1419
575	sp|Q2LGB5|TOLIP_BOVIN	1	1	30081.3	99.7	IAWTHVTIPEALK	sp|Q2LGB5|TOLIP_BOVIN Toll-interacting protein OS=Bos taurus GN=TOLLIP PE=2 SV=1	sp|Q2LGB5|TOLIP_BOVIN	1477.83	IAWTHVTIPEALK	TOLLIP	http://www.uniprot.org/uniprot/Q2LGB5	4.7619		3.97305e+08	2.02789e+08	0	2.83155e+08	5.55332e+08	3.75652e+08	1.521e+07	42402	4.35987e+08	8.31471e+08	3.24532e+08	3.10482e+08	5.20408e+08	454103424	6.99728e+08	3.70003e+08	3.49993e+08	3.46925e+08	0.235533	-23.6863	0.898879	-1.39154
576	sp|A7YW98|SYRC_BOVIN	1	2	75560.6	99.7,99.7	GFDILGIKPVQR,VEIAGPGFINIHLR	sp|A7YW98|SYRC_BOVIN Arginine--tRNA ligase, cytoplasmic OS=Bos taurus GN=RARS PE=2 SV=1	sp|A7YW98|SYRC_BOVIN	1341.776898,1534.861464 : 1534.861257 : 1534.864146	GFDILGIKPVQR,VEIAGPGFINIHLR	RARS	http://www.uniprot.org/uniprot/A7YW98	3.93939		2.04792e+08	1.30881e+07	1.17064e+07	0	2.22985e+08	2.94333e+08	1.16285e+08	1.75118e+06	0	221764	1.0879e+06	0	0	55157838	3.16275e+08	3.03017e+08	0	0	0.236311	179.711	0.727853	-4.43522
577	sp|P00129|QCR7_BOVIN	1	2	13476.2	99.7,99.7	DDTIHENDDVK,WYYNAAGFNK	sp|P00129|QCR7_BOVIN Cytochrome b-c1 complex subunit 7 OS=Bos taurus GN=UQCRB PE=1 SV=3	sp|P00129|QCR7_BOVIN	1299.55752,1232.565264	DDTIHENDDVK,WYYNAAGFNK	UQCRB	http://www.uniprot.org/uniprot/P00129	18.9189		4.56227e+08	8.61659e+08	1.25465e+08	1.03907e+09	2.35945e+09	4.34727e+09	6.32115e+08	1.39246e+07	3.05841e+09	1.56799e+09	8.22595e+08	7.51408e+08	4.21401e+09	1151202340	3.12049e+09	2.59778e+09	1.91788e+09	6.99717e+08	0.236366	-2.3668	0.726166	1.28254
578	sp|Q2KJC9|AL7A1_BOVIN	2	5	58581.7	99.7,99.7,99.7,99.7,99.7	GEVITTYCPANNEPIAR | Carbamidomethyl [C8],LFLHESIHDEVVNR,NEDEVFAWNNEVK,VDLLSFTGSTQVGK,VGNPWDSNVLYGPLHTK	sp|Q2KJC9|AL7A1_BOVIN Alpha-aminoadipic semialdehyde dehydrogenase OS=Bos taurus GN=ALDH7A1 PE=2 SV=4	sp|Q2KJC9|AL7A1_BOVIN,tr|E1BFG0|E1BFG0_BOVIN	1903.908732 : 1903.907834,1706.862068,1592.718312,1450.758538,1895.953296	VDLLSFTGSTQVGK,LFLHESIHDEVVNR,VGNPWDSNVLYGPLHTK	ALDH7A1	http://www.uniprot.org/uniprot/Q2KJC9	13.9147		2.75696e+09	1.87428e+09	2.68602e+09	3.04264e+09	5.34551e+09	4.95951e+09	1.9502e+09	1.53094e+09	4.03892e+09	3.32695e+09	2.82255e+09	2.82152e+09	6.51589e+09	2889649360	4.882e+09	3.52714e+09	3.25575e+09	3.01276e+09	0.236538	-1.25948	0.397745	1.17671
579	sp|Q56K04|CRIP1_BOVIN	1	1	8505.77	99.7	GGAESHTFK	sp|Q56K04|CRIP1_BOVIN Cysteine-rich protein 1 OS=Bos taurus GN=CRIP1 PE=3 SV=3	sp|Q56K04|CRIP1_BOVIN	932.433	GGAESHTFK	CRIP1	http://www.uniprot.org/uniprot/Q56K04	11.6883		8.56356e+06	1.15509e+07	2.79274e+07	3.60962e+07	5.30484e+07	3.22847e+07	2.28304e+07	1.05883e+07	1.6363e+07	1.23052e+08	1.15456e+08	5.64435e+06	1.27583e+08	86473544	1.24096e+08	3.8976e+07	9.50551e+06	1.07572e+08	0.236774	-1.93257	0.773207	-1.16954
580	sp|P10103|HMGB1_BOVIN	1	5	24907.6	99.7,99.7,99.7,99.7,99.7	GEHPGLSIGDVAK,HPDASVNFSEFSK,IKGEHPGLSIGDVAK,KHPDASVNFSEFSK,LGEMWNNTAADDK	sp|P10103|HMGB1_BOVIN High mobility group protein B1 OS=Bos taurus GN=HMGB1 PE=1 SV=3	sp|P10103|HMGB1_BOVIN	1278.654874,1463.667102 : 1463.661158,1519.835244,1591.777149,1463.63153 : 1463.645086 : 1463.637072	GEHPGLSIGDVAK,LGEMWNNTAADDK,HPDASVNFSEFSK	HMGB1	http://www.uniprot.org/uniprot/P10103	19.5349		1.53896e+10	2.57797e+10	2.86661e+10	3.49532e+10	1.78741e+10	4.46218e+10	2.23461e+10	1.73707e+10	3.87575e+10	4.50688e+10	2.1003e+10	1.43047e+10	2.72992e+10	22341054750	3.34116e+10	2.75789e+10	1.98373e+10	1.9694e+10	0.237704	1.24301	0.456176	-1.14472
581	sp|O46631|SHPS1_BOVIN	2	1	55092.5	99.7	ETTQIQDNNDITYADLNLPK	sp|O46631|SHPS1_BOVIN Tyrosine-protein phosphatase non-receptor type substrate 1 OS=Bos taurus GN=SIRPA PE=2 SV=1	sp|O46631|SHPS1_BOVIN,tr|G3X6M9|G3X6M9_BOVIN	2305.11	ETTQIQDNNDITYADLNLPK	SIRPA	http://www.uniprot.org/uniprot/O46631	3.95257		0	0	0	0	0	0	0	0	0	6.4775e+06	0	0	5.40559e+07	12357058	2.0953e+07	0	0	0	0.238135	-75.6306	0.520893	-10.091
582	tr|F1N7F3|F1N7F3_BOVIN	1	1	131639	99.7	NLQEILQGAVR	tr|F1N7F3|F1N7F3_BOVIN Receptor protein-tyrosine kinase OS=Bos taurus GN=EGFR PE=3 SV=2	tr|F1N7F3|F1N7F3_BOVIN	1239.7	NLQEILQGAVR	EGFR	http://www.uniprot.org/uniprot/F1N7F3	0.92827		4.16112e+07	7.04279e+07	1.27086e+07	9.37286e+07	1.14824e+08	1.39808e+08	4.32448e+07	2.2173e+07	8.98311e+07	1.26864e+08	9.44719e+07	2.88832e+07	1.93223e+08	113248232	1.43806e+08	1.57827e+08	7.39461e+07	8.15048e+07	0.238319	-1.57454	0.761911	-1.1206
583	sp|P13696|PEBP1_BOVIN	1	7	20985.6	99.7,99.7,99.7,99.7,99.7,99.7,99.7	EWHHFLVVNMK,GNNISSGTVLSDYVGSGPPK,KYELGAPVAGTCYQAEWDDYVPK | Carbamidomethyl [C12],LYTLVLTDPDAPSR,NRPTSITWDGLDPGK,WSGPLSLQEVDERPQHPLQVK,YVWLVYEQEGPLK	sp|P13696|PEBP1_BOVIN Phosphatidylethanolamine-binding protein 1 OS=Bos taurus GN=PEBP1 PE=1 SV=2	sp|P13696|PEBP1_BOVIN	1438.718214,1947.954404,2659.226724 : 2659.227612,1559.818912 : 1559.820246,1655.827128 : 1655.826688,2442.263199 : 2442.262785,1622.8297	NRPTSITWDGLDPGK,LYTLVLTDPDAPSR,GNNISSGTVLSDYVGSGPPK	PEBP1	http://www.uniprot.org/uniprot/P13696	62.5668		3.25643e+10	3.26376e+10	2.43903e+10	4.00437e+10	4.88507e+10	5.82407e+10	2.65865e+10	1.11379e+10	4.89134e+10	5.92341e+10	3.33538e+10	3.05488e+10	7.11938e+10	42571142600	7.08458e+10	4.729e+10	4.19421e+10	4.02002e+10	0.238432	-1.31018	0.840786	1.04592
584	sp|Q148N0|ODO1_BOVIN	1	8	115807	99.7,99.7,99.7,99.7,99.7,99.7,99.7,99.7	AGPLVEAQPNVDK,DVVVDLVCYR | Carbamidomethyl [C8],KPLIIFTPK,LVEDHLAVQSLIR,NQGYYDYVKPR,SNFDEMLPGTHFQR,SSPYPTDVAR,VVNAPIFHVNSDDPEAVMYVCK | Carbamidomethyl [C21]	sp|Q148N0|ODO1_BOVIN 2-oxoglutarate dehydrogenase, mitochondrial OS=Bos taurus GN=OGDH PE=2 SV=1	sp|Q148N0|ODO1_BOVIN	1336.698098,1236.61397,1055.6742 : 1055.672932 : 1055.675164,1491.84171 : 1491.841539 : 1491.841722,1401.668896,1677.762312 : 1677.75783,1091.527432,2503.191294	LVEDHLAVQSLIR,KPLIIFTPK,SSPYPTDVAR	OGDH	http://www.uniprot.org/uniprot/Q148N0	9.97067		1.46011e+09	2.55918e+09	5.76649e+08	2.60534e+09	6.31464e+09	6.28753e+09	5.14677e+08	1.78877e+09	4.78753e+09	3.10709e+09	2.50075e+09	1.98987e+09	7.20312e+09	3447334020	6.10827e+09	4.56366e+09	3.6632e+09	1.92975e+09	0.238444	-1.60152	0.861727	1.0702
585	tr|F1MW44|F1MW44_BOVIN	1	7	82674.2	99.7,99.7,99.7,99.7,99.7,99.7,99.7	FQEGQEEER,GFNPQDYLNVTNVHLFK,HVYGELDLQIQR,LDGPGVTKPLR,LSVQSSADCIVGK | Carbamidomethyl [C9],TFEVTLEPLSFK,VEYVIGLYPQENK	tr|F1MW44|F1MW44_BOVIN Coagulation factor XIII A chain OS=Bos taurus GN=F13A1 PE=4 SV=1	tr|F1MW44|F1MW44_BOVIN	1150.486918,2005.020849,1469.760486 : 1469.755808,1151.663319 : 1151.664396,1362.674422,1409.742126,1550.795658 : 1550.797716 : 1550.798348 : 1550.799022	FQEGQEEER,LDGPGVTKPLR,VEYVIGLYPQENK	F13A1	http://www.uniprot.org/uniprot/F1MW44	11.8852		6.67083e+09	5.20436e+09	6.93785e+09	6.71079e+09	1.13165e+10	1.22498e+10	8.78572e+09	2.75469e+09	5.94634e+09	1.91389e+10	1.17588e+10	6.16668e+09	1.57251e+10	11640269280	1.02709e+10	7.79323e+09	7.81235e+09	1.0685e+10	0.23957	-1.32653	0.721924	1.08713
586	tr|G3N2L2|G3N2L2_BOVIN	1	3	29311.7	99.7,99.7,99.7	AADLDSDQTATR,IDSDGDGFVTTEELK,QATYGYYLGNPTEFQDTSDHHTFK	tr|G3N2L2|G3N2L2_BOVIN Uncharacterized protein (Fragment) OS=Bos taurus GN=RCN1 PE=4 SV=1	tr|G3N2L2|G3N2L2_BOVIN	1262.573582,1624.75541,2819.242026	AADLDSDQTATR,IDSDGDGFVTTEELK,QATYGYYLGNPTEFQDTSDHHTFK	RCN1	http://www.uniprot.org/uniprot/G3N2L2	20.7317		2.3003e+09	3.9938e+09	1.18547e+09	3.19999e+09	7.02733e+08	6.44866e+09	2.31368e+09	1.25511e+09	3.62306e+09	1.41903e+09	9.1219e+08	1.24309e+09	1.78819e+09	630588264	2.27582e+09	2.65121e+09	1.54934e+09	2.35309e+09	0.240571	1.46078	0.845857	-1.06315
587	tr|G8JKW7|G8JKW7_BOVIN	1	6	46343.8	99.7,99.7,99.7,99.7,99.7,99.7	FDRPFLIAIALK,GPTLTEILEGLK,HTEQAEFHVSK,IFTDADLSGITGTADLVVSQVVHGTALDVDEEGTEGAAATGIGIEK,VDSHTLASSNTDFAFSLYK,VLYSSEAFPTNFGDPEAAK	tr|G8JKW7|G8JKW7_BOVIN Uncharacterized protein OS=Bos taurus GN=SERPINA3 PE=3 SV=1	tr|G8JKW7|G8JKW7_BOVIN	1402.83447,1269.71841,1311.623343 : 1311.623258,4542.248781,2102.002839 : 2101.993377 : 2101.995556 : 2101.995106,2041.958038	HTEQAEFHVSK,VLYSSEAFPTNFGDPEAAK,GPTLTEILEGLK	SERPINA3	http://www.uniprot.org/uniprot/G8JKW7	28.8835		5.59413e+10	5.10629e+10	3.12583e+10	4.28501e+10	7.3521e+10	6.98839e+10	3.60407e+10	2.72341e+10	4.62469e+10	6.77132e+10	3.47973e+10	5.90659e+10	4.60018e+10	128310211700	5.14905e+10	6.20927e+10	7.48929e+10	6.06852e+10	0.240686	-1.22343	0.487739	-1.12445
588	tr|F1MPK6|F1MPK6_BOVIN	1	8	-1	99.7,99.7,99.7,99.7,99.7,99.7,99.7,99.7	AVSYPASIR,FTLFGIANK,HGPLTADGTTAPEK,HGPLTTEGTTETR,MNLYGFHDR,SVIISPLDPDHK,TITTMIDGPQDLR,VGPISAIAVTEPAPR	tr|F1MPK6|F1MPK6_BOVIN Uncharacterized protein (Fragment) OS=Bos taurus GN=TNXB PE=4 SV=2	tr|F1MPK6|F1MPK6_BOVIN	962.520454,1009.558086,1393.684226,1398.673618,1151.51748,1319.710014,1459.735976,1476.826082	MNLYGFHDR,VGPISAIAVTEPAPR,HGPLTTEGTTETR	TNXB	http://www.uniprot.org/uniprot/F1MPK6	3.20276		5.91538e+08	3.99803e+08	4.45044e+09	4.63182e+08	1.37648e+09	4.01362e+08	1.48564e+08	4.71407e+07	5.34299e+08	2.25761e+09	9.84446e+08	8.44079e+08	1.30513e+09	2011339008	1.6223e+09	2.9973e+08	4.29458e+08	1.00241e+09	0.240855	-1.88337	0.274809	1.79938
589	sp|Q0II59|PDXK_BOVIN	1	2	34816.7	99.7,99.7	GSDYLMALGSQR,SGEGVKPSPAQLELR	sp|Q0II59|PDXK_BOVIN Pyridoxal kinase OS=Bos taurus GN=PDXK PE=2 SV=1	sp|Q0II59|PDXK_BOVIN	1296.61838,1566.831078	GSDYLMALGSQR,SGEGVKPSPAQLELR	PDXK	http://www.uniprot.org/uniprot/Q0II59	8.65385		6.06941e+08	3.9689e+08	4.46843e+07	7.26252e+08	2.43336e+09	1.38443e+09	4.31257e+07	2.16881e+06	1.01916e+09	5.38542e+08	6.50623e+08	2.98961e+08	1.33368e+09	323233440	3.6528e+08	1.27998e+09	4.98459e+08	3.52617e+08	0.240858	-2.58571	0.189566	2.91394
590	sp|P10895|PLCD1_BOVIN	1	2	86072.6	99.7,99.7	FVVEDYDASSK,NDFIGQSTIPLK | Deamidated [N1]	sp|P10895|PLCD1_BOVIN 1-phosphatidylinositol 4,5-bisphosphate phosphodiesterase delta-1 OS=Bos taurus GN=PLCD1 PE=2 SV=2	sp|P10895|PLCD1_BOVIN	1258.567716,1332.697778	FVVEDYDASSK,NDFIGQSTIPLK | Deamidated [N1]	PLCD1	http://www.uniprot.org/uniprot/P10895	3.04233		3.58887e+08	4.10843e+08	5.79012e+08	2.36081e+08	4.61369e+08	2.36651e+08	4.95103e+08	3.01e+08	5.75281e+08	6.70948e+08	1.35205e+08	3.81528e+08	1.70647e+08	552044930	8.83555e+08	1.87763e+08	5.96316e+08	5.43945e+08	0.241157	1.31463	0.0193889	-1.80419
591	sp|P81265|PIGR_BOVIN	1	1	82434.2	99.7	SPIFGPEEVTSVEGR	sp|P81265|PIGR_BOVIN Polymeric immunoglobulin receptor OS=Bos taurus GN=PIGR PE=2 SV=1	sp|P81265|PIGR_BOVIN	1602.78	SPIFGPEEVTSVEGR	PIGR	http://www.uniprot.org/uniprot/P81265	1.98151		1.94669e+08	2.30538e+08	2.35e+08	2.38713e+08	1.08462e+08	8.88644e+07	1.74635e+08	2.15186e+08	3.43206e+08	1.75946e+08	3.09731e+08	1.21411e+08	1.8375e+08	66619084	2.95545e+06	1.25745e+08	1.43281e+08	2.16478e+08	0.241189	1.80492	0.362345	1.57511
592	sp|Q00361|ATP5I_BOVIN	2	1	8320.58	99.7	VPPVQVSPLIK	sp|Q00361|ATP5I_BOVIN ATP synthase subunit e, mitochondrial OS=Bos taurus GN=ATP5I PE=1 SV=2	sp|Q00361|ATP5I_BOVIN,tr|G3MXE1|G3MXE1_BOVIN	1175.73	VPPVQVSPLIK	ATP5I	http://www.uniprot.org/uniprot/Q00361	15.493		1.26231e+09	1.26746e+09	8.43968e+08	1.56151e+09	2.61935e+09	3.35148e+09	1.54619e+09	6.93369e+08	2.80226e+09	2.01186e+09	1.4933e+09	1.48483e+09	3.78495e+09	2138534910	3.00147e+09	2.35304e+09	2.49861e+09	1.45073e+09	0.24179	-1.33209	0.908641	-1.02779
593	tr|F1N5R7|F1N5R7_BOVIN-DECOY	1	1		99.7	VLTVIDDIQK		tr|F1N5R7|F1N5R7_BOVIN-DECOY	1142.64	VLTVIDDIQK		http://www.uniprot.org/uniprot/F1N5R7			2.63704e+09	1.55617e+09	0	8.9443e+08	3.30001e+09	1.39122e+09	0	6.57958e+08	3.08061e+09	8.81098e+08	7.00149e+08	1.67618e+09	1.04792e+09	2456925950	1.35242e+09	6.42461e+08	2.40259e+09	1.35029e+09	0.242192	-69.2337	0.806265	2.38048
594	tr|F1MWM8|F1MWM8_BOVIN	1	1	166167	99.7	GEDLFFNYGNR	tr|F1MWM8|F1MWM8_BOVIN Uncharacterized protein (Fragment) OS=Bos taurus GN=MRC1 PE=4 SV=2	tr|F1MWM8|F1MWM8_BOVIN	1330.59	GEDLFFNYGNR	MRC1	http://www.uniprot.org/uniprot/F1MWM8	0.756014		0	0	0	0	0	1.1483e+07	0	0	0	2.74922e+06	6.66306e+07	0	1.37192e+08	0	0	1.81566e+07	0	0	0.242637	-98.3629	0.310831	52.2036
595	tr|F1N206|F1N206_BOVIN	1	3	54186.9	99.7,99.7,99.7	ADGSTQVIDTK,ALTGGIAHLFK,NETLGGTCLNVGCIPSK | Carbamidomethyl [C8 C13]	tr|F1N206|F1N206_BOVIN Dihydrolipoyl dehydrogenase OS=Bos taurus GN=DLD PE=1 SV=2	tr|F1N206|F1N206_BOVIN	1133.562226,1126.64871 : 1126.650585 : 1126.649328,1818.861832	ADGSTQVIDTK,ALTGGIAHLFK,NETLGGTCLNVGCIPSK | Carbamidomethyl [C8 C13]	DLD	http://www.uniprot.org/uniprot/F1N206	7.66208		1.00222e+09	1.24098e+09	1.77454e+08	9.09209e+08	3.20132e+09	3.77305e+09	7.1421e+08	3.70454e+08	4.08959e+09	1.0047e+09	1.14367e+09	1.68566e+09	3.82229e+09	1041114738	2.37485e+09	2.94759e+09	2.00897e+09	1.04104e+09	0.243486	-1.68381	0.77658	1.1318
596	tr|Q1LZ81|Q1LZ81_BOVIN	1	1	21737.2	99.7	LSDQFHDILIR	tr|Q1LZ81|Q1LZ81_BOVIN PDCD6 protein OS=Bos taurus GN=PDCD6 PE=2 SV=1	tr|Q1LZ81|Q1LZ81_BOVIN	1355.72	LSDQFHDILIR	PDCD6	http://www.uniprot.org/uniprot/Q1LZ81	5.82011		4.96479e+08	3.41051e+08	5.26905e+06	4.90204e+08	7.55201e+08	8.37557e+08	2.3509e+08	1.26311e+08	6.23892e+08	1.09e+09	4.79168e+08	3.71584e+08	1.02716e+09	829262400	1.28736e+09	5.85736e+08	6.71184e+08	6.03471e+08	0.243612	-2.11712	0.58897	-1.40601
597	tr|F1MZU0|F1MZU0_BOVIN	1	1	207552	99.7	QIQVAEAQNVLK | Deamidated [Q8 N9]	tr|F1MZU0|F1MZU0_BOVIN Uncharacterized protein (Fragment) OS=Bos taurus GN=DNAH14 PE=4 SV=2	tr|F1MZU0|F1MZU0_BOVIN	1341.7	QIQVAEAQNVLK | Deamidated [Q8 N9]	DNAH14	http://www.uniprot.org/uniprot/F1MZU0	0.668896		7.04534e+09	6.41748e+09	5.86734e+09	8.52473e+09	1.13573e+10	1.07391e+10	8.01653e+09	6.01209e+09	9.2419e+09	1.49567e+10	9.46866e+09	6.99461e+09	1.79555e+10	10461739000	1.53916e+10	9.99505e+09	9.23501e+09	7.4634e+09	0.243684	-1.21817	0.81783	-1.03879
598	tr|F1MKB7|F1MKB7_BOVIN	1	1	27253.4	99.7	DPTVSSLLTDVK	tr|F1MKB7|F1MKB7_BOVIN Uncharacterized protein OS=Bos taurus GN=GSTO1 PE=3 SV=2	tr|F1MKB7|F1MKB7_BOVIN	1273.673964 : 1273.674806	DPTVSSLLTDVK	GSTO1	http://www.uniprot.org/uniprot/F1MKB7	4.97925		6.81967e+08	4.95565e+08	3.31163e+08	2.76548e+08	3.61774e+07	1.75226e+08	5.5086e+08	7.62489e+08	2.63499e+08	2.14421e+08	1.54008e+08	4.09293e+08	1.08991e+08	10494602	1.99685e+07	2.95707e+08	5.63805e+08	5.21778e+08	0.243817	2.10088	0.977642	1.01756
599	sp|Q5EA88|GPDA_BOVIN	1	9	37647.5	99.7,99.7,99.7,99.7,99.7,99.7,99.7,99.7,99.7	ADTIGVSLIK,ELHSILQHK,FCETTIGSK | Carbamidomethyl [C2],FPLFTAVYK,ITVVQEVDTVEICGALK | Carbamidomethyl [C13],LISEVIGER,LTEIINTQHENVK,NQAHGQLLK,VCIVGSGNWGSAIAK | Carbamidomethyl [C2] Deamidated [N8]	sp|Q5EA88|GPDA_BOVIN Glycerol-3-phosphate dehydrogenase [NAD(+)], cytoplasmic OS=Bos taurus GN=GPD1 PE=2 SV=3	sp|Q5EA88|GPDA_BOVIN	1015.590492 : 1015.590252,1103.61053,1041.481006,1084.601882 : 1084.596872,1872.986978,1014.570828,1537.812108 : 1537.810035 : 1537.811088 : 1537.811238 : 1537.80586 : 1537.810284,1007.551458,1518.763086	LTEIINTQHENVK,ADTIGVSLIK,LISEVIGER	GPD1	http://www.uniprot.org/uniprot/Q5EA88	28.6533		5.26726e+10	3.59443e+10	1.56018e+10	4.46631e+10	1.14439e+11	1.45747e+11	2.64043e+10	3.2786e+10	1.2649e+11	1.09978e+11	5.41703e+10	5.39367e+10	1.77832e+11	78805469100	1.30402e+11	1.1165e+11	9.15085e+10	5.07882e+10	0.244192	-1.50777	0.772199	-1.10484
600	sp|P23805|CONG_BOVIN	1	2	37994.4	99.7,99.7	AGVTGPSGAIGPQGPSGAR,SSAENEAVTQMVR	sp|P23805|CONG_BOVIN Conglutinin OS=Bos taurus GN=CGN1 PE=1 SV=2	sp|P23805|CONG_BOVIN	1635.82943,1420.673712	AGVTGPSGAIGPQGPSGAR,SSAENEAVTQMVR	CGN1	http://www.uniprot.org/uniprot/P23805	8.62534		2.32735e+09	1.24398e+09	7.31126e+08	3.1205e+08	1.89988e+09	8.56541e+08	1.75518e+09	7.3502e+08	2.71545e+09	2.72329e+08	2.81702e+09	8.24282e+08	1.44456e+09	1477629440	2.27521e+09	2.71007e+09	8.79143e+08	1.21215e+09	0.244637	-1.53554	0.969606	-1.01379
601	sp|Q9TU03|GDIR2_BOVIN	1	1	22793.6	99.7	TLLGDGPVVADPTAPNVTVTR	sp|Q9TU03|GDIR2_BOVIN Rho GDP-dissociation inhibitor 2 OS=Bos taurus GN=ARHGDIB PE=2 SV=3	sp|Q9TU03|GDIR2_BOVIN	2092.11594 : 2092.116122	TLLGDGPVVADPTAPNVTVTR	ARHGDIB	http://www.uniprot.org/uniprot/Q9TU03	10.5		0	0	2.69889e+08	0	0	0	6.91869e+08	0	0	5.26257e+06	0	0	0	0	0	4.39712e+06	0	0	0.244797	96.2575	0.262617	-80.6995
602	tr|F1MTY9|F1MTY9_BOVIN	1	2	37555.1	99.7,99.7	LPTQDGLPVHDGK,MADLSELLK	tr|F1MTY9|F1MTY9_BOVIN Heme oxygenase (Decycling) 2 OS=Bos taurus GN=HMOX2 PE=1 SV=2	tr|F1MTY9|F1MTY9_BOVIN	1375.708953,1018.538108	LPTQDGLPVHDGK,MADLSELLK	HMOX2	http://www.uniprot.org/uniprot/F1MTY9	6.58683		7.42797e+07	2.90513e+08	0	3.24811e+08	2.50732e+08	7.52721e+08	0	6.82341e+07	5.9769e+08	3.31548e+08	1.23381e+08	1.43825e+08	6.381e+08	153668960	3.5023e+08	5.12446e+08	2.03929e+08	7.11749e+07	0.244905	-48.3501	0.785949	2.42198
603	tr|G3MXG6|G3MXG6_BOVIN	1	2	14758.9	99.7,99.7	ESGPSLVKPSQTLSLTCTASGFSLSDK | Carbamidomethyl [C17],ESGPSLVKPSQTLSLTCTASGFSLSDK | Carbamidomethyl [C17] Deamidated [Q11]	tr|G3MXG6|G3MXG6_BOVIN Uncharacterized protein (Fragment) OS=Bos taurus PE=4 SV=1	tr|G3MXG6|G3MXG6_BOVIN	2796.386115 : 2796.411252,2797.387938	ESGPSLVKPSQTLSLTCTASGFSLSDK | Carbamidomethyl [C17],ESGPSLVKPSQTLSLTCTASGFSLSDK | Carbamidomethyl [C17] Deamidated [Q11]		http://www.uniprot.org/uniprot/G3MXG6	19.4245		2.22912e+09	2.05131e+09	5.00698e+09	3.96678e+09	3.1416e+09	5.8373e+09	2.49527e+09	0	4.22072e+09	4.96992e+08	2.06949e+09	3.9611e+09	5.22726e+08	4622551040	4.84331e+09	5.23653e+09	1.33572e+10	6.89219e+09	0.245393	-18.8504	0.355258	10.1302
604	sp|Q3T0V7|EDF1_BOVIN	1	1	16368.6	99.7	INEKPQVIADYESGR	sp|Q3T0V7|EDF1_BOVIN Endothelial differentiation-related factor 1 OS=Bos taurus GN=EDF1 PE=2 SV=1	sp|Q3T0V7|EDF1_BOVIN	1717.86	INEKPQVIADYESGR	EDF1	http://www.uniprot.org/uniprot/Q3T0V7	10.1351		5.30693e+08	4.26854e+08	1.8559e+08	2.32496e+08	8.37487e+08	6.22655e+08	1.15814e+08	7.93789e+06	5.23926e+08	1.06513e+09	4.98516e+08	2.01426e+08	8.32974e+08	609928260	7.53203e+08	3.70009e+08	5.02983e+08	4.64777e+08	0.247487	-1.91696	0.45325	1.51586
605	sp|P07107|ACBP_BOVIN	1	4	10044.4	99.7,99.7,99.7,99.7	QATVGDINTERPGMLDFK,QATVGDINTERPGMLDFK | Oxidation [M14],TKPADEEMLFIYSHYK,TKPADEEMLFIYSHYK | Oxidation [M8]	sp|P07107|ACBP_BOVIN Acyl-CoA-binding protein OS=Bos taurus GN=DBI PE=1 SV=2	sp|P07107|ACBP_BOVIN	1990.968303,2006.971872,1970.94294 : 1970.9439 : 1970.955312 : 1970.943309,1986.946185	TKPADEEMLFIYSHYK,QATVGDINTERPGMLDFK,TKPADEEMLFIYSHYK | Oxidation [M8]	DBI	http://www.uniprot.org/uniprot/P07107	39.0805		1.88445e+10	1.19703e+10	1.72603e+10	1.50314e+10	3.88208e+10	2.02576e+10	2.46666e+10	3.69529e+09	2.62383e+10	6.08006e+10	2.08088e+10	1.73378e+10	5.14493e+10	23767244820	4.07331e+10	3.60002e+10	4.45344e+10	1.75768e+10	0.24789	-1.48291	0.788043	-1.09369
606	sp|P63243|GBLP_BOVIN	1	4	35076.5	99.7,99.7,99.7,99.7	FSPNSSNPIIVSCGWDK | Carbamidomethyl [C13],LWDLTTGTTTR,TNHIGHTGYLNTVTVSPDGSLCASGGK | Carbamidomethyl [C22],VWQVTIGTR	sp|P63243|GBLP_BOVIN Guanine nucleotide-binding protein subunit beta-2-like 1 OS=Bos taurus GN=GNB2L1 PE=2 SV=3	sp|P63243|GBLP_BOVIN	1906.903152,1263.645772,2742.302,1058.591076	LWDLTTGTTTR,TNHIGHTGYLNTVTVSPDGSLCASGGK | Carbamidomethyl [C22],VWQVTIGTR	GNB2L1	http://www.uniprot.org/uniprot/P63243	20.1893		7.24312e+08	1.59751e+09	5.54149e+08	1.85743e+09	1.21968e+09	2.64078e+09	1.3027e+09	8.21873e+08	2.11914e+09	1.54968e+09	1.40934e+09	1.2127e+09	2.52814e+09	1440113990	1.76797e+09	1.94165e+09	1.77206e+09	1.80375e+09	0.248593	-1.28494	0.716302	-1.08029
607	tr|Q3SX33|Q3SX33_BOVIN	1	3	18011.8	99.7,99.7,99.7	DEGIYTCELR | Carbamidomethyl [C7],LSGPNPSVSNK,VTSLTACLVNQSLR | Carbamidomethyl [C7]	tr|Q3SX33|Q3SX33_BOVIN Thy-1 cell surface antigen OS=Bos taurus GN=THY1 PE=2 SV=1	tr|Q3SX33|Q3SX33_BOVIN	1254.556608 : 1254.55545,1098.564294,1560.82863	DEGIYTCELR | Carbamidomethyl [C7],LSGPNPSVSNK,VTSLTACLVNQSLR | Carbamidomethyl [C7]	THY1	http://www.uniprot.org/uniprot/Q3SX33	21.7391		1.12309e+10	1.70435e+10	1.03853e+10	1.1254e+10	1.19006e+10	2.07283e+10	1.01991e+10	3.86521e+09	1.61905e+10	3.12072e+10	2.68156e+10	6.0593e+09	2.84832e+10	18173814148	1.76973e+10	1.23852e+10	2.30215e+10	2.32021e+10	0.2486	-1.39465	0.983537	1.00582
608	tr|F1MIU2|F1MIU2_BOVIN	1	1	62123.8	99.7	VQGLEQAVDNFEGK	tr|F1MIU2|F1MIU2_BOVIN Uncharacterized protein OS=Bos taurus GN=BAG3 PE=1 SV=1	tr|F1MIU2|F1MIU2_BOVIN	1532.75	VQGLEQAVDNFEGK	BAG3	http://www.uniprot.org/uniprot/F1MIU2	2.39316		4.15129e+08	6.15532e+08	1.43135e+08	8.69155e+08	1.2342e+08	8.71841e+08	1.11944e+08	1.35745e+08	7.6381e+08	4.59485e+08	4.92341e+08	5.87971e+08	4.71411e+08	293070720	2.13523e+08	8.19541e+08	7.31704e+08	8.04294e+08	0.249304	-1.5611	0.599355	1.22039
609	sp|A5PJ65|RER1_BOVIN	1	1	22862.7	99.7	LGQIYQSWLDK	sp|A5PJ65|RER1_BOVIN Protein RER1 OS=Bos taurus GN=RER1 PE=2 SV=2	sp|A5PJ65|RER1_BOVIN	1349.7	LGQIYQSWLDK	RER1	http://www.uniprot.org/uniprot/A5PJ65	5.61224		2.08155e+08	7.96614e+07	2.70305e+08	5.21472e+07	3.94911e+08	1.91213e+08	8.54762e+07	0	3.07594e+08	3.23705e+08	2.77246e+08	1.31231e+08	4.09192e+08	140634480	6.5051e+08	9.94442e+07	2.66705e+08	1.73621e+08	0.250424	-13.7337	0.300298	10.4873
610	tr|E1BP20|E1BP20_BOVIN	1	1	61125.8	99.7	NSPDWGGVITLHR	tr|E1BP20|E1BP20_BOVIN Alanyl-tRNA-editing protein Aarsd1 (Fragment) OS=Bos taurus GN=AARSD1 PE=4 SV=2	tr|E1BP20|E1BP20_BOVIN	1450.73	NSPDWGGVITLHR	AARSD1	http://www.uniprot.org/uniprot/E1BP20	2.39411		0	0	0	0	0	6.28037e+06	0	0	1.35622e+06	4.83623e+07	2.35753e+07	0	3.22084e+07	2.49299e+06	133368	1.40291e+07	0	0	0.250471	-113.07	0.753976	-3.52708
611	sp|Q3SZI4|1433T_BOVIN	1	4	27763.9	99.7,99.7,99.7,99.7	QTIDNSQGAYQEAFDISK,SICTTVLELLDK | Carbamidomethyl [C3],YDDMATCMK | Carbamidomethyl [C7],YLAEVACGDDR | Carbamidomethyl [C7]	sp|Q3SZI4|1433T_BOVIN 14-3-3 protein theta OS=Bos taurus GN=YWHAQ PE=2 SV=1	sp|Q3SZI4|1433T_BOVIN	2013.92261 : 2013.916354,1390.74272,1133.420262,1267.54749	YDDMATCMK | Carbamidomethyl [C7],SICTTVLELLDK | Carbamidomethyl [C3],QTIDNSQGAYQEAFDISK	YWHAQ	http://www.uniprot.org/uniprot/Q3SZI4	20.4082		8.27829e+08	1.19498e+09	9.60303e+08	8.0257e+08	1.17146e+09	1.65246e+09	1.19862e+09	3.4188e+08	1.69261e+09	3.19969e+09	1.41341e+09	7.75594e+08	2.28275e+09	1646811940	2.23067e+09	1.17451e+09	1.79433e+09	2.29418e+09	0.250563	-1.36137	0.445524	-1.22389
612	sp|P13621|ATPO_BOVIN	1	2	23319.3	99.7,99.7	LVRPPVQIYGIEGR,YATALYSAASK	sp|P13621|ATPO_BOVIN ATP synthase subunit O, mitochondrial OS=Bos taurus GN=ATP5O PE=1 SV=2	sp|P13621|ATPO_BOVIN	1595.914134,1144.57549	LVRPPVQIYGIEGR,YATALYSAASK	ATP5O	http://www.uniprot.org/uniprot/P13621	11.7371		3.30328e+09	3.2271e+09	1.67837e+09	3.51484e+09	4.76974e+09	6.64614e+09	2.2135e+09	2.51476e+09	6.47489e+09	4.58901e+09	3.17329e+09	3.19094e+09	8.2717e+09	4108925310	6.41104e+09	5.33765e+09	5.47463e+09	3.46893e+09	0.250603	-1.29085	0.794999	-1.05803
613	tr|Q2HJ65|Q2HJ65_BOVIN	1	6	39532.6	99.7,99.7,99.7,99.7,99.7,99.7	AASADSTTEGTPADGFTVLSTK,AGVIFPVGR,LEAIITPPPAK,NCLALADDK | Carbamidomethyl [C2],QTAAQLILK,SIAFPSIGSGR	tr|Q2HJ65|Q2HJ65_BOVIN Core histone macro-H2A OS=Bos taurus GN=H2AFY PE=2 SV=1	tr|Q2HJ65|Q2HJ65_BOVIN	2126.011702,914.53197,1148.678418,1018.472772,984.595802,1090.58066	AGVIFPVGR,SIAFPSIGSGR,LEAIITPPPAK	H2AFY	http://www.uniprot.org/uniprot/Q2HJ65	19.1375		9.55734e+08	2.57434e+09	2.84335e+09	3.9026e+09	2.09167e+09	2.91338e+09	1.77777e+09	1.07194e+09	4.33528e+09	5.43731e+09	4.13786e+09	1.30309e+09	5.42178e+09	3657670340	5.70282e+09	3.0502e+09	3.10325e+09	3.84636e+09	0.250621	-1.38267	0.587455	-1.16198
614	tr|F1MNI4|F1MNI4_BOVIN	1	1	25153.2	99.7	QASPSIVIALAGNK	tr|F1MNI4|F1MNI4_BOVIN Uncharacterized protein (Fragment) OS=Bos taurus GN=RAB5B PE=1 SV=1	tr|F1MNI4|F1MNI4_BOVIN	1367.78	QASPSIVIALAGNK	RAB5B	http://www.uniprot.org/uniprot/F1MNI4	6.11354		0	0	0	3.60608e+09	0	3.35142e+09	0	0	0	0	1.91498e+09	0	2.55858e+09	0	0	2.06862e+09	0	0	0.2519	-286.027	0.0876877	5938.1
615	sp|P35466|S10A4_BOVIN	1	4	11806.5	99.7,99.7,99.7,99.7	ALDVMVSTFHK,ALDVMVSTFHK | Oxidation [M5],LMSNLDCNK | Carbamidomethyl [C7],RTDETAFQK	sp|P35466|S10A4_BOVIN Protein S100-A4 OS=Bos taurus GN=S100A4 PE=1 SV=2	sp|P35466|S10A4_BOVIN	1246.64361 : 1246.647224,1262.629008,1093.49134,1094.535404	ALDVMVSTFHK,LMSNLDCNK | Carbamidomethyl [C7],ALDVMVSTFHK | Oxidation [M5]	S100A4	http://www.uniprot.org/uniprot/P35466	28.7129		5.95503e+10	6.74965e+10	6.73091e+10	8.23606e+10	4.98652e+10	6.5511e+10	6.62854e+10	2.80226e+10	7.08967e+10	1.53464e+11	9.60253e+10	3.23422e+10	1.53669e+11	139435470820	1.38752e+11	5.56876e+10	9.20538e+10	9.38947e+10	0.252955	-1.33351	0.585826	-1.14412
616	tr|F1MYW7|F1MYW7_BOVIN	1	1	41551.9	99.7	QYQLLFTQGSGENK	tr|F1MYW7|F1MYW7_BOVIN Uncharacterized protein OS=Bos taurus GN=HM13 PE=4 SV=1	tr|F1MYW7|F1MYW7_BOVIN	1611.79	QYQLLFTQGSGENK	HM13	http://www.uniprot.org/uniprot/F1MYW7	3.71353		0	1.33751e+08	0	1.13722e+08	0	5.89198e+08	0	0	2.92318e+08	0	0	0	0	0	0	3.54503e+08	0	0	0.253227	191.706	0.932101	1.46613
617	sp|Q5KR49|TPM1_BOVIN	1	2	32694.2	99.7,99.7	KLVIIESDLER,LVIIESDLER	sp|Q5KR49|TPM1_BOVIN Tropomyosin alpha-1 chain OS=Bos taurus GN=TPM1 PE=2 SV=1	sp|Q5KR49|TPM1_BOVIN	1313.742702 : 1313.74919,1185.661138 : 1185.66052	KLVIIESDLER,LVIIESDLER	TPM1	http://www.uniprot.org/uniprot/Q5KR49	3.87324		1.21325e+08	3.19776e+07	2.48194e+09	2.81577e+07	1.62421e+08	9.30863e+06	2.67143e+08	927776	3.12004e+07	2.86102e+08	9.50456e+07	5.56913e+07	1.75211e+08	234512808	2.71294e+08	9.72648e+07	5.22145e+08	3.70681e+08	0.253403	-2.76406	0.918394	-1.09313
618	sp|Q3SZF2|ARF4_BOVIN	1	1	20527.5	99.7	DAVLLLFANK	sp|Q3SZF2|ARF4_BOVIN ADP-ribosylation factor 4 OS=Bos taurus GN=ARF4 PE=2 SV=3	sp|Q3SZF2|ARF4_BOVIN	1102.64	DAVLLLFANK	ARF4	http://www.uniprot.org/uniprot/Q3SZF2	5.55556		0	8.46459e+07	0	3.18116e+08	0	5.10384e+08	0	1.96633e+08	0	0	0	0	0	0	0	3.50893e+08	0	0	0.253651	189.248	0.916732	1.59814
619	sp|P13619|AT5F1_BOVIN	1	5	28821.4	99.7,99.7,99.7,99.7,99.7	EQEHMINWVEK,FGLIPEEFFQFLYPK,LDYHISVQNMMR,VVQSISAQQEK,YGASVGEFADK	sp|P13619|AT5F1_BOVIN ATP synthase F(0) complex subunit B1, mitochondrial OS=Bos taurus GN=ATP5F1 PE=1 SV=2	sp|P13619|AT5F1_BOVIN	1441.670434,1873.977936,1505.713008,1215.645204,1142.52378 : 1142.519208 : 1142.532692	VVQSISAQQEK,YGASVGEFADK,LDYHISVQNMMR	ATP5F1	http://www.uniprot.org/uniprot/P13619	23.4375		2.43225e+09	2.59319e+09	1.59851e+09	2.50489e+09	5.38423e+09	6.99611e+09	2.42239e+09	1.89092e+09	5.82168e+09	3.63118e+09	2.78671e+09	2.87627e+09	6.54249e+09	3850250750	6.58453e+09	4.09655e+09	4.7076e+09	3.6833e+09	0.253945	-1.30531	0.694528	-1.09394
620	sp|Q3SYR7|RL9_BOVIN	1	1	21876.3	99.7	MRPGVACSVSQAQK | Carbamidomethyl [C7]	sp|Q3SYR7|RL9_BOVIN 60S ribosomal protein L9 OS=Bos taurus GN=RPL9 PE=2 SV=1	sp|Q3SYR7|RL9_BOVIN	1517.74	MRPGVACSVSQAQK | Carbamidomethyl [C7]	RPL9	http://www.uniprot.org/uniprot/Q3SYR7	7.29167		3.17695e+07	1.33774e+08	0	3.81859e+08	1.34795e+08	7.48982e+08	2.33485e+08	0	3.32943e+08	3.78542e+08	1.78057e+08	3.89054e+07	3.80792e+08	332365216	5.19937e+08	1.30566e+08	1.86969e+08	1.9218e+08	0.254151	-43.9509	0.926219	1.34979
621	tr|E1B8K6|E1B8K6_BOVIN	1	4	77852.1	99.7,99.7,99.7,99.7	EAMEDGEIDGNK,GFGFVDFNSEEDAK,GLSEDTTEETLK,TGISDLFAK	tr|E1B8K6|E1B8K6_BOVIN Uncharacterized protein OS=Bos taurus GN=NCL PE=4 SV=1	tr|E1B8K6|E1B8K6_BOVIN	1306.524236 : 1306.525802,1560.672622,1321.626744,950.505902	TGISDLFAK,GFGFVDFNSEEDAK,EAMEDGEIDGNK	NCL	http://www.uniprot.org/uniprot/E1B8K6	6.52778		1.03139e+09	2.02668e+09	1.10291e+09	2.37929e+09	1.92047e+09	2.18938e+09	1.14368e+09	9.22333e+08	2.97079e+09	3.36221e+09	2.02812e+09	1.3853e+09	3.1457e+09	2883034828	4.62308e+09	1.47737e+09	2.07361e+09	2.45565e+09	0.254502	-1.30746	0.57234	-1.13933
622	sp|Q95140|RLA0_BOVIN	2	3	34370.3	99.7,99.7,99.7	GHLENNPALEK,GNVGFVFTK,IIQLLDDYPK	sp|Q95140|RLA0_BOVIN 60S acidic ribosomal protein P0 OS=Bos taurus GN=RPLP0 PE=2 SV=3	sp|Q95140|RLA0_BOVIN,tr|F1MDN4|F1MDN4_BOVIN	1220.613912,967.51339,1216.671576	GHLENNPALEK,GNVGFVFTK,IIQLLDDYPK	RPLP0	http://www.uniprot.org/uniprot/Q95140	9.43396		5.13365e+09	5.02631e+09	1.64439e+09	4.32087e+09	7.36367e+09	9.95382e+09	2.72374e+09	1.95075e+09	8.50208e+09	8.79608e+09	5.7977e+09	3.46251e+09	9.05131e+09	6759763450	9.85082e+09	6.60679e+09	6.57628e+09	7.07087e+09	0.254714	-1.37632	0.766312	-1.08491
623	sp|Q56JZ1|RL13_BOVIN	2	1	24291.3	99.7	LATQLTGPVMPIR	sp|Q56JZ1|RL13_BOVIN 60S ribosomal protein L13 OS=Bos taurus GN=RPL13 PE=2 SV=3	sp|Q56JZ1|RL13_BOVIN,tr|F1MK30|F1MK30_BOVIN	1395.791718 : 1395.790636	LATQLTGPVMPIR	RPL13	http://www.uniprot.org/uniprot/Q56JZ1	6.16114		4.49932e+08	6.72323e+08	4.51113e+08	6.47819e+08	7.63878e+08	1.58377e+09	1.82654e+08	6.58006e+07	1.54159e+09	1.53734e+09	9.06264e+08	2.79258e+08	1.30479e+09	1427887870	1.89658e+09	6.11919e+08	1.11805e+09	9.54507e+08	0.25483	-1.65439	0.968877	1.01698
624	sp|Q148G4|TATD1_BOVIN	1	1	33885.6	99.7	HQDDLQDVIER	sp|Q148G4|TATD1_BOVIN Putative deoxyribonuclease TATDN1 OS=Bos taurus GN=TATDN1 PE=2 SV=1	sp|Q148G4|TATD1_BOVIN	1366.64	HQDDLQDVIER	TATDN1	http://www.uniprot.org/uniprot/Q148G4	3.7037		7.53525e+07	0	0	0	7.26225e+07	0	0	0	5.86213e+07	1.20548e+07	7.48841e+06	1.21419e+07	0	53458392	1.49846e+08	0	4.28899e+07	6.27262e+07	0.254848	-195.942	0.49533	-22.4666
625	tr|A5D7P3|A5D7P3_BOVIN	1	3	46669.7	99.7,99.7,99.7	GHTDSVQDISFDHSGK,MVRPNQDGTLIASCSNDQTVR | Carbamidomethyl [C14],TAPYVVTGSVDQTVK	tr|A5D7P3|A5D7P3_BOVIN Platelet-activating factor acetylhydrolase IB subunit alpha OS=Bos taurus GN=PAFAH1B1 PE=2 SV=1	tr|A5D7P3|A5D7P3_BOVIN	1728.770196,2361.130437,1563.811948	GHTDSVQDISFDHSGK,MVRPNQDGTLIASCSNDQTVR | Carbamidomethyl [C14],TAPYVVTGSVDQTVK	PAFAH1B1	http://www.uniprot.org/uniprot/A5D7P3	12.6829		6.56325e+08	4.33897e+08	3.03008e+08	5.9675e+08	4.51225e+08	6.68305e+08	8.84643e+07	2.5045e+08	6.0382e+08	1.41694e+09	3.93922e+08	5.02502e+08	4.73857e+08	796609088	1.25243e+09	6.05855e+08	6.55438e+08	9.27722e+08	0.255357	-1.41662	0.6274	-1.15689
626	tr|G3MYE7|G3MYE7_BOVIN	2	6	52020.9	99.7,99.7,99.7,99.7,99.7,99.7	AETSEGSGSAPAVPEASASPK,EVVKPLLVSTLGEK,HEPLQPAAHHSAEPAEAGK,KPGSVVAAATAEAK,VGDTSLDPNDFDFTVTGR,YDVYLINPQGK	tr|G3MYE7|G3MYE7_BOVIN Uncharacterized protein OS=Bos taurus GN=MECP2 PE=4 SV=1	tr|G3MYE7|G3MYE7_BOVIN,tr|G3N2R6|G3N2R6_BOVIN	1928.898272,1510.895655,1975.949187,1298.714352,1954.900326,1308.672158	KPGSVVAAATAEAK,EVVKPLLVSTLGEK,YDVYLINPQGK	MECP2	http://www.uniprot.org/uniprot/G3MYE7	20.1245		3.98829e+08	2.63867e+08	5.27677e+08	3.2951e+08	8.94563e+08	3.25124e+08	3.94168e+08	8.0263e+07	5.34626e+08	1.8066e+09	7.5741e+08	2.53118e+08	9.16567e+08	782608048	1.12841e+09	4.34971e+08	6.36497e+08	7.92132e+08	0.255745	-1.51949	0.726591	-1.13423
627	tr|A1A4Q7|A1A4Q7_BOVIN	1	1	15483.8	99.7	FLNHVISALAPSSG	tr|A1A4Q7|A1A4Q7_BOVIN Hemoglobin, theta 1 OS=Bos taurus GN=HBQ1 PE=2 SV=1	tr|A1A4Q7|A1A4Q7_BOVIN	1411.75	FLNHVISALAPSSG	HBQ1	http://www.uniprot.org/uniprot/A1A4Q7	9.85915		2.78444e+08	2.14058e+08	7.22526e+08	3.98711e+07	1.10185e+08	7.24876e+07	5.26502e+08	2.0323e+08	8.35087e+07	1.10081e+08	6.34611e+07	2.48565e+08	2.7959e+07	157833104	1.33426e+08	8.96077e+07	1.74247e+08	1.38038e+08	0.255813	1.6309	0.403981	-1.42656
628	sp|A0JNC0|TMOD1_BOVIN	1	1	40458.7	99.7	LADLTGPIIPK	sp|A0JNC0|TMOD1_BOVIN Tropomodulin-1 OS=Bos taurus GN=TMOD1 PE=2 SV=1	sp|A0JNC0|TMOD1_BOVIN	1136.680172 : 1136.680738 : 1136.679416	LADLTGPIIPK	TMOD1	http://www.uniprot.org/uniprot/A0JNC0	3.06407		6.75446e+08	7.70717e+08	8.29462e+06	4.14943e+08	4.76296e+08	6.02408e+08	0	1.07365e+09	8.94453e+08	2.24067e+08	3.01415e+08	7.32648e+08	7.48027e+08	241940096	7.47061e+08	5.81211e+08	6.41933e+08	5.06552e+08	0.256387	-16.0507	0.36656	8.92549
629	tr|F1MWR2|F1MWR2_BOVIN	1	1	44371.5	99.7	NQDATVYVGGLDEK	tr|F1MWR2|F1MWR2_BOVIN Uncharacterized protein OS=Bos taurus GN=SF3B4 PE=4 SV=1	tr|F1MWR2|F1MWR2_BOVIN	1507.72	NQDATVYVGGLDEK	SF3B4	http://www.uniprot.org/uniprot/F1MWR2	3.30189		7.03637e+08	5.74083e+08	4.41577e+08	3.95215e+08	3.9422e+07	6.71413e+08	3.20596e+08	2.46997e+08	1.08207e+09	1.9584e+07	7.65583e+06	7.14942e+08	9.48563e+07	1.69246e+06	2.91733e+07	7.35637e+08	4.60569e+08	4.92899e+08	0.25684	3.03039	0.846345	1.20339
630	sp|Q2KI42|PSD11_BOVIN	1	2	47463.2	99.7,99.7	EASIDILHSIVK,LQATLDMQSGIIHAAEEK	sp|Q2KI42|PSD11_BOVIN 26S proteasome non-ATPase regulatory subunit 11 OS=Bos taurus GN=PSMD11 PE=2 SV=3	sp|Q2KI42|PSD11_BOVIN	1323.739902 : 1323.743912,1953.974586	EASIDILHSIVK,LQATLDMQSGIIHAAEEK	PSMD11	http://www.uniprot.org/uniprot/Q2KI42	7.109		2.20794e+10	3.56159e+10	4.38815e+08	2.46447e+10	2.58576e+10	2.31005e+10	2.00274e+08	1.73607e+10	3.19389e+10	4.94126e+10	2.13856e+10	1.93617e+10	3.32215e+10	24348768300	4.77591e+10	2.03442e+10	2.10598e+10	3.64588e+10	0.258204	-2.4515	0.869652	1.1356
631	tr|Q3ZCI4|Q3ZCI4_BOVIN	1	12	53076.6	99.7,99.7,99.7,99.7,99.7,99.7,99.7,99.7,99.7,99.7,99.7,99.7	AGQAVDDFIEK,AIFQGIAAK,DVLCMGHAEMAK | Carbamidomethyl [C4],GILFVGSGVSGGEDGAR,GPQNVPFEGDK,GPQNVPFEGDKK,HEMLPANLIQAQR,LVPLLDIGDIIIDGGNSEYR,VGTGEPCCDWVGDEGAGHFVK | Carbamidomethyl [C7 C8],VLGAHSLEEMASK,YGPSLMPGGNK,YGPSLMPGGNK | Oxidation [M6]	tr|Q3ZCI4|Q3ZCI4_BOVIN 6-phosphogluconate dehydrogenase, decarboxylating OS=Bos taurus GN=PGD PE=1 SV=2	tr|Q3ZCI4|Q3ZCI4_BOVIN	1191.576622,917.534182,1360.593114 : 1360.602352,1576.786132,1186.560334,1314.656856 : 1314.655774,1519.793997,2171.142682,2275.966227,1370.686404 : 1370.684036,1119.53825,1135.536938	AIFQGIAAK,YGPSLMPGGNK,AGQAVDDFIEK	PGD	http://www.uniprot.org/uniprot/Q3ZCI4	28.7785		1.65855e+10	1.54961e+10	1.11257e+10	1.88123e+10	3.53991e+10	3.45504e+10	1.43505e+10	7.94164e+09	3.04933e+10	3.67424e+10	2.63911e+10	1.43221e+10	5.18873e+10	25774114800	4.07793e+10	2.44278e+10	2.70185e+10	1.6117e+10	0.258522	-1.35047	0.832859	1.05638
632	sp|O18789|RS2_BOVIN	1	2	31235.1	99.7,99.7	AFVAIGDYNGHVGLGVK,SPYQEFTDHLVK	sp|O18789|RS2_BOVIN 40S ribosomal protein S2 OS=Bos taurus GN=RPS2 PE=2 SV=2	sp|O18789|RS2_BOVIN	1715.896506,1462.696245	AFVAIGDYNGHVGLGVK,SPYQEFTDHLVK	RPS2	http://www.uniprot.org/uniprot/O18789	9.89761		1.45125e+10	8.81683e+08	1.76275e+10	1.27731e+09	1.14513e+10	2.17328e+09	1.44249e+10	4.30805e+08	2.4932e+09	3.44125e+10	1.03451e+10	8.90112e+09	1.76599e+10	11589577664	2.08964e+10	1.16073e+09	1.17883e+10	1.31225e+10	0.259082	-2.17209	0.859069	1.12667
633	sp|Q2KIL5|PDIA5_BOVIN	1	1	59673	99.7	FHIAEFPTLK	sp|Q2KIL5|PDIA5_BOVIN Protein disulfide-isomerase A5 OS=Bos taurus GN=PDIA5 PE=2 SV=1	sp|Q2KIL5|PDIA5_BOVIN	1201.652374 : 1201.655242	FHIAEFPTLK	PDIA5	http://www.uniprot.org/uniprot/Q2KIL5	1.91939		5.18843e+07	4.15751e+08	0	5.30528e+08	1.62041e+08	4.87885e+08	0	1.57221e+08	2.73325e+08	5.05922e+08	3.96405e+08	3.43351e+07	4.29988e+08	307596800	3.77248e+08	8.0118e+08	8.7026e+07	6.94453e+07	0.259373	-43.5829	0.842571	1.91489
634	sp|P21809|PGS1_BOVIN	1	8	41589.6	99.7,99.7,99.7,99.7,99.7,99.7,99.7,99.7	DLPETLNELHLDHNK,GLQHLYALVLVNNK,IQAIELEDLLR,LAIQFGNYK,LGLGHNQIR,VGVNDFCPVGFGVK | Carbamidomethyl [C7],VPAGLPDLK,VVQCSDLGLK | Carbamidomethyl [C4]	sp|P21809|PGS1_BOVIN Biglycan OS=Bos taurus GN=BGN PE=1 SV=3	sp|P21809|PGS1_BOVIN	1786.889364,1580.901984 : 1580.903104,1311.738644,1052.56328 : 1052.559186,1006.56775,1493.726512 : 1493.734806,908.53342,1117.574504 : 1117.578062	VPAGLPDLK,VVQCSDLGLK | Carbamidomethyl [C4],VGVNDFCPVGFGVK | Carbamidomethyl [C7]	BGN	http://www.uniprot.org/uniprot/P21809	24.6612		4.574e+10	2.62937e+10	1.24314e+10	2.79719e+10	1.53407e+10	3.05689e+10	4.38138e+09	9.73025e+09	2.38436e+10	7.21704e+10	2.31839e+10	1.58724e+10	4.21617e+10	23111840800	4.98879e+10	3.46872e+10	2.17479e+10	6.47255e+10	0.259602	-1.49376	0.966887	1.01454
635	sp|Q58DQ3|RL6_BOVIN	2	2	32689.6	99.7,99.7	HQEGEIFDTER,VLATVTKPVGGDK	sp|Q58DQ3|RL6_BOVIN 60S ribosomal protein L6 OS=Bos taurus GN=RPL6 PE=2 SV=3	sp|Q58DQ3|RL6_BOVIN,tr|G3N2R1|G3N2R1_BOVIN	1359.608122,1283.746222	HQEGEIFDTER,VLATVTKPVGGDK	RPL6	http://www.uniprot.org/uniprot/Q58DQ3	8.36237		0	4.0451e+08	0	1.5335e+09	4.65546e+08	1.17349e+09	5.08909e+08	2.22232e+08	9.16437e+08	7.36341e+08	8.47994e+08	1.10665e+08	1.4387e+09	1104851554	1.94438e+09	8.99085e+08	1.09527e+09	1.2692e+09	0.260167	-37.7389	0.25714	-38.6654
636	sp|P11178|ODBA_BOVIN	2	1	51678	99.7	IGHHSTSDDSSAYR	sp|P11178|ODBA_BOVIN 2-oxoisovalerate dehydrogenase subunit alpha, mitochondrial OS=Bos taurus GN=BCKDHA PE=1 SV=1	sp|P11178|ODBA_BOVIN,tr|F1N5F2|F1N5F2_BOVIN	1531.67	IGHHSTSDDSSAYR	BCKDHA	http://www.uniprot.org/uniprot/P11178	3.07692		8.9354e+06	0	0	0	1.32649e+08	4.57108e+07	0	0	2.53607e+07	0	0	0	7.20097e+07	9001313	2.83956e+07	1.79509e+07	1.09603e+07	2.045e+06	0.260459	-97.8983	0.483204	-16.6988
637	tr|A1L528|A1L528_BOVIN	1	1	22677.6	99.7	GAHGIIVVYDVTDQESFNNVK	tr|A1L528|A1L528_BOVIN RAB1A, member RAS oncogene family OS=Bos taurus GN=RAB1A PE=1 SV=1	tr|A1L528|A1L528_BOVIN	2304.14	GAHGIIVVYDVTDQESFNNVK	RAB1A	http://www.uniprot.org/uniprot/A1L528	10.2439		6.67593e+08	5.85216e+08	0	3.92942e+08	5.71105e+08	7.19842e+08	0	4.77009e+08	8.43281e+08	8.42367e+08	3.25709e+08	5.01571e+08	4.13704e+08	350164032	7.86228e+08	4.66343e+08	6.13075e+08	4.15291e+08	0.261103	-48.9954	0.845073	1.93774
638	sp|P49410|EFTU_BOVIN	1	2	49397.9	99.7,99.7	DKPHVNVGTIGHVDHGK,ELLTEFGYK	sp|P49410|EFTU_BOVIN Elongation factor Tu, mitochondrial OS=Bos taurus GN=TUFM PE=1 SV=1	sp|P49410|EFTU_BOVIN	1808.914868,1098.56113	DKPHVNVGTIGHVDHGK,ELLTEFGYK	TUFM	http://www.uniprot.org/uniprot/P49410	5.75221		4.30808e+08	4.64892e+08	3.08019e+08	5.32802e+08	9.60476e+08	1.31123e+09	6.09313e+08	2.44993e+08	1.01517e+09	5.86999e+08	4.66968e+08	4.55102e+08	1.38498e+09	1958323460	1.09257e+09	9.29828e+08	6.78975e+08	4.81235e+08	0.261142	-1.3784	0.658643	-1.13168
639	tr|G3N348|G3N348_BOVIN	1	1	99741.1	99.7	YPLHVIMELK	tr|G3N348|G3N348_BOVIN Uncharacterized protein OS=Bos taurus GN=WFS1 PE=4 SV=1	tr|G3N348|G3N348_BOVIN	1241.68	YPLHVIMELK	WFS1	http://www.uniprot.org/uniprot/G3N348	1.12613		0	591656	6.97528e+07	0	0	2.11695e+06	8.21251e+07	870338	0	0	0	1.86555e+06	0	0	0	18143.5	0	0	0.261637	83.6643	0.743188	3.54216
640	sp|Q0VFX8|CRIP2_BOVIN	1	2	22633.7	99.7,99.7	GVNIGGAGSYIYEKPSAEKPQVTGPIEVPVAR,GVNTGAVGSYIYDK	sp|Q0VFX8|CRIP2_BOVIN Cysteine-rich protein 2 OS=Bos taurus GN=CRIP2 PE=2 SV=1	sp|Q0VFX8|CRIP2_BOVIN	3282.724842,1442.69785 : 1442.71007	GVNIGGAGSYIYEKPSAEKPQVTGPIEVPVAR,GVNTGAVGSYIYDK	CRIP2	http://www.uniprot.org/uniprot/Q0VFX8	22.1154		1.06878e+09	7.13859e+08	1.75772e+09	9.53742e+08	2.43797e+09	4.1365e+08	1.14677e+09	1.57301e+09	1.00037e+09	6.49462e+09	3.56711e+09	1.13213e+09	3.91677e+09	2175384852	2.87125e+09	4.9931e+08	1.88646e+09	2.69388e+09	0.263696	-1.50325	0.773805	-1.10802
641	tr|Q3SYT9|Q3SYT9_BOVIN	1	1	36800.8	99.7	IITLAGPTNAIFK	tr|Q3SYT9|Q3SYT9_BOVIN Poly(RC) binding protein 2 OS=Bos taurus GN=PCBP2 PE=1 SV=1	tr|Q3SYT9|Q3SYT9_BOVIN	1357.8	IITLAGPTNAIFK	PCBP2	http://www.uniprot.org/uniprot/Q3SYT9	3.72493		1.15021e+09	1.2931e+09	2.03353e+07	0	1.70525e+09	2.07069e+08	1.46802e+07	3.12286e+08	3.21336e+09	2.29942e+09	1.72353e+09	1.03971e+09	2.33491e+09	2323921920	3.1671e+09	1.59516e+08	1.66393e+09	1.9296e+09	0.263731	-18.167	0.536965	-4.83668
642	sp|Q0VCM4|PYGL_BOVIN	1	2	97455.1	99.7,99.7	GIVGVENVAELK,INPSSMFDVQVK	sp|Q0VCM4|PYGL_BOVIN Glycogen phosphorylase, liver form OS=Bos taurus GN=PYGL PE=2 SV=1	sp|Q0VCM4|PYGL_BOVIN	1226.679186,1363.678846	GIVGVENVAELK,INPSSMFDVQVK	PYGL	http://www.uniprot.org/uniprot/Q0VCM4	2.82021		1.53161e+08	2.66752e+08	1.33888e+07	3.1576e+08	3.03668e+08	5.52335e+08	0	5.45344e+07	1.402e+08	7.13202e+08	2.31661e+08	5.14487e+07	2.20138e+08	421693088	3.7773e+08	3.37622e+08	2.47902e+08	2.58198e+08	0.264028	-12.8705	0.390027	7.01273
643	sp|Q2KIW9|KCY_BOVIN	1	4	22279.2	99.7,99.7,99.7,99.7	EMDQTMAANAQK,NPDSQYGELIEK,NQDNLQGWNK,YGYTHLSAGELLR	sp|Q2KIW9|KCY_BOVIN UMP-CMP kinase OS=Bos taurus GN=CMPK1 PE=2 SV=2	sp|Q2KIW9|KCY_BOVIN	1336.574682 : 1336.57336,1391.653556,1215.565076,1478.751702 : 1478.747304	NPDSQYGELIEK,NQDNLQGWNK,YGYTHLSAGELLR	CMPK1	http://www.uniprot.org/uniprot/Q2KIW9	23.9796		1.05959e+10	8.42261e+09	1.21774e+10	8.9193e+09	1.07736e+10	1.00959e+10	1.16141e+10	8.70561e+09	1.02241e+10	1.02777e+10	8.60247e+09	1.47913e+10	9.85811e+09	14324083730	9.48941e+09	1.04106e+10	1.06744e+10	1.36772e+10	0.264138	-1.10335	0.660362	-1.03868
[truncated: 852 more rows]
